# Supplementary material for: An integrated analysis reveals the oncogenic function of lncRNA LINC00511 in human ovarian cancer
Source: Cancer Med. 2019 Apr 23;8(6):3026–35. doi: 10.1002/cam4.2171 (PMC6558455; doi:10.1002/cam4.2171)
Supplement: Supplementary file 1 [file CAM4-8-3026-s001.xls]

## Sheet: TCGA-GTEx
GSymbol	logFC	pvalue	qvalue
RP11-323N12.5	5.01621	2.27044e-145	2.17682e-143
RNU11	4.81815	3.17203e-82	6.89301e-81
RP11-295M3.4	4.05138	2.08885e-86	5.02071e-85
RP11-532F12.5	3.99254	2.24218e-160	3.16195e-158
RP11-283G6.5	3.71341	1.78866e-74	3.23015e-73
FAM83H-AS1	3.56184	9.88559e-103	3.41358e-101
RP11-283G6.4	3.54003	8.30784e-73	1.44386e-71
UNC5B-AS1	3.46413	3.53821e-77	6.80403e-76
U47924.27	3.46217	1.96049e-111	8.23651e-110
RP4-568C11.4	3.08955	9.24505e-107	3.50004e-105
PART1	3.0872	1.0429e-60	1.39003e-59
CTD-2396E7.11	3.06799	8.47862e-129	5.39369e-127
LINC00511	3.06255	2.83658e-94	8.01905e-93
UCA1	3.05424	2.66771e-35	1.95554e-34
LINC00958	2.96922	1.13282e-87	2.79957e-86
MIR4435-2HG	2.94133	8.31378e-101	2.74845e-99
CH507-513H4.6	2.91396	2.49244e-75	4.59019e-74
CH507-513H4.3	2.91396	2.49244e-75	4.59019e-74
CH507-513H4.4	2.91396	2.49244e-75	4.59019e-74
RP11-326C3.2	2.87721	2.46191e-33	1.71373e-32
RP11-295G20.2	2.86669	1.10711e-107	4.29345e-106
CTC-250I14.3	2.80621	4.00793e-65	5.88666e-64
CTD-2325P2.4	2.73026	1.68973e-65	2.50123e-64
RP11-229E13.4	2.72598	2.41265e-51	2.6069e-50
RP11-449J21.5	2.72308	1.61677e-91	4.31839e-90
RP4-797C5.2	2.64007	7.28071e-58	9.14593e-57
AC007009.1	2.62197	1.24364e-71	2.09927e-70
LINC01503	2.62003	1.05877e-53	1.20674e-52
RMRP	2.61233	9.60486e-22	4.88011e-21
ELFN1-AS1	2.59083	1.8324e-33	1.27921e-32
TRPM2-AS	2.5092	9.07511e-76	1.68879e-74
CH507-513H4.5	2.47126	9.82476e-82	2.10772e-80
HAGLR	2.46054	4.37589e-36	3.27113e-35
HAGLROS	2.40344	7.63238e-53	8.50357e-52
KCNMB2-AS1	2.39869	9.308e-37	7.09034e-36
LINC01224	2.3477	3.69446e-73	6.46348e-72
LINC01139	2.34107	3.45264e-40	2.87869e-39
AC005083.1	2.32628	9.29797e-64	1.32106e-62
RP11-469H8.6	2.32025	6.37959e-53	7.12484e-52
RP11-2K6.1	2.25162	6.42518e-76	1.20307e-74
RP11-440D17.3	2.24896	1.65727e-94	4.7201e-93
RP11-465B22.8	2.2072	2.37819e-68	3.74775e-67
RP11-627K11.6	2.19309	9.50948e-40	7.84007e-39
BLACAT1	2.1859	6.49445e-62	8.87912e-61
LINC00152	2.17411	2.95594e-77	5.69518e-76
AP000251.3	2.16734	1.697e-98	5.32773e-97
RPPH1	2.10957	1.51019e-33	1.05757e-32
LINC01133	2.10804	5.75341e-30	3.66698e-29
RP11-390F4.6	2.09394	4.30285e-54	4.948e-53
RP11-680F8.1	2.09188	1.71741e-68	2.71775e-67
LINC00284	2.08496	3.51059e-37	2.70415e-36
BBOX1-AS1	2.07852	8.29433e-50	8.6665e-49
MIR205HG	2.07182	1.16776e-22	6.08975e-22
AC019117.1	2.07123	8.04449e-29	4.97369e-28
RP11-97O12.5	2.04425	1.52222e-63	2.14966e-62
RP11-783K16.5	2.03156	4.14706e-64	5.9396e-63
RP4-545L17.11	2.0269	5.79593e-54	6.64473e-53
RP11-303E16.2	2.02662	5.02361e-95	1.4493e-93
RP11-283G6.3	2.00529	1.45009e-47	1.43886e-46
CTD-2020K17.4	1.99154	1.57403e-69	2.5407e-68
HOXB-AS3	1.95405	1.11455e-23	5.97553e-23
RP3-430N8.10	1.92068	2.72916e-32	1.85286e-31
RP1-92O14.3	1.91727	1.27849e-57	1.5974e-56
LA16c-380H5.5	1.91482	7.58774e-54	8.67428e-53
RP3-508I15.18	1.90163	5.64691e-20	2.71111e-19
AC124789.1	1.87173	5.04091e-38	3.9709e-37
CTD-2314B22.1	1.86236	3.44382e-19	1.6102e-18
ABHD11-AS1	1.86047	5.30342e-27	3.11652e-26
RP11-841O20.2	1.8602	2.46497e-38	1.95909e-37
RP11-498E2.9	1.85904	5.01506e-47	4.92214e-46
RP11-510N19.5	1.85673	1.31188e-44	1.2154e-43
LINC01535	1.85463	1.53733e-36	1.16533e-35
AC098973.2	1.82883	2.68203e-15	1.09581e-14
WFDC21P	1.82181	1.16544e-31	7.78823e-31
RHPN1-AS1	1.81411	6.20144e-76	1.16153e-74
RP11-27M24.1	1.80692	3.09422e-31	2.04785e-30
RP11-27G14.4	1.80109	1.58682e-63	2.23932e-62
RP3-416H24.1	1.78657	3.26188e-50	3.43972e-49
RP11-445F12.1	1.78255	1.42111e-18	6.5196e-18
RP11-9E17.1	1.77529	1.78259e-49	1.84821e-48
RP11-334E6.12	1.7717	1.23958e-17	5.50241e-17
DUXAP8	1.77051	6.65597e-27	3.90073e-26
LINC00176	1.76062	1.52878e-24	8.41565e-24
RP11-657O9.1	1.75896	1.5737e-40	1.32487e-39
CTD-2510F5.4	1.73767	2.97286e-67	4.57405e-66
AC012123.1	1.73034	1.46916e-71	2.47511e-70
CTC-260E6.4	1.71148	4.49643e-46	4.31238e-45
RP11-1038A11.3	1.7094	2.54783e-37	1.97058e-36
RP11-212P7.3	1.70667	2.35881e-58	2.9986e-57
RP11-60L3.6	1.69296	7.6742e-28	4.62286e-27
RP11-53M11.3	1.69205	5.34069e-50	5.60647e-49
RMST	1.6909	7.51397e-24	4.04251e-23
RP11-47L3.1	1.69043	6.48781e-31	4.25059e-30
RP11-126K1.6	1.68661	7.15607e-59	9.19949e-58
LL22NC03-N95F10.1	1.67293	1.41906e-23	7.58396e-23
RP11-7K24.3	1.65388	3.71309e-57	4.59469e-56
CTD-2231H16.1	1.65321	5.121e-43	4.56746e-42
LINC01320	1.64606	1.7898e-23	9.54676e-23
LINC01532	1.64471	5.23119e-22	2.67769e-21
AP000432.2	1.63717	6.81708e-15	2.74215e-14
RP11-465N4.4	1.63022	7.45334e-51	7.97228e-50
RP11-47A8.5	1.62904	2.24746e-59	2.91337e-58
RP11-624M8.1	1.62876	4.57495e-27	2.69447e-26
LINC00665	1.62491	8.05142e-48	8.03654e-47
RP11-379F4.6	1.61213	1.35574e-56	1.65195e-55
HCP5	1.61018	2.97588e-28	1.81158e-27
RP11-110I1.6	1.60874	9.18295e-15	3.67695e-14
NCK1-AS1	1.58253	1.02753e-73	1.82673e-72
RP13-582O9.7	1.57203	1.0869e-44	1.00913e-43
ARAP1-AS1	1.5704	1.35491e-13	5.18925e-13
AC004870.4	1.56102	6.52023e-32	4.38826e-31
AL035610.1	1.55422	4.77548e-18	2.15169e-17
RP11-689K5.3	1.55376	1.19517e-36	9.09047e-36
RP3-512B11.3	1.54967	1.36444e-58	1.74331e-57
AC007405.6	1.53219	2.37191e-51	2.56334e-50
RP11-688G15.3	1.52948	1.09362e-51	1.1906e-50
RP11-806H10.4	1.52184	4.35747e-49	4.4757e-48
RP5-1024C24.1	1.52055	7.66297e-25	4.25355e-24
RP11-325F22.2	1.52022	1.59782e-20	7.80376e-20
LINC01315	1.5145	3.64892e-36	2.73717e-35
RP11-571M6.7	1.51265	5.03665e-10	1.65566e-09
RP1-223E5.4	1.50107	6.47499e-57	7.96673e-56
RP11-245J24.1	1.5003	1.008e-16	4.32803e-16
VCAN-AS1	1.49701	6.26488e-22	3.1995e-21
USP2-AS1	1.4967	2.15873e-46	2.08292e-45
CTD-3094K11.1	1.48714	1.16225e-42	1.02813e-41
AC005537.2	1.48626	4.71349e-38	3.71782e-37
BCYRN1	1.48157	2.89245e-41	2.47682e-40
AC016747.3	1.46941	1.82541e-38	1.45557e-37
RALY-AS1	1.463	2.38565e-76	4.51304e-75
RP11-347C12.10	1.45709	2.23896e-60	2.96525e-59
LINC01420	1.45496	3.95961e-57	4.89374e-56
RP11-1149O23.3	1.45112	6.87824e-70	1.1192e-68
LINC00240	1.4452	2.13322e-34	1.52711e-33
DARS-AS1	1.43593	4.51691e-60	5.93924e-59
C10orf95	1.43105	2.57022e-50	2.71604e-49
RP4-635E18.6	1.42743	1.16058e-61	1.57747e-60
LINC01272	1.42242	5.23055e-45	4.88934e-44
RP3-325F22.5	1.42173	1.22728e-75	2.27964e-74
LINC00467	1.41833	6.80107e-49	6.95372e-48
CTD-3193O13.11	1.41792	3.00169e-31	1.98748e-30
RP11-468N14.13	1.4166	3.38908e-39	2.75285e-38
RP11-344B5.2	1.41041	1.02118e-24	5.64554e-24
BMPR1B-AS1	1.4086	2.57514e-23	1.36767e-22
RP11-89K21.1	1.40859	3.05942e-14	1.20195e-13
RP11-706O15.5	1.40746	5.6744e-15	2.28799e-14
ATP2A1-AS1	1.4013	1.00757e-47	1.00355e-46
RP11-93K22.13	1.39891	9.01998e-49	9.20686e-48
AC004540.4	1.39873	1.62376e-16	6.92231e-16
RP4-758J18.7	1.39165	3.56291e-38	2.81947e-37
FOXP4-AS1	1.3889	2.13336e-40	1.78932e-39
RP11-7I15.3	1.38287	3.59244e-14	1.4078e-13
RP3-522D1.1	1.38121	2.5587e-35	1.87609e-34
CTD-2015H6.3	1.37305	2.86683e-52	3.15456e-51
RP5-1120P11.1	1.3699	5.40167e-55	6.32823e-54
RP11-800A3.4	1.36008	2.74841e-40	2.29818e-39
RP11-589N15.2	1.35237	8.65596e-27	5.05618e-26
VPS9D1-AS1	1.34885	4.16855e-29	2.594e-28
AC113188.2	1.34799	1.07138e-27	6.43085e-27
AC093627.10	1.34471	6.53294e-33	4.50353e-32
PCED1B-AS1	1.34305	8.67554e-26	4.94119e-25
RP11-60L3.1	1.33863	3.84021e-33	2.66275e-32
RP11-109J4.1	1.33692	4.46008e-33	3.08654e-32
LINC01574	1.32918	2.10632e-26	1.21778e-25
RP11-22C11.2	1.3245	2.68342e-75	4.93439e-74
RP5-1024G6.5	1.321	2.5827e-65	3.80815e-64
ZNF503-AS2	1.31431	1.16409e-37	9.08598e-37
RP11-13K12.1	1.3132	1.25678e-27	7.52875e-27
RP11-319F12.2	1.31317	3.33288e-12	1.20832e-11
LINC01508	1.30418	1.23159e-37	9.60781e-37
CASC9	1.30341	1.44352e-20	7.05982e-20
TYMSOS	1.30107	3.89717e-40	3.2453e-39
TMEM191A	1.2997	2.30806e-35	1.69458e-34
RP11-98D18.9	1.29948	1.03869e-71	1.75624e-70
SEPSECS-AS1	1.29607	3.02088e-32	2.04907e-31
RP4-625H18.2	1.29272	7.42331e-30	4.71095e-29
JHDM1D-AS1	1.29139	2.89659e-53	3.26631e-52
RP11-126K1.2	1.28737	4.00842e-54	4.61293e-53
AC010894.3	1.28717	4.4204e-42	3.85394e-41
RP4-758J18.10	1.28351	1.13344e-28	6.9771e-28
FAM181A-AS1	1.28118	3.06098e-43	2.74264e-42
AC004540.5	1.27756	1.03363e-28	6.36983e-28
RP11-496I9.1	1.27298	5.38563e-21	2.66978e-20
RPARP-AS1	1.27112	9.1731e-41	7.76485e-40
LINC00623	1.26189	5.06993e-44	4.63324e-43
CTC-260E6.6	1.25833	5.73474e-23	3.01739e-22
AC010761.10	1.25288	1.04447e-13	4.01886e-13
RP5-1172N10.4	1.24935	4.44188e-18	2.00361e-17
RP11-54H7.4	1.24902	1.80479e-13	6.87961e-13
CTC-246B18.8	1.24768	3.35972e-27	1.98609e-26
RP4-798A10.7	1.24601	6.33879e-33	4.37069e-32
CTC-548K16.1	1.23912	1.3993e-23	7.48034e-23
RP11-10A14.5	1.23175	2.00929e-20	9.78098e-20
RP11-498C9.3	1.23003	8.27118e-09	2.56729e-08
LINC00839	1.2253	4.01302e-27	2.36743e-26
RP11-567G11.1	1.2234	3.0747e-28	1.87117e-27
PCAT6	1.22091	1.85506e-24	1.01858e-23
CTD-3214H19.6	1.22076	4.24641e-42	3.70439e-41
RP6-65G23.3	1.22032	2.87355e-48	2.89596e-47
AC006273.5	1.21381	4.5625e-36	3.40937e-35
LINC01132	1.2129	9.57316e-45	8.89778e-44
MIF-AS1	1.21078	5.25071e-45	4.90742e-44
RP11-565P22.2	1.20966	7.23375e-25	4.01677e-24
RP11-360L9.7	1.20148	1.59529e-48	1.61769e-47
RP11-796E10.1	1.17824	9.08586e-31	5.92962e-30
FUT8-AS1	1.17495	3.61204e-32	2.4454e-31
RP11-608O21.1	1.16253	5.13596e-53	5.74973e-52
AC104667.3	1.16226	3.74111e-51	4.03152e-50
AP001631.9	1.15634	7.5698e-25	4.20261e-24
BAALC-AS1	1.14945	1.32262e-30	8.57803e-30
RP11-1223D19.1	1.14832	1.67818e-17	7.41017e-17
TIPARP-AS1	1.14724	1.14438e-28	7.04301e-28
AC093850.2	1.14097	7.62254e-13	2.83174e-12
PRKCQ-AS1	1.14021	2.69389e-29	1.68415e-28
AC005538.3	1.13932	2.83364e-22	1.46071e-21
RP11-13K12.5	1.13876	4.07157e-25	2.27486e-24
LINC01123	1.13377	3.58593e-32	2.42799e-31
LINC01186	1.1335	8.45139e-38	6.61867e-37
RP1-178F15.5	1.12689	2.34414e-38	1.86428e-37
RP11-67L3.5	1.12472	6.33095e-51	6.78134e-50
LINC01127	1.11478	2.03417e-21	1.02204e-20
TM4SF1-AS1	1.11335	2.27665e-34	1.62863e-33
LPP-AS2	1.11125	2.54827e-47	2.51616e-46
CH507-39O4.2	1.1112	1.88049e-46	1.81705e-45
RP11-713M15.2	1.1101	4.2229e-37	3.24828e-36
CTB-171A8.1	1.10676	1.63209e-24	8.977e-24
RP11-44F21.5	1.10666	2.18603e-24	1.19803e-23
RP11-132A1.4	1.10004	4.1247e-31	2.71708e-30
LINC01094	1.09936	1.65862e-36	1.25555e-35
AC007389.3	1.0969	2.60952e-19	1.22532e-18
RP11-369J21.12	1.08865	7.98052e-23	4.18122e-22
LA16c-83F12.6	1.08458	1.59007e-13	6.07413e-13
RP11-385F7.1	1.08213	5.34633e-33	3.69226e-32
RP11-817J15.2	1.08162	3.96753e-17	1.72868e-16
RP4-616B8.4	1.07781	1.40776e-22	7.32177e-22
CTD-2196E14.7	1.07293	3.0252e-11	1.05111e-10
PSORS1C3	1.0714	2.35265e-15	9.62865e-15
LINC00998	1.07113	3.44108e-40	2.86945e-39
CTD-2020K17.3	1.06963	5.6145e-42	4.88728e-41
AC005082.12	1.06383	2.19373e-16	9.30623e-16
LINC01063	1.05668	6.31496e-36	4.69974e-35
CTA-221G9.12	1.04978	7.26266e-34	5.12572e-33
AC006262.5	1.04853	2.77909e-09	8.82939e-09
RP11-807G9.2	1.04754	7.81713e-47	7.63268e-46
LBX2-AS1	1.0471	9.31536e-35	6.7331e-34
LINC01232	1.04613	2.11333e-25	1.19087e-24
RP11-157P1.4	1.04403	3.71735e-20	1.79598e-19
RP11-554I8.2	1.04314	3.8527e-17	1.67998e-16
CTD-3065J16.9	1.04112	3.2044e-40	2.67504e-39
RP11-395G23.3	1.04086	3.29455e-17	1.44013e-16
LINC01301	1.03791	3.27665e-38	2.59601e-37
RP13-890H12.2	1.03548	5.43331e-48	5.44212e-47
LINC01547	1.03514	1.11627e-46	1.08555e-45
SOX9-AS1	1.03009	9.44261e-29	5.82561e-28
C8orf31	1.02103	2.18613e-15	8.9544e-15
AC114730.3	1.0135	2.40579e-28	1.46764e-27
RP11-422P24.10	1.00982	2.01079e-42	1.7661e-41
CTB-191K22.5	1.00953	1.37969e-07	4.00771e-07
LINC01006	1.00829	2.85335e-20	1.38352e-19
AC135048.13	1.00765	1.62263e-33	1.13474e-32
AC009005.2	1.00752	4.46542e-17	1.94184e-16
RP11-244F12.2	1.00511	3.298e-16	1.38933e-15
RP11-324O2.3	-1.00015	2.97039e-90	7.74914e-89
RP11-278C7.3	-1.00069	2.07367e-75	3.83413e-74
AC139100.4	-1.00076	2.05701e-61	2.7778e-60
AP006222.2	-1.00215	2.37309e-41	2.03439e-40
RP11-666A8.8	-1.00228	1.82491e-61	2.46712e-60
RP1-28O10.1	-1.00259	4.36023e-91	1.15543e-89
RP4-545K15.5	-1.00296	6.0756e-135	4.5155e-133
RP11-408A13.4	-1.00326	2.6171e-64	3.76615e-63
SAP30L-AS1	-1.00384	6.40913e-82	1.38035e-80
TSC22D1-AS1	-1.00452	7.02242e-86	1.66409e-84
RP11-932O9.7	-1.00649	1.47103e-66	2.22709e-65
TMEM9B-AS1	-1.00674	2.01068e-27	1.1975e-26
CPEB1-AS1	-1.00675	5.22428e-174	1.01954e-171
OSER1-AS1	-1.00768	9.84389e-31	6.41879e-30
RP11-106M3.3	-1.00902	1.67908e-94	4.77802e-93
RP11-346C20.4	-1.00942	3.12525e-63	4.3919e-62
CTD-2619J13.8	-1.01033	3.47649e-84	7.94262e-83
PAXBP1-AS1	-1.01078	7.62408e-137	5.93619e-135
ZNF528-AS1	-1.01166	4.81566e-22	2.46687e-21
C21orf62-AS1	-1.01259	3.07357e-78	6.07862e-77
MAFTRR	-1.01339	5.77561e-90	1.49578e-88
RP11-849H4.4	-1.01369	1.3804e-97	4.2327e-96
POLR2J4	-1.01396	1.81647e-42	1.59844e-41
RP4-798P15.3	-1.01448	4.03402e-67	6.18632e-66
CAPN10-AS1	-1.01452	1.60295e-64	2.31998e-63
ITPR1-AS1	-1.01524	1.3862e-92	3.79295e-91
RP11-211G3.2	-1.01548	3.1578e-72	5.40732e-71
AP002954.3	-1.01649	2.2176e-121	1.18203e-119
LINC01578	-1.01689	4.42135e-35	3.21842e-34
RP11-713P17.3	-1.01803	1.11969e-100	3.6915e-99
AC091801.1	-1.01834	1.35915e-32	9.28997e-32
CTC-425F1.4	-1.01869	3.94941e-40	3.28835e-39
CTD-2240J17.2	-1.01981	8.68328e-151	9.49947e-149
STARD4-AS1	-1.02115	2.70551e-39	2.20412e-38
RP11-387M24.5	-1.02125	1.10331e-49	1.15083e-48
LLNLR-222A1.1	-1.02157	7.40395e-66	1.10571e-64
RP11-57H12.5	-1.02261	2.45041e-75	4.52242e-74
RP1-30M3.6	-1.02347	1.3734e-63	1.94086e-62
CTD-2353F22.2	-1.02429	1.83036e-62	2.53626e-61
THUMPD3-AS1	-1.02446	3.97705e-28	2.41376e-27
STXBP5-AS1	-1.02471	4.84719e-138	3.87378e-136
RP11-263K19.4	-1.0257	1.26048e-16	5.39184e-16
RP11-206L10.5	-1.02601	8.80201e-21	4.33177e-20
RP11-627G18.2	-1.02639	4.02717e-107	1.53713e-105
PDZRN3-AS1	-1.02728	4.90875e-150	5.20999e-148
CTD-2562J17.6	-1.02784	4.42672e-33	3.06381e-32
RP11-216B9.9	-1.02799	2.81947e-69	4.52687e-68
PTOV1-AS1	-1.02924	9.5391e-33	6.54899e-32
LINC01473	-1.03175	4.15864e-91	1.1025e-89
RP11-78J21.7	-1.03205	1.24673e-49	1.29818e-48
RP11-574K11.32	-1.03239	7.41985e-60	9.71826e-59
RP11-62F24.2	-1.03312	3.70306e-33	2.56795e-32
CTD-2626G11.2	-1.03377	1.255e-67	1.94629e-66
RP1-225E12.2	-1.03467	5.71402e-152	6.47353e-150
RP11-359E3.4	-1.03646	4.44712e-132	3.05383e-130
RP13-1032I1.7	-1.03654	1.20036e-39	9.86142e-39
RP11-566K11.4	-1.03724	1.82977e-52	2.02076e-51
RP11-304L19.4	-1.03775	1.00869e-116	4.82403e-115
AC010761.8	-1.04071	1.69511e-56	2.06049e-55
RNF185-AS1	-1.04238	1.17281e-24	6.47262e-24
RP11-101E13.5	-1.04282	1.49173e-43	1.34636e-42
LINC00106	-1.04509	8.10207e-31	5.29615e-30
SNHG10	-1.04532	3.10866e-27	1.83948e-26
TMEM147-AS1	-1.04671	1.87619e-24	1.0299e-23
CTC-471J1.2	-1.04731	3.18267e-74	5.71182e-73
RP11-392O17.2	-1.04852	7.8122e-168	1.32017e-165
RP11-147L13.14	-1.05071	1.33452e-93	3.72055e-92
RP11-687E1.2	-1.05139	6.77353e-92	1.82695e-90
AC096772.6	-1.05173	1.42075e-49	1.47634e-48
RP11-77H9.2	-1.05191	5.94752e-47	5.82504e-46
CTA-390C10.10	-1.0538	2.91002e-75	5.3462e-74
AP4B1-AS1	-1.05385	2.87566e-81	6.07442e-80
RP11-167N5.5	-1.05531	1.76138e-93	4.89031e-92
RP11-327J17.2	-1.05545	1.01912e-152	1.16992e-150
CTB-36H16.2	-1.05682	5.25118e-70	8.57221e-69
RP11-20I23.13	-1.05688	9.77867e-30	6.18494e-29
AC007038.7	-1.05857	5.56248e-132	3.81108e-130
RP11-304C12.5	-1.0598	6.32849e-86	1.50142e-84
RP11-77P16.4	-1.06046	1.8048e-42	1.5884e-41
CTD-3222D19.8	-1.06151	4.98623e-86	1.18483e-84
RP11-307B6.3	-1.0617	1.07706e-137	8.56244e-136
RP11-678G14.3	-1.06171	7.08902e-47	6.93294e-46
RP5-1057I20.5	-1.06239	1.65552e-32	1.12864e-31
RP6-24A23.8	-1.06312	1.81385e-125	1.06126e-123
RP11-389G6.3	-1.06314	2.17298e-99	6.9336e-98
RP11-264B17.3	-1.06449	1.00024e-92	2.74184e-91
RP11-1020A11.2	-1.06485	6.91684e-93	1.90727e-91
RP11-57H14.2	-1.06631	1.42422e-64	2.06526e-63
LINC01497	-1.06712	1.39053e-85	3.27204e-84
CTD-2530N21.4	-1.06729	1.39459e-88	3.5081e-87
RP11-804H8.6	-1.06747	2.55188e-73	4.48269e-72
RP1-257I20.14	-1.06783	8.12587e-100	2.62466e-98
RP11-51J9.5	-1.06794	6.06158e-38	4.76623e-37
PXN-AS1	-1.07289	2.63171e-42	2.30443e-41
RP11-61I13.3	-1.07423	1.52477e-38	1.21824e-37
RP11-439E19.10	-1.0745	7.31438e-118	3.59468e-116
RP11-661O13.1	-1.07501	3.05026e-158	4.06464e-156
COX10-AS1	-1.0764	1.56249e-49	1.62195e-48
RP11-427L15.2	-1.07756	1.00758e-97	3.10528e-96
RP11-357P18.2	-1.07806	4.37168e-60	5.75203e-59
RP11-244F12.3	-1.07932	4.61857e-84	1.05004e-82
PAGR1	-1.08042	1.62576e-47	1.61053e-46
CTD-2336O2.1	-1.0823	1.09997e-30	7.15782e-30
TMEM161B-AS1	-1.08285	2.46674e-34	1.76336e-33
LINC01554	-1.08399	1.06635e-189	3.10154e-187
RP11-468E2.11	-1.08404	5.07851e-52	5.56998e-51
DNM1P41	-1.08425	6.04816e-144	5.59483e-142
CTD-2371O3.3	-1.08429	1.01748e-49	1.06186e-48
SRP14-AS1	-1.08581	5.04926e-45	4.72279e-44
RP11-262A16.1	-1.08707	1.73634e-125	1.01887e-123
RP11-677I18.3	-1.08789	3.24638e-167	5.3081e-165
RP11-802O23.3	-1.08797	6.49188e-73	1.12955e-71
RP11-423P10.2	-1.08819	1.48982e-155	1.87383e-153
RP11-679B19.1	-1.09076	3.5425e-186	9.52506e-184
RP11-227G15.11	-1.09085	1.66701e-125	9.80083e-124
YEATS2-AS1	-1.09113	1.12302e-54	1.3073e-53
RP11-520H14.7	-1.09232	1.79364e-129	1.16179e-127
OXCT1-AS1	-1.09276	6.74352e-78	1.32157e-76
RP5-1165K10.2	-1.09347	5.57916e-118	2.75084e-116
AC131097.4	-1.09458	6.41367e-132	4.38434e-130
RP11-264B17.2	-1.09731	2.54167e-59	3.29263e-58
DLGAP1-AS2	-1.09786	7.54446e-30	4.78583e-29
AC000032.2	-1.09998	2.83205e-30	1.8225e-29
RP11-418J17.1	-1.10061	4.5255e-38	3.57233e-37
AC025171.1	-1.10072	5.23339e-63	7.31876e-62
SZT2-AS1	-1.10099	9.37729e-92	2.52025e-90
MANEA-AS1	-1.10156	5.56886e-112	2.36093e-110
RP11-707G18.1	-1.10163	8.05221e-68	1.25487e-66
RP11-500G22.4	-1.10215	1.18424e-35	8.7563e-35
RP11-235E17.6	-1.10324	6.36024e-42	5.52689e-41
CELF2-AS1	-1.10405	7.18268e-161	1.02485e-158
CTD-2012K14.8	-1.10413	2.18483e-69	3.51444e-68
AC009950.2	-1.10454	3.39481e-55	3.99648e-54
RP11-104N10.2	-1.10534	1.88646e-80	3.93135e-79
AC006116.24	-1.10593	2.68268e-72	4.60287e-71
RP4-751H13.5	-1.10692	1.34053e-65	1.98822e-64
SEMA3F-AS1	-1.10912	2.70351e-61	3.64594e-60
CTBP1-AS	-1.11117	9.06703e-95	2.60217e-93
PCAT19	-1.11224	6.27819e-39	5.06491e-38
RP5-1142A6.9	-1.11265	9.67306e-63	1.34591e-61
RP11-356B19.11	-1.11453	5.26421e-76	9.89051e-75
RP11-326C3.10	-1.1149	4.76412e-67	7.2967e-66
FLNB-AS1	-1.11581	1.62319e-125	9.5525e-124
CTD-3076O17.1	-1.11582	5.71916e-116	2.67386e-114
RP4-583P15.16	-1.1159	1.22519e-79	2.4982e-78
RP11-412D9.4	-1.11724	1.87653e-87	4.62428e-86
SNHG18	-1.11767	4.85504e-17	2.10854e-16
RP4-563E14.1	-1.11979	5.73573e-49	5.87738e-48
EDRF1-AS1	-1.12113	1.54871e-148	1.57734e-146
RP11-278C7.5	-1.12293	1.2899e-52	1.4295e-51
BEAN1-AS1	-1.12343	2.60346e-101	8.67792e-100
RP11-334A14.8	-1.12466	8.17984e-141	7.02932e-139
CTD-2544H17.2	-1.12489	1.84519e-121	9.85265e-120
RP1-283E3.8	-1.12502	5.8292e-44	5.31828e-43
RP11-88I18.2	-1.12524	3.28092e-76	6.19117e-75
RP5-855D21.2	-1.12627	2.9825e-79	6.01452e-78
RP11-174G6.5	-1.12739	1.00257e-72	1.73692e-71
FTX	-1.12748	1.32492e-47	1.31553e-46
PCOLCE-AS1	-1.12896	1.53442e-105	5.63284e-104
RP11-701H24.4	-1.12914	8.55335e-54	9.76525e-53
RP11-21L23.3	-1.12947	1.60144e-48	1.62366e-47
RP11-770J1.5	-1.12973	1.3377e-35	9.88014e-35
RP11-23J9.4	-1.12979	3.20249e-99	1.02024e-97
SNAI3-AS1	-1.13085	2.86517e-71	4.7976e-70
RP11-156E8.1	-1.13137	2.64825e-100	8.64153e-99
RP11-254F19.2	-1.13165	5.5467e-90	1.43772e-88
RP1-261G23.7	-1.13239	3.62464e-09	1.14586e-08
RP11-87H9.5	-1.13257	3.78837e-63	5.31267e-62
RP11-266K4.14	-1.13321	6.71695e-50	7.04023e-49
RP11-339B21.13	-1.13611	9.22595e-65	1.34494e-63
CTA-223H9.9	-1.13798	5.63502e-87	1.37186e-85
RP11-196G11.4	-1.13889	1.21636e-59	1.58525e-58
MIR100HG	-1.14099	7.84158e-31	5.12643e-30
RP11-260M19.2	-1.14149	9.97843e-105	3.5933e-103
AJ011932.1	-1.14252	2.16349e-89	5.53434e-88
RP11-394B2.1	-1.14344	1.03366e-107	4.01634e-106
RP11-646I6.6	-1.14364	1.90939e-98	5.9883e-97
RP5-1160K1.6	-1.14631	7.34823e-69	1.17111e-67
RP1-12G14.7	-1.14983	2.34983e-109	9.45842e-108
LL22NC03-32F9.1	-1.15111	2.62356e-119	1.33379e-117
CTD-3185P2.1	-1.15162	2.42224e-110	9.95519e-109
RP11-192H23.8	-1.15505	4.59765e-57	5.67535e-56
RP5-1054A22.4	-1.1554	2.43931e-127	1.49668e-125
NARF-IT1	-1.15573	8.59907e-145	8.12854e-143
RP11-932O9.8	-1.15998	2.49029e-137	1.95914e-135
RP13-20L14.10	-1.16187	1.11849e-93	3.12548e-92
RP5-998N21.10	-1.16195	1.99973e-29	1.25589e-28
RP11-218F10.3	-1.16394	1.09202e-89	2.81727e-88
CAHM	-1.16526	4.45288e-71	7.43761e-70
RP11-44F14.6	-1.16531	5.61428e-119	2.83044e-117
TGFB2-OT1	-1.16553	1.6513e-23	8.81656e-23
RP11-475D10.4	-1.16565	6.14457e-124	3.44517e-122
RP11-326C3.12	-1.16599	1.22461e-124	6.98927e-123
XXbac-BPG181B23.7	-1.16602	6.24865e-35	4.53274e-34
RP11-500C12.1	-1.16685	5.89525e-28	3.56152e-27
RP3-508I15.9	-1.1669	2.23888e-36	1.68908e-35
RP4-773N10.4	-1.16872	6.14859e-54	7.04769e-53
PVT1	-1.16895	3.45768e-20	1.67213e-19
CTB-31O20.2	-1.16902	6.16876e-50	6.46902e-49
AD000684.2	-1.16937	2.47933e-69	3.98497e-68
RP11-285J16.1	-1.17052	1.72692e-77	3.35394e-76
RP5-858L17.1	-1.17095	1.40481e-58	1.79376e-57
DKFZP434I0714	-1.17109	5.14279e-57	6.33921e-56
ZNF350-AS1	-1.172	1.19321e-37	9.31082e-37
RP11-286N22.14	-1.17346	1.1889e-150	1.29086e-148
SNHG21	-1.17425	1.41013e-40	1.18849e-39
RP11-286H15.1	-1.1757	3.72535e-67	5.71586e-66
SPATA41	-1.17728	8.87406e-153	1.0226e-150
CTD-2619J13.3	-1.17771	1.35901e-93	3.78532e-92
RP1-283K11.3	-1.18212	1.133e-96	3.39834e-95
RP11-95I16.6	-1.18422	8.93732e-75	1.62613e-73
CTD-2035E11.5	-1.18472	1.31639e-126	7.92428e-125
RP11-843P14.2	-1.18551	2.94316e-114	1.31698e-112
LINC01128	-1.18567	1.71361e-46	1.65739e-45
CTC-338M12.4	-1.18744	1.01538e-41	8.76673e-41
RP11-230F18.5	-1.18894	2.69224e-133	1.9072e-131
LINC00921	-1.1897	1.61814e-97	4.95417e-96
RP11-295I5.3	-1.19012	1.08715e-61	1.47931e-60
RP11-701H24.7	-1.19154	4.37375e-72	7.46227e-71
PRMT5-AS1	-1.1925	9.3963e-103	3.24647e-101
RP11-669E14.6	-1.19254	5.51773e-102	1.87429e-100
CCNT2-AS1	-1.19363	1.77267e-56	2.15391e-55
RASGRF2-AS1	-1.1944	5.14531e-135	3.82879e-133
FLJ33360	-1.19479	2.80397e-86	6.70757e-85
RP11-195F19.9	-1.19525	2.23155e-46	2.15249e-45
RP11-68I3.4	-1.19633	4.18347e-134	3.03831e-132
RP11-817O13.9	-1.19922	7.15912e-57	8.78703e-56
CHL1-AS2	-1.20111	6.37482e-24	3.43637e-23
GHc-857G6.7	-1.20346	1.05344e-189	3.0788e-187
RP11-541N10.3	-1.2037	4.83083e-98	1.50106e-96
LINC01004	-1.20557	2.51089e-42	2.19959e-41
RP11-173C1.1	-1.20627	2.96251e-23	1.57009e-22
CTA-268H5.14	-1.20716	1.42688e-124	8.12071e-123
RP11-524D16__A.3	-1.20721	8.47347e-44	7.69596e-43
CTC-429P9.2	-1.20758	8.04096e-51	8.59321e-50
XX-FW83563B9.5	-1.20775	2.93487e-78	5.8062e-77
RP11-305L7.1	-1.20784	6.80284e-114	3.02394e-112
AC133528.2	-1.20864	2.31882e-44	2.13327e-43
AC005306.3	-1.21157	3.14472e-81	6.64047e-80
RP11-180M15.7	-1.21282	3.1027e-67	4.77019e-66
RP11-107N15.1	-1.21291	1.18686e-73	2.10751e-72
RP11-523H24.3	-1.21292	1.00993e-83	2.27981e-82
RP11-890B15.3	-1.21313	2.79816e-65	4.12081e-64
CMB9-94B1.2	-1.21376	1.29733e-94	3.70567e-93
RP11-91J19.3	-1.21625	7.36706e-85	1.70502e-83
AC006128.2	-1.21669	1.12101e-18	5.15732e-18
ZEB2-AS1	-1.21797	6.42459e-170	1.14993e-167
RP11-188P20.3	-1.21915	4.31674e-89	1.09683e-87
RP11-834C11.14	-1.22054	2.28801e-36	1.7255e-35
RP11-567M16.6	-1.22194	1.71393e-44	1.5816e-43
RP11-274H2.5	-1.22217	4.56618e-110	1.86149e-108
RP4-798A10.2	-1.22955	7.77401e-109	3.10232e-107
WASIR2	-1.22978	2.33007e-33	1.62326e-32
RASSF8-AS1	-1.23032	1.09484e-20	5.37145e-20
RP11-70D24.3	-1.23214	5.67556e-196	1.92899e-193
XXbac-BPG283O16.9	-1.2324	8.11015e-37	6.18802e-36
RP11-430G17.3	-1.2349	4.15663e-60	5.47146e-59
RP11-320G24.1	-1.23634	6.36258e-75	1.16291e-73
RP11-526I2.5	-1.23638	1.97271e-66	2.97692e-65
AC137934.1	-1.23661	2.12844e-23	1.13271e-22
RP11-366L20.2	-1.23662	1.09374e-31	7.31555e-31
THAP9-AS1	-1.23706	1.80376e-35	1.32819e-34
RP11-63M22.2	-1.23756	8.90917e-22	4.53082e-21
RP11-488C13.7	-1.23921	7.71398e-52	8.42687e-51
LA16c-349E10.1	-1.24123	1.04322e-71	1.76292e-70
RP11-16N11.2	-1.24138	1.00539e-109	4.06852e-108
XXbac-B444P24.13	-1.24149	4.3609e-134	3.16338e-132
CTC-510F12.2	-1.24216	2.48439e-109	9.99341e-108
RP11-796E2.4	-1.2427	6.19043e-123	3.39537e-121
RP1-111C20.4	-1.24283	1.99919e-118	1.00039e-116
RP11-430H10.1	-1.243	1.11294e-38	8.91793e-38
CTD-2537I9.18	-1.24506	3.29028e-100	1.0725e-98
RP11-326C3.15	-1.24547	2.31218e-117	1.12355e-115
HEIH	-1.24605	1.28389e-46	1.24596e-45
HHIP-AS1	-1.24645	1.72511e-57	2.14921e-56
RP13-516M14.8	-1.24724	1.0996e-121	5.89227e-120
RP11-304L19.3	-1.24789	1.16477e-41	1.00451e-40
LINC01125	-1.24815	6.14668e-34	4.34723e-33
RP11-85K15.3	-1.24838	1.23643e-179	2.81208e-177
CMB9-55F22.1	-1.24939	9.03209e-42	7.81163e-41
RP11-311C24.1	-1.25059	1.76733e-41	1.51853e-40
RP11-203B9.4	-1.25208	1.73863e-89	4.46639e-88
CTB-13F3.1	-1.25504	3.44233e-73	6.0311e-72
RP11-632F7.3	-1.2559	7.13293e-154	8.5114e-152
RP11-420A23.1	-1.25606	4.83472e-98	1.50149e-96
RUSC1-AS1	-1.25862	1.45436e-47	1.44263e-46
HCG11	-1.259	2.40974e-39	1.96475e-38
SSBP3-AS1	-1.26107	6.55522e-92	1.76965e-90
RP11-798G7.6	-1.26188	1.13278e-47	1.12623e-46
RP3-332B22.1	-1.26385	3.76912e-164	5.83182e-162
RP11-727F15.9	-1.26426	1.0968e-85	2.58792e-84
TUG1	-1.26471	8.94027e-37	6.81624e-36
NFYC-AS1	-1.26522	1.55451e-67	2.40647e-66
CTC-425O23.2	-1.26608	1.29779e-80	2.71579e-79
LINC00672	-1.26685	4.0533e-143	3.67641e-141
RP11-629N8.5	-1.26996	1.13705e-40	9.60345e-40
RP11-562A8.4	-1.2731	1.75921e-152	2.00054e-150
RP11-345P4.7	-1.278	4.87713e-69	7.80367e-68
AC007796.1	-1.27902	3.75395e-200	1.40189e-197
SNHG5	-1.27904	1.3082e-20	6.40372e-20
RP11-186B7.4	-1.28226	2.18281e-75	4.03347e-74
RP13-36G14.4	-1.28294	1.82882e-79	3.70902e-78
RP11-166N17.1	-1.28373	2.17013e-97	6.62738e-96
RP11-7F17.8	-1.2844	2.55129e-111	1.06741e-109
RP11-434B12.1	-1.28449	5.05437e-119	2.55241e-117
RP11-332H14.2	-1.28517	2.34538e-95	6.81513e-94
RP11-399O19.9	-1.28679	2.00589e-142	1.77936e-140
SLC25A25-AS1	-1.28707	6.69377e-53	7.47021e-52
INTS6-AS1	-1.28742	2.7231e-57	3.3821e-56
RP11-248J18.2	-1.28801	1.14577e-89	2.95469e-88
AC005944.2	-1.28987	2.52946e-15	1.03439e-14
RP4-758J24.6	-1.2901	5.89697e-125	3.41066e-123
RP11-147L13.13	-1.29028	8.96166e-59	1.14914e-57
FAM66C	-1.29038	9.31415e-43	8.2647e-42
CTD-2286N8.2	-1.29046	3.65733e-116	1.72322e-114
CTD-2006H14.2	-1.29116	1.83433e-55	2.17254e-54
AC116366.6	-1.29212	3.67492e-85	8.56415e-84
FLG-AS1	-1.2925	7.72671e-64	1.10014e-62
CTD-2007L18.5	-1.29254	2.83114e-110	1.16042e-108
PAN3-AS1	-1.29367	1.09279e-95	3.19689e-94
CTD-2517M22.14	-1.29373	1.85262e-38	1.47668e-37
RP11-206L10.2	-1.29551	1.08617e-57	1.3602e-56
H1FX-AS1	-1.2958	2.43048e-46	2.34288e-45
HOTAIRM1	-1.2964	2.70761e-13	1.02391e-12
RP11-155O18.6	-1.29664	1.13011e-94	3.23411e-93
RP11-230C9.4	-1.29935	1.28212e-135	9.6595e-134
RP11-159N11.4	-1.30142	1.26461e-61	1.71693e-60
RP11-348N5.7	-1.30147	1.48532e-154	1.81167e-152
CTC-366B18.4	-1.30315	7.26389e-147	7.14554e-145
RP11-717F1.2	-1.30413	2.54177e-36	1.91473e-35
CTC-786C10.1	-1.3085	3.8477e-82	8.3433e-81
CTD-2012K14.6	-1.30962	2.36003e-114	1.06075e-112
CTD-2036P10.5	-1.31054	7.45115e-82	1.60249e-80
GS1-124K5.11	-1.31713	1.0571e-70	1.7483e-69
RP11-972P1.7	-1.31944	5.21458e-123	2.87053e-121
RP11-574K11.29	-1.31949	6.80252e-92	1.83395e-90
CHRM3-AS2	-1.3203	3.92509e-104	1.38865e-102
FRMD6-AS2	-1.32567	6.1839e-136	4.69992e-134
RP11-6L6.4	-1.32643	4.2194e-118	2.08891e-116
RP11-385F5.4	-1.32736	2.63717e-89	6.73463e-88
RP11-102G14.1	-1.33069	5.12827e-98	1.59102e-96
RP11-45A17.4	-1.33085	3.37284e-125	1.96014e-123
RP11-182J1.3	-1.33129	2.1573e-81	4.57617e-80
PITPNA-AS1	-1.33258	1.38873e-35	1.0252e-34
RP11-378A13.2	-1.33286	1.76008e-57	2.19232e-56
LA16c-390E6.4	-1.3343	4.07999e-61	5.47905e-60
RP11-513I15.6	-1.33516	5.85028e-30	3.72637e-29
CTD-2006M22.2	-1.3358	6.51079e-184	1.64121e-181
RP11-227G15.10	-1.33645	1.01636e-110	4.2086e-109
RP11-700J17.1	-1.3375	2.93642e-123	1.62681e-121
RP11-260M2.1	-1.3385	5.59294e-87	1.36217e-85
RP11-423H2.3	-1.33933	6.40928e-53	7.15667e-52
SERHL	-1.34155	2.34783e-79	4.7457e-78
CTD-2026K11.6	-1.34207	3.04007e-94	8.58628e-93
RP11-399E6.4	-1.34222	5.91956e-123	3.24974e-121
PARD3-AS1	-1.34399	2.74351e-83	6.14046e-82
RP11-416A14.1	-1.34437	1.08806e-135	8.21791e-134
NPPA-AS1	-1.34505	6.39904e-82	1.37867e-80
RP11-696N14.1	-1.3484	1.65801e-89	4.2611e-88
RP11-536K7.3	-1.34928	1.49902e-74	2.71438e-73
BX322557.10	-1.35028	1.1223e-44	1.04136e-43
RP11-554A11.9	-1.35227	4.74809e-128	2.96289e-126
AC137932.5	-1.35547	3.80709e-104	1.3477e-102
AC000123.3	-1.35584	1.8082e-117	8.8291e-116
RP11-395B7.4	-1.35679	1.76217e-52	1.94647e-51
RP11-147L13.12	-1.35778	3.73495e-70	6.12019e-69
CRHR1-IT1	-1.35799	1.46896e-48	1.49159e-47
GABPB1-AS1	-1.35839	1.80201e-45	1.70394e-44
GLYCTK-AS1	-1.35845	2.81944e-57	3.49888e-56
CTD-2227E11.1	-1.35897	1.9431e-54	2.25329e-53
RP11-843P14.1	-1.35918	4.97991e-117	2.4006e-115
BACE1-AS	-1.35957	5.2916e-59	6.8142e-58
LINC00174	-1.36056	1.70213e-43	1.53443e-42
AC005682.5	-1.36149	1.89986e-69	3.06174e-68
LL21NC02-21A1.1	-1.36191	1.69713e-34	1.21896e-33
RP11-416N2.4	-1.36198	4.11378e-76	7.7483e-75
AC010976.2	-1.36411	4.23212e-96	1.24773e-94
RP4-657D16.3	-1.36506	3.42889e-125	1.9908e-123
RP11-441O15.3	-1.36508	8.60639e-114	3.80885e-112
RP11-53O19.3	-1.36536	1.6318e-76	3.0976e-75
RP11-803B1.8	-1.36724	4.47888e-101	1.48799e-99
SNHG8	-1.36865	3.61227e-29	2.25224e-28
RBM12B-AS1	-1.37123	2.29439e-105	8.37693e-104
CTD-2196E14.6	-1.37169	2.544e-128	1.60153e-126
SNHG19	-1.37399	5.68279e-27	3.33719e-26
CTD-2368P22.1	-1.37475	3.07265e-50	3.24357e-49
RP11-305L7.6	-1.37608	3.08671e-88	7.70378e-87
RP11-21B21.4	-1.37969	2.17295e-175	4.44119e-173
RP11-148L24.1	-1.38003	2.47205e-108	9.76201e-107
RP11-348N5.9	-1.38112	1.01011e-140	8.668e-139
RP11-127B20.3	-1.38174	4.08322e-64	5.85233e-63
RP11-355O1.11	-1.38217	8.07378e-72	1.36743e-70
RP11-359J14.2	-1.38439	6.60312e-171	1.20687e-168
RP11-589P10.5	-1.38694	1.30289e-68	2.06882e-67
AC004893.11	-1.3877	2.67017e-72	4.58269e-71
RP11-1055B8.9	-1.38793	8.26864e-98	2.55483e-96
LL0XNC01-36H8.1	-1.38947	1.57263e-163	2.36669e-161
LINC00854	-1.39037	8.36105e-76	1.55783e-74
LINC00475	-1.39179	3.23861e-135	2.42487e-133
CTD-2013N24.2	-1.39267	2.03016e-72	3.49419e-71
RP11-269C23.5	-1.39307	4.45031e-110	1.81793e-108
TRAF3IP2-AS1	-1.39334	3.71661e-59	4.80135e-58
MIR4697HG	-1.3943	6.31628e-62	8.63944e-61
SOCS2-AS1	-1.39456	3.46602e-104	1.2284e-102
RP11-627G18.1	-1.39462	3.27555e-119	1.65967e-117
RP3-402G11.26	-1.39465	7.80722e-71	1.29545e-69
XXbac-BPG299F13.17	-1.39558	1.05532e-107	4.09788e-106
RP11-497H16.9	-1.39609	2.19483e-51	2.37282e-50
NCAM1-AS1	-1.39685	1.47737e-189	4.27646e-187
APTR	-1.3976	1.01995e-57	1.27806e-56
SNHG7	-1.39886	4.79577e-34	3.40015e-33
RP11-359K18.4	-1.39967	2.30291e-104	8.17614e-103
AC007246.3	-1.39968	3.36349e-80	6.93302e-79
RP11-401P9.4	-1.40018	3.1381e-58	3.97589e-57
RP11-286H14.8	-1.40089	5.6625e-93	1.56425e-91
KB-68A7.1	-1.40436	3.78977e-108	1.48879e-106
RP11-815I9.4	-1.40507	7.46539e-116	3.4822e-114
RP11-1277A3.1	-1.40598	4.8258e-86	1.14716e-84
RP11-250B2.4	-1.40672	3.78316e-131	2.5487e-129
LINC01176	-1.40694	1.37303e-108	5.45764e-107
RP3-406P24.5	-1.40848	1.79029e-86	4.31682e-85
RP11-196G11.5	-1.41031	2.23725e-64	3.22644e-63
RP11-180C16.1	-1.41226	1.24868e-81	2.67123e-80
CTD-3193K9.11	-1.41426	3.77148e-124	2.11854e-122
RP11-295H24.4	-1.41555	1.06191e-115	4.93799e-114
RP11-983P16.4	-1.41662	2.74106e-43	2.45927e-42
AC006946.17	-1.41752	1.92687e-131	1.3054e-129
ZNRD1-AS1	-1.41852	2.09636e-72	3.6071e-71
RP11-446H18.5	-1.41852	6.89409e-164	1.05857e-161
CTD-2647L4.4	-1.41891	5.57218e-72	9.48525e-71
RP11-486G15.2	-1.42062	3.07942e-84	7.0541e-83
LINC00265	-1.42195	4.9842e-45	4.66266e-44
CTC-435M10.12	-1.42217	1.65085e-74	2.98573e-73
RP11-795F19.1	-1.42619	3.40245e-95	9.86303e-94
CTD-3193K9.3	-1.42696	4.41973e-156	5.62915e-154
RP11-400F19.18	-1.42732	7.35066e-169	1.27057e-166
CTD-2527I21.14	-1.42787	8.29807e-70	1.34842e-68
RP11-171I2.4	-1.42794	1.80905e-101	6.05333e-100
RP11-426C22.5	-1.4302	4.6478e-122	2.50609e-120
RP11-481J2.4	-1.43145	1.21195e-97	3.72186e-96
RP11-196G11.2	-1.43458	1.80044e-93	4.99646e-92
AP000692.9	-1.43628	4.32763e-120	2.23581e-118
RP11-701H24.5	-1.43701	6.85629e-129	4.37544e-127
SNHG1	-1.44124	4.83629e-50	5.08139e-49
RP11-379F4.4	-1.44222	1.6064e-63	2.26642e-62
AP001476.2	-1.44517	1.00225e-120	5.2497e-119
ITGA9-AS1	-1.44525	1.23469e-63	1.74688e-62
GAS5	-1.44806	3.72024e-32	2.51809e-31
RP11-254F7.3	-1.44811	9.04726e-37	6.89607e-36
RP11-273B20.1	-1.44852	4.72335e-64	6.75859e-63
ZNF32-AS2	-1.45046	3.16783e-129	2.04315e-127
U91328.22	-1.45064	3.87388e-115	1.77547e-113
RP1-286D6.5	-1.45116	8.30393e-72	1.40563e-70
AC015849.19	-1.45216	2.08971e-137	1.64828e-135
KB-208E9.1	-1.45349	1.71777e-157	2.24453e-155
RP11-59C5.3	-1.45404	4.44872e-123	2.45341e-121
RP11-72I8.1	-1.45576	9.57896e-71	1.58639e-69
RP11-527N22.1	-1.45665	2.45915e-75	4.53717e-74
MIR222HG	-1.45785	1.05427e-37	8.23622e-37
RP11-148K1.12	-1.45803	3.28902e-72	5.62565e-71
GRTP1-AS1	-1.45922	8.08297e-160	1.12415e-157
RP11-181G12.2	-1.46052	8.33562e-64	1.186e-62
ZNF436-AS1	-1.46153	2.64535e-45	2.49048e-44
ILF3-AS1	-1.46216	1.21773e-45	1.15688e-44
RP4-639F20.1	-1.46241	6.51182e-76	1.21816e-74
SPAG5-AS1	-1.46365	5.28836e-107	2.00964e-105
AP001062.8	-1.46472	2.59725e-90	6.78448e-89
CTA-204B4.2	-1.4675	3.62711e-67	5.56795e-66
RP5-1172A22.1	-1.47242	2.13164e-60	2.82435e-59
ZNF213-AS1	-1.47323	7.06201e-55	8.2542e-54
LINC00667	-1.47353	2.847e-56	3.44201e-55
RP11-171I2.3	-1.47422	5.73933e-201	2.19758e-198
RP11-257O5.2	-1.47595	1.04314e-81	2.23549e-80
RP11-44N12.5	-1.47647	2.36509e-87	5.81639e-86
AP000442.1	-1.47763	2.23128e-87	5.48955e-86
DBH-AS1	-1.48258	1.50366e-138	1.20808e-136
CTC-490E21.11	-1.48419	4.44688e-134	3.22188e-132
CTC-479C5.10	-1.48671	1.24052e-153	1.4658e-151
RP11-1105G2.3	-1.48706	1.04212e-94	2.98514e-93
LINC00304	-1.48717	2.29438e-267	5.78357e-264
RP3-508I15.19	-1.48787	9.26963e-136	7.00993e-134
CTC-559E9.1	-1.48796	6.60575e-74	1.17747e-72
RP11-585P4.6	-1.4882	5.52848e-184	1.4053e-181
RP5-1024N4.4	-1.48909	4.58337e-214	2.64081e-211
CTD-2595P9.4	-1.49017	2.96968e-62	4.09435e-61
RP11-278C7.4	-1.49075	3.92534e-80	8.08013e-79
RP11-140I16.3	-1.49297	1.25908e-64	1.82797e-63
AC074212.5	-1.49678	1.50133e-33	1.05149e-32
RP11-81A1.6	-1.49696	1.98456e-85	4.64995e-84
PWAR5	-1.49726	2.48845e-175	5.05188e-173
RP11-875O11.1	-1.49782	3.9693e-76	7.48083e-75
RP11-1391J7.1	-1.4992	2.52631e-144	2.36224e-142
CTD-3035K23.3	-1.49961	1.71002e-128	1.08101e-126
RP5-1068E13.7	-1.50059	1.78422e-76	3.38375e-75
RP11-165A20.3	-1.50153	3.35191e-87	8.20988e-86
WDFY3-AS2	-1.50536	1.1365e-124	6.49868e-123
RP11-395I14.2	-1.50735	6.71861e-204	2.94538e-201
AC007292.6	-1.5075	3.15459e-87	7.72971e-86
RP11-631N16.4	-1.50871	3.77688e-51	4.06862e-50
RP11-66N24.4	-1.50936	2.47111e-61	3.33402e-60
GS1-293C5.1	-1.50939	5.46063e-134	3.94692e-132
RP11-2N1.3	-1.51278	3.70238e-126	2.20894e-124
RP11-230C9.2	-1.513	4.53722e-127	2.75872e-125
RP11-837J7.4	-1.51543	1.96326e-102	6.74084e-101
RP11-23N2.4	-1.51564	1.13288e-129	7.36166e-128
RP11-388C12.5	-1.51784	4.1582e-129	2.67335e-127
RP11-861E21.2	-1.5195	7.71587e-102	2.60633e-100
CTD-3064M3.7	-1.52114	8.46101e-76	1.57597e-74
RP11-17E13.2	-1.52121	1.37751e-89	3.54473e-88
LINC01229	-1.52131	1.74838e-153	2.06186e-151
CTD-3193K9.4	-1.52186	4.89136e-126	2.91257e-124
RP11-242D8.1	-1.5242	4.12398e-78	8.12943e-77
RP11-488C13.5	-1.52577	2.15464e-74	3.88413e-73
RP11-3B7.1	-1.52651	6.51563e-182	1.57045e-179
FLJ27354	-1.52937	1.75742e-74	3.17659e-73
AC064875.2	-1.53523	4.32936e-202	1.74612e-199
C1orf132	-1.5355	2.62527e-126	1.5694e-124
NPTN-IT1	-1.5358	4.28471e-168	7.30187e-166
PSMD5-AS1	-1.5365	5.15591e-39	4.17009e-38
KB-431C1.5	-1.53717	3.0433e-118	1.51161e-116
CTD-2287O16.5	-1.54174	2.26766e-111	9.51378e-110
LINC00882	-1.54517	1.77502e-83	3.98609e-82
RP11-651L5.3	-1.54555	2.62475e-140	2.2271e-138
CTC-510F12.7	-1.54587	2.57218e-80	5.32734e-79
MAMDC2-AS1	-1.54696	8.53797e-181	2.00984e-178
MIMT1	-1.54842	3.22645e-172	6.06191e-170
RP11-736N17.10	-1.54904	1.16757e-45	1.1094e-44
AC137932.4	-1.55044	1.95041e-209	9.99968e-207
CH507-254M2.2	-1.55132	6.50442e-41	5.52132e-40
RP1-179N16.6	-1.55359	3.9927e-74	7.14858e-73
AC079779.4	-1.55575	1.48879e-162	2.20757e-160
CTC-542B22.2	-1.55796	4.49505e-129	2.88074e-127
RP11-326C3.11	-1.55917	4.87086e-68	7.61834e-67
HOXC-AS1	-1.55919	2.33804e-50	2.47501e-49
LINC01002	-1.55932	6.05436e-31	3.96962e-30
KB-1460A1.5	-1.56012	1.00903e-92	2.76468e-91
RP11-128A17.2	-1.56023	3.44674e-113	1.50231e-111
RP11-158H5.2	-1.56044	1.41469e-94	4.03327e-93
CTC-429P9.3	-1.5666	1.60269e-74	2.89952e-73
CTD-2013N17.6	-1.57136	4.55702e-102	1.55056e-100
RP11-504P24.8	-1.57525	4.73075e-48	4.74707e-47
PCBP1-AS1	-1.57632	1.50785e-53	1.71019e-52
RP11-97C16.1	-1.58123	2.05232e-73	3.6188e-72
RP11-49I11.4	-1.58199	5.20075e-80	1.06692e-78
RP11-582J16.5	-1.58486	1.17095e-108	4.66666e-107
TMEM220-AS1	-1.58717	3.27269e-132	2.26017e-130
RP11-762L8.6	-1.5884	7.29233e-154	8.68448e-152
CTD-2536I1.2	-1.59024	4.92721e-230	4.32009e-227
CTD-3113P16.11	-1.5904	2.18021e-154	2.64325e-152
LINC00926	-1.59042	4.76966e-128	2.97173e-126
CTD-2033D15.3	-1.59058	1.95222e-57	2.42965e-56
SNHG22	-1.59196	5.99393e-51	6.42717e-50
RP11-42O15.3	-1.59315	3.61075e-128	2.26366e-126
RP11-256I23.3	-1.59433	1.10238e-150	1.19949e-148
LINC00313	-1.59596	3.98543e-73	6.96852e-72
CTD-2547G23.4	-1.60062	2.56986e-119	1.30758e-117
RP11-384K6.6	-1.60194	3.14243e-56	3.79009e-55
LL0XNC01-7P3.1	-1.60486	2.07822e-94	5.89442e-93
CTA-29F11.1	-1.60807	4.39291e-50	4.62275e-49
PCAT14	-1.60842	6.25932e-68	9.76726e-67
RP11-152H18.3	-1.6095	2.50688e-14	9.88988e-14
RP3-329A5.8	-1.61037	5.5775e-162	8.13078e-160
TTC28-AS1	-1.61206	1.92668e-73	3.39924e-72
RP11-325K4.3	-1.61655	4.25552e-113	1.84685e-111
RP11-44M6.7	-1.61675	4.32892e-50	4.55621e-49
SNHG24	-1.6199	5.93859e-198	2.11337e-195
RP5-1057I20.4	-1.62015	6.65495e-75	1.21598e-73
RP11-347I19.7	-1.62042	1.42389e-104	5.10626e-103
RP11-395N3.2	-1.62441	9.84813e-177	2.09786e-174
RP11-798M19.6	-1.62571	7.06387e-53	7.87597e-52
AP001062.7	-1.6266	1.18666e-86	2.87506e-85
ASMTL-AS1	-1.63181	6.21675e-40	5.14854e-39
LINC01237	-1.63391	5.22624e-126	3.10892e-124
RP11-658F2.8	-1.63456	3.37176e-70	5.53103e-69
LINC00173	-1.63807	6.04972e-37	4.62876e-36
SLC25A21-AS1	-1.64057	1.06143e-88	2.68008e-87
MSC-AS1	-1.64181	2.91121e-60	3.84631e-59
RP11-806O11.1	-1.64266	9.92935e-92	2.66507e-90
RP11-415J8.3	-1.6442	9.7818e-64	1.38915e-62
RP11-378J18.9	-1.64426	1.50739e-51	1.63577e-50
RP11-1376P16.2	-1.64621	2.79206e-101	9.30144e-100
AC145124.2	-1.65366	1.59795e-74	2.8918e-73
MATN1-AS1	-1.6543	1.13223e-90	2.97688e-89
CTB-89H12.4	-1.65728	1.42601e-76	2.70866e-75
RP11-640N20.4	-1.65906	2.89615e-191	8.89398e-189
RP11-354K4.2	-1.65918	6.53623e-163	9.73963e-161
MIR22HG	-1.6616	9.38988e-36	6.95992e-35
LINC01341	-1.66363	2.32997e-64	3.35855e-63
RP11-434H6.7	-1.66725	1.05632e-94	3.0244e-93
RP11-347I19.8	-1.66904	1.1437e-49	1.19173e-48
CKMT2-AS1	-1.67067	1.56106e-96	4.66377e-95
RP1-137D17.2	-1.67272	1.87437e-135	1.4069e-133
RP11-2N1.2	-1.67452	3.09301e-159	4.20497e-157
RP11-490B18.6	-1.67497	8.53013e-164	1.29989e-161
AC017104.6	-1.68211	4.6989e-92	1.27249e-90
LINC01359	-1.68566	1.05951e-149	1.11089e-147
RP11-197N18.2	-1.6863	8.88527e-140	7.46585e-138
AC083843.1	-1.68819	4.68667e-97	1.41767e-95
RP11-122K13.12	-1.69156	6.29365e-123	3.44885e-121
RP11-95O2.5	-1.69172	9.35218e-130	6.10343e-128
SVIL-AS1	-1.69593	1.34404e-72	2.31988e-71
AC003090.1	-1.69606	5.62015e-139	4.58231e-137
AC006946.16	-1.69734	2.233e-112	9.54714e-111
AC156455.1	-1.69734	6.52345e-32	4.38994e-31
XXbac-BPGBPG55C20.1	-1.69882	5.95694e-129	3.80955e-127
LINC00641	-1.7018	1.21462e-90	3.18932e-89
RP4-761J14.8	-1.70458	4.02195e-29	2.50406e-28
RP1-253P7.4	-1.70555	1.79972e-176	3.82034e-174
RP11-616M22.11	-1.71079	3.79786e-153	4.43557e-151
RP11-73M18.6	-1.71199	2.37162e-179	5.33377e-177
RP11-521B24.5	-1.71262	9.12864e-45	8.49115e-44
AC104654.2	-1.7127	7.72484e-141	6.65723e-139
AC005786.7	-1.71463	6.68801e-54	7.66019e-53
C1RL-AS1	-1.71808	1.09903e-69	1.78207e-68
RP11-1228E12.1	-1.72278	3.40646e-63	4.78043e-62
RP11-506F3.1	-1.72392	3.92181e-151	4.32171e-149
RP11-73M7.6	-1.72412	3.39841e-159	4.6098e-157
RP11-513M16.7	-1.72539	1.87987e-98	5.89877e-97
CTB-31O20.4	-1.72573	2.22721e-146	2.16975e-144
C9orf147	-1.7271	1.15384e-129	7.48979e-128
AC012531.25	-1.72877	5.78239e-212	3.12342e-209
RP13-554M15.2	-1.72885	1.11479e-167	1.86305e-165
RP3-402G11.25	-1.72892	8.25785e-163	1.22748e-160
FAM157C	-1.72922	2.94114e-68	4.62525e-67
RP11-379F4.8	-1.73694	7.45525e-147	7.32187e-145
ATP1B3-AS1	-1.73735	1.8988e-68	3.00166e-67
RP11-400K9.4	-1.7387	6.08381e-74	1.08572e-72
MORF4L2-AS1	-1.73907	6.53825e-152	7.37968e-150
AC007566.10	-1.74055	9.06804e-88	2.24928e-86
CEBPB-AS1	-1.743	2.14743e-137	1.6916e-135
RP11-1081L13.4	-1.74799	6.81607e-160	9.50134e-158
AC010226.4	-1.74847	2.29106e-98	7.17415e-97
RP11-5C23.2	-1.74858	1.8518e-153	2.17957e-151
RP11-722E23.2	-1.749	5.78539e-97	1.74653e-95
RP1-59D14.5	-1.75179	3.63033e-97	1.10199e-95
RP11-97O12.6	-1.75238	2.54002e-202	1.03828e-199
RP11-680F20.12	-1.75351	2.86291e-53	3.22955e-52
RP11-457M11.5	-1.75416	1.29662e-69	2.09796e-68
AC005253.2	-1.75654	2.45462e-113	1.07452e-111
CTC-564N23.2	-1.75879	3.7514e-51	4.04189e-50
CTD-2521M24.5	-1.75961	4.64776e-65	6.81979e-64
RP11-1000B6.3	-1.76359	2.16584e-108	8.55839e-107
AC008746.12	-1.76868	1.28492e-109	5.18926e-108
RP11-513M16.8	-1.76871	4.26979e-121	2.26393e-119
LINC00969	-1.77177	7.11548e-43	6.33327e-42
AL132709.8	-1.77626	3.85071e-178	8.50221e-176
CTB-50L17.8	-1.77773	3.68525e-150	3.93905e-148
RP11-349F21.5	-1.77834	1.58331e-147	1.58325e-145
RP11-471B22.2	-1.77929	9.44566e-121	4.95614e-119
LINC00685	-1.78177	3.9334e-101	1.30749e-99
SNX29P2	-1.78211	4.20688e-221	2.85964e-218
RP5-1074L1.4	-1.78737	6.48868e-76	1.2142e-74
LENG8-AS1	-1.7882	1.22044e-69	1.97682e-68
LINC00908	-1.78969	1.1711e-55	1.3933e-54
RP11-206L10.3	-1.79109	7.77378e-129	4.95051e-127
AC011558.5	-1.79157	3.03262e-17	1.32707e-16
C6orf3	-1.79448	2.20364e-133	1.56291e-131
RP11-333E1.1	-1.79488	8.14479e-125	4.68833e-123
RP11-349F21.3	-1.7982	7.88341e-141	6.78422e-139
LINC01140	-1.79825	5.75923e-78	1.13124e-76
RP11-159D12.2	-1.8021	1.20594e-65	1.79124e-64
RP11-517I3.2	-1.8051	3.74646e-123	2.06801e-121
RP13-104F24.2	-1.8063	2.15669e-80	4.48061e-79
RP11-20I20.4	-1.80649	1.34476e-73	2.38578e-72
TP73-AS1	-1.80774	4.1207e-78	8.12563e-77
MCCC1-AS1	-1.80855	5.71086e-127	3.46188e-125
RP11-45M22.2	-1.81403	5.24003e-136	3.99258e-134
AC021224.1	-1.81765	3.86731e-113	1.68199e-111
INE1	-1.81792	4.39512e-89	1.11627e-87
ALDH1L1-AS2	-1.81925	1.61852e-156	2.08779e-154
CTD-2017F17.2	-1.83	1.4798e-83	3.33301e-82
RP11-2C24.7	-1.83155	6.31543e-169	1.10425e-166
RP11-124N14.3	-1.83695	2.75162e-98	8.59851e-97
LINC01001	-1.83983	4.92519e-47	4.83551e-46
MRGPRF-AS1	-1.84248	1.90086e-278	8.21417e-275
RP11-426C22.8	-1.85097	9.6995e-150	1.02052e-147
RP11-867G23.4	-1.85703	6.37547e-34	4.50746e-33
RP11-326C3.7	-1.86227	2.42188e-88	6.05951e-87
AC026150.8	-1.86277	3.83236e-139	3.15442e-137
CTD-2536I1.3	-1.86398	3.76377e-238	4.06608e-235
CTC-529I10.2	-1.86438	1.03264e-130	6.88028e-129
RP3-525N10.2	-1.86511	1.94257e-137	1.53422e-135
RP11-274B21.14	-1.87461	5.54254e-61	7.42171e-60
RP13-39P12.3	-1.87619	3.88882e-56	4.68097e-55
LINC00092	-1.87677	6.65026e-153	7.69268e-151
RP1-137D17.1	-1.87989	1.76116e-100	5.77803e-99
RBPMS-AS1	-1.88126	4.77399e-110	1.94489e-108
AC093495.4	-1.88291	1.61876e-80	3.37929e-79
NDUFA6-AS1	-1.89059	3.69282e-105	1.3434e-103
RP11-524F11.1	-1.89935	1.83254e-179	4.15225e-177
RP11-894P9.1	-1.90841	4.29231e-117	2.07409e-115
CTC-428H11.2	-1.91297	1.74595e-159	2.41156e-157
RAMP2-AS1	-1.91792	8.70706e-115	3.95465e-113
RP4-742C19.13	-1.92527	5.0483e-259	1.17466e-255
ZSWIM8-AS1	-1.93067	1.21833e-130	8.09072e-129
TMEM51-AS1	-1.93243	1.26429e-151	1.4138e-149
RP11-250B2.5	-1.93542	1.32697e-206	6.27181e-204
CTD-2540B15.13	-1.93926	7.3456e-47	7.17838e-46
AC004623.3	-1.94159	7.4598e-164	1.14254e-161
RP11-645C24.5	-1.94205	7.0584e-176	1.4827e-173
ZNF582-AS1	-1.94478	1.95845e-100	6.41834e-99
AP000892.6	-1.95104	3.05026e-50	3.2205e-49
RP11-324I22.3	-1.95106	2.15426e-85	5.04366e-84
AF011889.2	-1.95337	1.16768e-85	2.75302e-84
RP13-516M14.10	-1.95459	9.89045e-88	2.45025e-86
CD27-AS1	-1.95727	1.18737e-84	2.73965e-83
RP11-356I2.4	-1.96403	4.95998e-147	4.91112e-145
RP11-574K11.24	-1.97368	8.33806e-84	1.88504e-82
RP11-446H18.6	-1.97504	2.44418e-160	3.43081e-158
AP000254.8	-1.97573	1.45916e-120	7.61658e-119
RBM5-AS1	-1.97576	1.79474e-202	7.38629e-200
CTD-2036P10.6	-1.97789	2.74369e-208	1.33861e-205
RAD51-AS1	-1.98013	2.24766e-79	4.54627e-78
CTD-2270P14.1	-1.98022	1.75848e-101	5.88735e-100
AC138035.2	-1.98527	1.79401e-55	2.12562e-54
XXbac-B461K10.4	-1.98839	3.07416e-76	5.80282e-75
LINC01355	-1.99096	5.75304e-94	1.61657e-92
LINC00205	-2.003	3.67553e-106	1.36754e-104
RP3-368A4.5	-2.00696	1.87479e-106	7.03167e-105
AC093642.1	-2.01781	9.13219e-221	6.13866e-218
AC009501.4	-2.01815	8.84407e-208	4.28039e-205
HLA-F-AS1	-2.02396	1.17087e-137	9.29599e-136
RP11-395I6.3	-2.02527	8.04564e-133	5.62711e-131
RP11-361L15.5	-2.02581	7.92407e-197	2.73938e-194
AC092155.4	-2.0302	1.39951e-208	7.05565e-206
RP11-638I2.6	-2.03411	1.35785e-35	1.00277e-34
RP11-73M18.10	-2.03611	3.67869e-119	1.86081e-117
RP11-73M18.7	-2.04225	7.79232e-116	3.6291e-114
AC006942.4	-2.04229	1.87596e-123	1.04026e-121
RP11-787I22.3	-2.04679	7.53038e-156	9.53082e-154
RP11-448G15.3	-2.05354	1.23866e-172	2.34911e-170
N4BP2L2-IT2	-2.05402	2.15741e-216	1.30519e-213
RP11-295P9.3	-2.05628	5.26516e-71	8.77982e-70
RP11-379B18.5	-2.05939	3.78853e-100	1.23225e-98
RP11-285F7.2	-2.06279	8.86096e-83	1.94722e-81
CTD-2311M21.3	-2.06357	7.45698e-229	6.11116e-226
CTC-529I10.1	-2.06525	5.87283e-144	5.44096e-142
CTA-363E19.2	-2.06717	2.33097e-189	6.68336e-187
RP11-788M5.4	-2.0721	9.08534e-171	1.65058e-168
RP11-454E5.4	-2.07232	1.29816e-177	2.81492e-175
RP11-43N16.4	-2.07272	2.06309e-162	3.04421e-160
RP11-390P24.1	-2.07542	3.02853e-91	8.04655e-90
MIR99AHG	-2.07728	1.25169e-40	1.05614e-39
AP000280.66	-2.08836	1.54703e-168	2.65888e-166
AC132217.4	-2.08977	9.23753e-09	2.86063e-08
RP11-746M1.1	-2.09432	2.04402e-22	1.05728e-21
TPTEP1	-2.10152	5.06882e-39	4.10075e-38
GS1-358P8.4	-2.10351	6.1963e-107	2.35319e-105
RP11-728F11.4	-2.11253	8.68673e-100	2.80432e-98
RP11-97O12.7	-2.11312	3.5831e-168	6.14081e-166
RP1-78O14.1	-2.11385	1.84659e-100	6.05502e-99
RP11-575L7.8	-2.12153	4.29194e-87	1.04911e-85
RP1-292L20.3	-2.128	2.76547e-171	5.10078e-169
CTB-50L17.9	-2.1282	6.28072e-195	2.09929e-192
LINC00891	-2.13169	4.24007e-229	3.56272e-226
RP11-736K20.4	-2.13217	5.29652e-142	4.67098e-140
RP11-999E24.3	-2.1362	4.05846e-129	2.61201e-127
RP4-669P10.20	-2.13767	5.87797e-174	1.14342e-171
AC034220.3	-2.14133	6.90111e-123	3.77149e-121
RP3-368A4.6	-2.14708	1.08841e-142	9.71187e-141
CTD-2054N24.2	-2.15311	3.55378e-154	4.29135e-152
LINC01089	-2.15717	3.59097e-60	4.7351e-59
TTN-AS1	-2.15748	3.42986e-83	7.64272e-82
RP11-34P13.13	-2.15887	2.68061e-75	4.93072e-74
LINC00844	-2.15997	4.18376e-154	5.022e-152
GDNF-AS1	-2.16074	8.04009e-152	9.04107e-150
PWAR6	-2.17414	3.5012e-120	1.81039e-118
XXbac-BPGBPG55C20.2	-2.1763	3.66342e-183	9.0461e-181
RP11-333E1.2	-2.18003	1.42975e-152	1.62895e-150
RP3-508I15.21	-2.18308	8.82791e-114	3.90403e-112
RP11-1081M5.1	-2.18401	5.88708e-120	3.0337e-118
AC108488.4	-2.18735	2.2441e-105	8.19827e-104
SNHG12	-2.18832	1.83808e-91	4.90517e-90
KB-1572G7.2	-2.19184	3.4582e-151	3.81778e-149
RP11-499P20.2	-2.19405	9.30171e-135	6.85426e-133
PSMA3-AS1	-2.19689	4.36e-118	2.15676e-116
RP6-24A23.7	-2.20404	1.24635e-154	1.52327e-152
AC005104.3	-2.20654	2.35058e-167	3.87481e-165
RP11-689P11.2	-2.21514	6.27235e-234	6.4316e-231
RP11-203M5.7	-2.21842	6.38881e-184	1.6172e-181
TPT1-AS1	-2.22091	1.01595e-101	3.42413e-100
C4B-AS1	-2.22152	3.40728e-114	1.52128e-112
C4A-AS1	-2.22152	3.40728e-114	1.52128e-112
CTD-2033D15.2	-2.22169	1.29803e-116	6.18332e-115
RP11-932O9.9	-2.22312	1.65794e-94	4.7201e-93
AC005519.4	-2.22726	4.74885e-120	2.45133e-118
AC093110.3	-2.23837	2.57894e-150	2.77617e-148
CTD-2537I9.12	-2.24462	3.57311e-68	5.60741e-67
CTC-301O7.4	-2.24885	2.49319e-143	2.27158e-141
LINC00115	-2.24903	6.49137e-164	9.99275e-162
HNRNPU-AS1	-2.25295	1.14893e-64	1.67087e-63
CTC-439O9.1	-2.25332	7.73444e-257	1.67114e-253
RP11-73M18.8	-2.25566	9.00245e-129	5.7209e-127
RP5-890O3.9	-2.27456	8.53807e-101	2.82106e-99
C8orf49	-2.27789	7.22871e-202	2.83976e-199
AC005154.6	-2.27789	6.51473e-106	2.415e-104
PDXDC2P	-2.28446	2.98533e-94	8.43562e-93
RP4-669L17.10	-2.29208	5.54126e-55	6.48926e-54
RP11-45A17.2	-2.30609	1.02981e-124	5.89417e-123
AC009120.6	-2.30614	1.35576e-101	4.55418e-100
RP11-810M2.2	-2.30713	3.34581e-45	3.14114e-44
AC114730.11	-2.31781	6.12016e-149	6.26493e-147
LINC00982	-2.31806	2.5965e-88	6.49371e-87
LINC01018	-2.31878	2.09746e-122	1.13398e-120
RP5-902P8.10	-2.32325	6.74653e-106	2.49787e-104
AC093642.3	-2.33294	2.41971e-143	2.20796e-141
RP11-613D13.8	-2.34139	1.86163e-137	1.47222e-135
LA16c-358B7.3	-2.34359	7.87749e-130	5.14657e-128
RP11-321P16.1	-2.35133	2.9922e-229	2.54961e-226
RP4-635E18.8	-2.35927	8.02498e-96	2.35449e-94
PGM5P2	-2.36289	2.90883e-232	2.83836e-229
SEMA6A-AS1	-2.36381	7.3147e-151	8.0459e-149
AC159540.1	-2.36564	1.10535e-53	1.25864e-52
RP4-717I23.3	-2.36688	3.48801e-86	8.32417e-85
RP11-350N15.4	-2.38093	8.7249e-111	3.62527e-109
LINC00899	-2.3846	2.13862e-120	1.11249e-118
RP1-172N19.5	-2.38471	2.09777e-187	5.79503e-185
RP11-216L13.19	-2.38941	3.34614e-167	5.45646e-165
RP11-325K4.2	-2.3911	1.54136e-161	2.22022e-159
RP11-752D24.2	-2.39208	6.80412e-203	2.85858e-200
RP3-402G11.28	-2.39798	3.11887e-185	8.20373e-183
RP11-540B6.6	-2.40262	1.19062e-150	1.29086e-148
LINC01391	-2.40511	4.08792e-168	6.98618e-166
RP11-616M22.12	-2.41614	1.66923e-224	1.24673e-221
TARID	-2.41651	4.03537e-105	1.46538e-103
SPACA6P	-2.41887	1.30847e-95	3.826e-94
FAM13A-AS1	-2.42108	4.52688e-250	6.84669e-247
RP11-522B15.3	-2.42267	1.96145e-229	1.6952e-226
PTPRD-AS1	-2.42719	1.51462e-188	4.28184e-186
RP11-190A12.8	-2.43306	9.3844e-92	2.52104e-90
CTC-524C5.2	-2.44027	2.5999e-126	1.55577e-124
RP3-402G11.27	-2.44922	1.06006e-177	2.32361e-175
CASC15	-2.45067	1.03922e-151	1.16644e-149
LINC00883	-2.45376	1.55237e-126	9.33549e-125
SNHG14	-2.46474	6.94776e-50	7.27584e-49
RP11-66N24.3	-2.46479	1.78016e-110	7.33125e-109
RP11-164J13.1	-2.46586	6.37228e-175	1.27231e-172
AC008992.1	-2.4669	2.97921e-211	1.58102e-208
CECR7	-2.48499	2.07221e-76	3.92377e-75
CTB-31O20.6	-2.48764	3.24367e-291	1.96236e-287
RP11-256I23.1	-2.49824	4.86541e-215	2.85774e-212
RP11-774O3.3	-2.52056	1.78553e-139	1.48381e-137
CTD-2332E11.2	-2.52203	3.87494e-99	1.23058e-97
RP11-250B2.3	-2.52754	1.59767e-181	3.8204e-179
AP000473.8	-2.53596	2.07598e-204	9.16733e-202
RP11-70D24.2	-2.53717	1.66147e-192	5.31827e-190
RP11-258C19.7	-2.53867	1.66487e-155	2.08533e-153
NR2F1-AS1	-2.54417	2.30577e-81	4.88597e-80
AC018766.4	-2.55735	8.07435e-128	4.9947e-126
ADIRF-AS1	-2.57086	1.61793e-80	3.37872e-79
RP11-386G11.10	-2.58346	1.1417e-35	8.4459e-35
RP13-516M14.1	-2.5977	6.16161e-139	5.01703e-137
RP5-855D21.3	-2.59949	5.54804e-160	7.75162e-158
LINC00894	-2.60448	2.02774e-94	5.75666e-93
RP11-1260E13.4	-2.61053	1.12659e-90	2.96333e-89
PKD1P6	-2.61677	9.96821e-99	3.15077e-97
GS1-114I9.1	-2.61756	9.3382e-143	8.38194e-141
LINC00924	-2.63114	7.97555e-243	9.6501e-240
AC025165.8	-2.63561	1.07483e-231	1.01602e-228
RP11-268J15.5	-2.64521	1.95967e-117	9.5456e-116
LINC-PINT	-2.66945	3.99824e-109	1.59977e-107
LINC01088	-2.67067	9.79468e-120	5.03448e-118
RP11-388C12.8	-2.67243	2.91203e-117	1.41277e-115
U62631.5	-2.67615	7.9708e-206	3.68105e-203
RP11-755F10.3	-2.67647	2.45792e-185	6.5219e-183
RP11-734K23.9	-2.69322	2.91008e-65	4.28356e-64
ANKRD10-IT1	-2.70328	1.01295e-110	4.19734e-109
CTD-3092A11.2	-2.71866	2.96399e-149	3.05477e-147
RP11-87H9.4	-2.72175	9.05546e-153	1.04152e-150
AGAP11	-2.7249	1.70699e-202	7.07325e-200
EPB41L4A-AS1	-2.72803	4.41202e-89	1.12009e-87
RP6-24A23.3	-2.73092	5.92682e-170	1.06715e-167
RP11-732A19.5	-2.74175	1.15812e-109	4.68341e-108
PTOV1-AS2	-2.76375	3.58258e-105	1.30409e-103
RP11-1000B6.7	-2.78679	2.54908e-254	4.8192e-251
ACTA2-AS1	-2.79587	1.69395e-86	4.08615e-85
RP11-95H3.1	-2.79939	2.04944e-167	3.39691e-165
RP11-681H18.2	-2.81623	2.71113e-128	1.7032e-126
MEF2C-AS1	-2.83189	2.32718e-254	4.5416e-251
RP11-89K11.1	-2.83547	2.27341e-176	4.79222e-174
AC002398.12	-2.83551	6.52697e-83	1.44323e-81
RP3-333H23.9	-2.8444	7.87665e-232	7.56383e-229
VLDLR-AS1	-2.84588	1.94618e-133	1.38355e-131
SNHG23	-2.87675	1.87915e-187	5.21491e-185
TRHDE-AS1	-2.8774	1.52552e-123	8.47481e-122
CTD-2373N4.3	-2.89716	1.17984e-241	1.34675e-238
LINC00893	-2.90054	1.01767e-98	3.21499e-97
PWRN1	-2.92109	1.82745e-151	2.0398e-149
RP5-855D21.1	-2.93943	6.95607e-184	1.74618e-181
LINC00342	-2.96413	1.40369e-133	1.00261e-131
RP11-867G23.1	-2.97369	2.94094e-210	1.54714e-207
RP11-236L14.2	-2.99181	0	0
RP11-69E11.4	-2.99411	1.53176e-114	6.91038e-113
DNM3OS	-3.00789	5.25398e-165	8.21331e-163
CTD-2545G14.4	-3.02768	7.98254e-98	2.46896e-96
AP000473.5	-3.03476	7.43756e-192	2.34353e-189
MEG8	-3.08091	2.78815e-184	7.17777e-182
LEMD1-AS1	-3.09327	5.15673e-168	8.7387e-166
RP11-166D19.1	-3.09652	3.63157e-59	4.6935e-58
AC012360.6	-3.09666	2.43071e-212	1.33685e-209
RP11-553L6.5	-3.13074	2.15903e-139	1.78928e-137
RP11-597D13.9	-3.13994	6.70654e-245	8.82027e-242
CTD-2228K2.7	-3.17387	2.9357e-77	5.65798e-76
RP11-24N18.1	-3.18753	4.22489e-76	7.9551e-75
RP11-327J17.9	-3.21322	6.33649e-291	3.48495e-287
MIR497HG	-3.25804	4.82007e-136	3.68133e-134
GATA6-AS1	-3.25952	4.30031e-97	1.30276e-95
SH3BP5-AS1	-3.28502	4.82544e-136	3.68133e-134
GUSBP11	-3.2991	3.48925e-150	3.73616e-148
LINC01197	-3.3325	2.54081e-191	7.84253e-189
RP11-19P22.8	-3.34077	2.74014e-197	9.58227e-195
RP11-203J24.9	-3.3468	2.16562e-167	3.57967e-165
ADAMTS9-AS2	-3.35153	3.14195e-273	1.11813e-269
CTD-2303H24.2	-3.35539	9.28445e-204	4.04094e-201
RP11-535A5.1	-3.39969	3.87002e-149	3.98177e-147
RP11-373D23.2	-3.44907	3.2878e-121	1.74939e-119
RP11-256I23.2	-3.4953	6.45001e-201	2.45417e-198
RP11-615I2.2	-3.49844	8.3227e-195	2.7514e-192
CTD-2297D10.2	-3.51626	4.6726e-202	1.85976e-199
RP11-228B15.4	-3.52718	6.62057e-142	5.83015e-140
RP11-844P9.2	-3.58964	4.36848e-112	1.85723e-110
MEG9	-3.60253	1.38082e-184	3.58527e-182
MIR143HG	-3.63813	1.0445e-228	8.31447e-226
RP11-334J6.7	-3.6403	4.11067e-85	9.56489e-84
RP11-182J1.12	-3.71084	1.83845e-212	1.02984e-209
RP11-1055B8.4	-3.75712	4.74935e-244	6.11332e-241
KLF3-AS1	-3.79209	5.58186e-175	1.11818e-172
MAGI2-AS3	-3.80381	6.00834e-133	4.22175e-131
RP11-138I1.4	-3.85002	7.14904e-72	1.21183e-70
RP11-161H23.5	-3.90329	1.69703e-90	4.4483e-89
RP11-1100L3.8	-4.08706	1.68204e-103	5.8923e-102
NEAT1	-4.12389	7.38599e-93	2.03385e-91
HAND2-AS1	-4.22967	5.53531e-253	9.56786e-250
CTD-3035K23.7	-4.2319	1.57817e-240	1.73593e-237
ADAMTS9-AS1	-4.23747	7.63713e-194	2.48404e-191
NR2F2-AS1	-4.28498	3.66397e-252	5.99088e-249
RP4-781K5.2	-4.38841	2.7678e-106	1.03362e-104
MIR503HG	-4.66807	2.49619e-146	2.42789e-144
LINC00473	-4.73726	1.36338e-178	3.02132e-176
XIST	-4.78078	2.35111e-86	5.63987e-85
RP11-394O4.5	-4.86858	4.85588e-214	2.77142e-211
MIR202HG	-5.85765	2.80563e-185	7.412e-183
DIO3OS	-6.61351	2.71598e-271	8.21558e-268
MEG3	-7.6111	2.60099e-182	6.31947e-180

## Sheet: GSE54388
GName	logFC	pvalue	qvalue
CTB-147C22.8	3.96288	4.47527e-07	3.53936e-05
RP11-88I18.2	3.67013	3.32929e-10	1.84407e-07
LINC00494	3.65472	1.19538e-09	4.44607e-07
RP1-239B22.5	3.59553	1.27944e-08	2.30869e-06
RP3-340N1.6	3.40448	1.56294e-05	0.000509258
LINC00346	3.40448	1.56294e-05	0.000509258
AC008834.1	3.39337	5.72941e-08	7.23453e-06
LINC01210	3.2455	5.60368e-10	2.50768e-07
RP11-139H14.5	3.17608	0.000238196	0.00383936
PRC1-AS1	3.13601	4.11979e-08	5.60323e-06
RP11-344G13.1	3.06109	3.91514e-09	9.77443e-07
RP5-1024G6.7	3.03612	3.7448e-09	9.39206e-07
RP11-876N24.3	2.94897	5.30505e-05	0.00126002
RP11-95O2.1	2.94897	5.30505e-05	0.00126002
AC068282.3	2.94897	5.30505e-05	0.00126002
LL22NC03-N64E9.1	2.93938	4.48036e-05	0.00111347
RP11-298E9.7	2.92924	3.75896e-07	3.10925e-05
CTD-2531D15.5	2.91313	2.51726e-06	0.000128148
AC073342.12	2.85685	1.19446e-08	2.19151e-06
RP11-214O1.3	2.79685	2.09277e-06	0.000112156
CTD-2236F14.1	2.77788	1.44616e-07	1.49751e-05
LINC00511	2.77091	6.07851e-06	0.000248946
RP11-9E17.1	2.74228	7.96026e-05	0.0017108
RP11-1223D19.1	2.74113	0.000122631	0.00235589
RP13-1039J1.2	2.74113	0.000122631	0.00235589
CALML3-AS1	2.73693	2.37703e-06	0.000122278
RP11-283G6.4	2.72024	0.000113595	0.00222292
RP11-593F23.1	2.70613	0.00156316	0.0149363
KB-1742H10.3	2.70613	0.00156316	0.0149363
AC105053.3	2.70613	0.00156316	0.0149363
RP11-526I2.5	2.64	3.78081e-06	0.000173419
RP4-604K5.3	2.56776	0.000353272	0.00509904
AC005358.3	2.48503	0.00676862	0.0433901
RP11-727A23.7	2.41203	7.69956e-08	9.0532e-06
HMGA1P4	2.38238	6.65898e-08	8.14495e-06
RP11-283C24.1	2.38048	0.000277979	0.00431041
RP11-231E19.1	2.35713	0.000454865	0.00611344
LINC00649	2.29874	0.00094641	0.0103947
TUSC7	2.25723	1.4028e-07	1.46195e-05
AC102948.2	2.22418	4.55797e-08	6.01949e-06
RP11-510N19.5	2.17934	8.36856e-08	9.65297e-06
MIR663AHG	2.17645	0.00317572	0.0249364
RP5-1024G6.5	2.17615	1.16989e-05	0.000407931
RP11-561O23.9	2.13623	0.000296945	0.00450484
RP1-178F15.5	2.12672	4.02939e-06	0.000182041
RP11-395B7.2	2.12672	4.02939e-06	0.000182041
RP11-817I4.1	2.12573	0.000279959	0.00432884
KIAA0087	2.10683	6.26191e-06	0.000254124
RP11-1057B6.1	2.10467	2.12581e-08	3.32083e-06
CTD-2368P22.1	2.10096	1.6096e-08	2.74263e-06
PSMB8-AS1	2.09532	1.07181e-05	0.000381767
RP11-497E19.1	2.09282	8.50992e-07	5.7442e-05
CH507-145C22.1	2.08943	4.44421e-05	0.00110691
CH507-154B10.1	2.08943	4.44421e-05	0.00110691
CH507-154B10.2	2.08943	4.44421e-05	0.00110691
LINC00294	2.06843	7.57929e-06	0.000293691
THAP7-AS1	2.06288	0.000165221	0.00293866
AC008079.10	2.06288	0.000165221	0.00293866
RP11-143E21.6	2.04351	5.94881e-06	0.000244366
LINC00950	2.01516	5.29416e-06	0.000223866
OIP5-AS1	2.01155	4.27025e-07	3.42335e-05
RP11-332M2.1	1.98731	0.000132323	0.00248959
RP11-449J21.5	1.98508	1.33386e-06	8.10322e-05
RP11-580I16.2	1.9743	2.30495e-05	0.000681835
RP11-395G23.3	1.96128	5.30695e-05	0.00126002
RNASEH2B-AS1	1.93544	3.43056e-05	0.000914955
RP11-57A19.2	1.91535	9.50962e-09	1.84375e-06
TSIX	1.90124	4.43001e-05	0.00110472
RP11-314C9.1	1.8959	3.14837e-07	2.68964e-05
RP4-715N11.2	1.88867	9.65733e-05	0.00198801
RP11-627K11.6	1.88632	8.75861e-07	5.86859e-05
RP11-172H24.4	1.88007	1.30149e-05	0.000440613
AC007386.4	1.87968	0.000193414	0.00328108
RP1-20B21.4	1.87658	3.31927e-08	4.7138e-06
PAXIP1-AS1	1.87349	0.00012348	0.00236581
RP11-261N11.8	1.86194	0.000240139	0.00386404
APOA1-AS	1.85917	0.00317508	0.024935
SNHG7	1.83863	3.24899e-05	0.000878096
RP5-1007F24.1	1.83141	2.46717e-05	0.000717513
RP11-1O2.1	1.83098	0.0012907	0.0129698
LINC01139	1.82585	1.19728e-05	0.000413526
RP1-122P22.4	1.78325	0.000137689	0.00256845
RP1-39G22.7	1.77049	0.000195484	0.00331002
AP000648.5	1.76733	7.81446e-06	0.00030025
RP11-203M5.8	1.75885	0.000112521	0.00220742
RP11-386M24.9	1.75841	0.00069592	0.00830274
RP11-48B3.4	1.75104	0.00397185	0.0293183
RP13-104F24.2	1.74664	1.61267e-06	9.28076e-05
CTD-2256P15.4	1.74276	1.84433e-07	1.81365e-05
RP11-96K19.4	1.73856	0.000787242	0.00907878
XXbac-BPGBPG55C20.2	1.73856	0.000787242	0.00907878
KCNMA1-AS1	1.73856	0.000787242	0.00907878
RP11-588K22.2	1.73716	0.00663557	0.0427477
LINC01018	1.73489	0.000298166	0.00451939
RP4-614O4.11	1.73439	1.17367e-05	0.000408467
LINC00264	1.73008	1.64133e-05	0.000528504
RP11-489G11.3	1.71789	0.00242395	0.0204696
BBOX1-AS1	1.7039	0.000246805	0.0039514
RP11-158K1.3	1.69674	6.93051e-06	0.000274418
RP11-161H23.9	1.68943	8.28225e-06	0.000312869
AC010761.10	1.68943	8.28225e-06	0.000312869
FAM41C	1.68412	4.01796e-05	0.00102559
RP11-704M14.1	1.68314	0.000131641	0.00247994
RP4-755D9.1	1.68022	0.000184063	0.00316467
RP11-138E16.1	1.67181	2.54188e-05	0.000734516
ATP6V0E2-AS1	1.66788	1.38024e-05	0.000462404
ZNRF3-IT1	1.66296	0.000439335	0.00597232
RP11-451H23.3	1.65049	4.56702e-05	0.00112936
CASC9	1.64187	0.00647429	0.0419509
RP11-394A14.4	1.62295	4.84264e-05	0.00117511
AP000654.4	1.62295	4.84264e-05	0.00117511
RP11-1094M14.11	1.60986	1.82797e-06	0.000101261
LL22NC03-13G6.2	1.5883	0.000584551	0.00731807
FUT8-AS1	1.58744	0.000610553	0.00754565
RP13-582O9.5	1.58266	0.00127067	0.0128251
CTD-2331H12.7	1.58108	0.000266798	0.0041809
RP5-1110E20.1	1.57989	4.54807e-05	0.0011262
CTD-2313F11.1	1.57982	0.00170979	0.0159483
TMEM161B-AS1	1.57897	1.47755e-06	8.80968e-05
AC016907.3	1.56813	0.00216101	0.0188803
RP11-143J24.1	1.56642	1.93416e-05	0.000599491
RP11-589M4.1	1.56634	0.000195472	0.00331002
RP11-303E16.2	1.56386	0.000937736	0.0103264
DNAJC9-AS1	1.55691	6.20396e-06	0.00025297
RP11-7K24.3	1.5514	0.000116059	0.00225981
RP11-1100L3.7	1.53509	1.06124e-05	0.000378741
AC009133.21	1.52434	8.0188e-07	5.5427e-05
RP11-295M3.4	1.5139	0.000268748	0.00420358
KB-431C1.4	1.51243	0.00282408	0.0228879
LINC01031	1.50875	0.000628476	0.00770819
AP001372.2	1.50299	1.01977e-05	0.000367298
CH507-338C24.3	1.50124	0.000168388	0.00298085
CH507-236L23.3	1.50124	0.000168388	0.00298085
CH507-39O4.3	1.50124	0.000168388	0.00298085
RP11-404F10.2	1.49922	0.000175148	0.00306938
RP5-1074L1.4	1.49822	0.00582263	0.0388376
NUTM2B-AS1	1.4959	4.55917e-05	0.00112793
RP11-115C21.2	1.4959	4.55917e-05	0.00112793
RP11-758P17.2	1.49537	9.04529e-05	0.00188976
RP11-255H23.4	1.48904	0.00126065	0.0127523
RP5-864K19.7	1.48745	0.000191372	0.00325249
RP11-356O9.1	1.48745	2.11992e-05	0.000640243
APCDD1L-AS1	1.48172	2.62515e-05	0.000752807
RP11-111M22.3	1.46593	0.00120473	0.012328
AC005339.2	1.46521	2.20626e-07	2.07263e-05
RP11-161H23.5	1.45845	5.50289e-06	0.000229322
RP11-386G11.10	1.45845	5.50289e-06	0.000229322
RP11-246E12.2	1.4572	0.00069612	0.00830287
CTB-161M19.4	1.45506	4.50059e-06	0.000197042
LINC00114	1.45506	4.50059e-06	0.000197042
RP11-629N8.3	1.45506	4.50059e-06	0.000197042
RP11-267M23.1	1.45146	4.55325e-05	0.00112698
CBR3-AS1	1.44954	2.27721e-05	0.000675564
RUSC1-AS1	1.44245	6.45736e-06	0.000259219
CTD-3193O13.12	1.44168	0.000103466	0.00208669
CTD-2003C8.2	1.44145	0.000261731	0.00412277
RNASEH1-AS1	1.43541	0.000134933	0.00252468
LINC00907	1.43494	1.6241e-05	0.000524122
AP001615.9	1.43331	0.000181471	0.00313474
YEATS2-AS1	1.43267	0.000310259	0.00465006
CTD-3222D19.11	1.43054	8.76827e-05	0.001846
RP4-694A7.2	1.42849	2.0592e-05	0.000627151
RP11-381K20.4	1.42812	0.00803109	0.0491438
ASH1L-AS1	1.42473	1.09624e-05	0.000387691
RP11-282O18.3	1.42454	0.000100454	0.00204251
RP4-791M13.3	1.42052	2.58145e-05	0.00074363
RP11-458D21.1	1.42052	2.58145e-05	0.00074363
KB-1930G5.3	1.41826	2.21444e-06	0.000117283
LINC01132	1.41826	2.21444e-06	0.000117283
AC005042.4	1.41143	0.00010538	0.00211359
STEAP2-AS1	1.41039	0.00362906	0.0275161
NCBP2-AS2	1.40558	0.00024724	0.00395429
TMEM147-AS1	1.40464	2.6086e-06	0.000131452
GYG2-AS1	1.40079	0.000493085	0.0064813
RP11-532F12.5	1.39686	8.99819e-05	0.00188497
AC006126.4	1.38777	0.000119165	0.00230487
AC068039.4	1.38605	0.000364335	0.00521739
KB-1608C10.2	1.38203	0.000455528	0.0061164
PIK3CD-AS1	1.38179	0.000131078	0.00247301
SEPT4-AS1	1.37361	0.0023169	0.0197937
AC004221.2	1.36392	3.81048e-05	0.000986448
RAB30-AS1	1.35817	0.000399825	0.00557806
RP13-143G15.4	1.35817	0.000399825	0.00557806
RP1-300G12.2	1.35773	0.00109265	0.0114841
FOXP4-AS1	1.35762	0.000197479	0.00333658
RP11-195M16.3	1.35648	0.000447338	0.0060331
RP11-388M20.2	1.35608	0.00164565	0.0154918
RP11-33N16.3	1.35175	0.000558444	0.0070763
PWRN3	1.34929	0.00313553	0.0246954
RP11-1152H14.1	1.34836	0.000414365	0.0057124
RP11-45A17.3	1.34589	8.77453e-05	0.0018466
RP11-783K16.10	1.34557	0.000327766	0.00484777
TMEM72-AS1	1.34077	0.000779155	0.0090178
RP13-638C3.5	1.34041	0.000354463	0.00511217
RP11-58E21.4	1.33824	8.3802e-07	5.69177e-05
RP5-940J5.9	1.33824	8.3802e-07	5.69177e-05
AC009120.6	1.33624	0.000187509	0.00320477
AC009404.2	1.33624	0.000187509	0.00320477
CTC-510F12.6	1.33598	6.97993e-05	0.00154568
CTA-360L10.1	1.33283	0.00731113	0.0459203
RP11-103J17.1	1.33072	0.000417885	0.00575513
AC159540.1	1.32361	9.88894e-05	0.00202047
AC067968.3	1.32053	4.73732e-05	0.00115734
RP11-691G17.1	1.32053	4.73732e-05	0.00115734
RP11-4L24.3	1.32053	4.73732e-05	0.00115734
RP11-479O17.10	1.32053	4.73732e-05	0.00115734
AC012146.7	1.3197	0.000687296	0.00822634
RP11-91N2.3	1.31944	8.53809e-06	0.000320398
RP11-61J19.5	1.3131	0.000481287	0.00636997
RP4-781K5.2	1.31293	0.000193817	0.0032869
CTB-22K14.1	1.30856	7.5814e-05	0.00164229
RP4-816N1.7	1.30733	1.03177e-07	1.13964e-05
MIR4458HG	1.30647	0.00502593	0.0348368
RP11-521C22.3	1.30567	0.000329033	0.00486213
RP11-5G9.5	1.30202	0.00246497	0.0207079
CTB-92J24.2	1.30103	0.000110625	0.00217883
RP5-998N21.10	1.30031	5.40781e-05	0.00127886
RP11-529E10.7	1.29994	0.00395284	0.0292135
RP5-1069C8.2	1.29761	0.00271815	0.0222211
PSMA3-AS1	1.29527	6.29783e-05	0.00142818
ZBED3-AS1	1.29527	6.29783e-05	0.00142818
RP11-326G21.1	1.29527	6.29783e-05	0.00142818
MIR155HG	1.29519	0.00565956	0.038047
RP11-315I20.1	1.29146	9.15207e-06	0.000338101
RP11-586D19.2	1.29142	0.00198406	0.0178061
LINC00176	1.29034	0.00453562	0.0323825
DLEU2	1.27511	0.00108472	0.01143
RP11-1143G9.5	1.27168	0.00049725	0.00652126
RP11-415C15.2	1.27168	0.00049725	0.00652126
RP1-131F15.3	1.27168	0.00049725	0.00652126
RP11-800A3.3	1.27168	0.00049725	0.00652126
RP11-151E14.1	1.26281	0.00644144	0.0417995
AC004862.6	1.25135	4.766e-05	0.00116124
RP11-249C24.11	1.25097	0.0039345	0.0291455
RP11-343H19.2	1.25097	0.0039345	0.0291455
NCK1-AS1	1.23732	0.00035576	0.00512818
LINC00052	1.23619	0.000510619	0.00663519
RP11-66B24.4	1.23489	0.00101088	0.0109121
RP3-333B15.4	1.22996	0.000269586	0.00421252
RP3-368A4.6	1.22996	0.000269586	0.00421252
RP11-1079K10.4	1.22631	0.00216635	0.0189149
FLJ30679	1.22579	1.25501e-05	0.000428325
AC005523.2	1.22579	1.25501e-05	0.000428325
DICER1-AS1	1.22341	0.000500614	0.00654654
RAD21-AS1	1.22341	0.000500614	0.00654654
RP11-63E9.1	1.22288	6.05287e-05	0.00138934
TPT1-AS1	1.22228	0.000907847	0.0100908
RP11-27G24.3	1.22174	3.83963e-06	0.000175528
RP11-863P13.3	1.22174	3.83963e-06	0.000175528
RP11-383I23.2	1.22174	3.83963e-06	0.000175528
RP5-1039K5.17	1.21976	0.00567512	0.0381282
AL035610.2	1.21557	0.00302812	0.0240551
OSTM1-AS1	1.21517	0.000237567	0.00383042
RP11-574K11.32	1.21336	4.86478e-06	0.0002096
BLACAT1	1.2059	0.0012031	0.0123229
RP11-1114A5.4	1.20246	0.000999144	0.0108175
FAM83H-AS1	1.20246	0.000999144	0.0108175
AC104134.2	1.20221	1.09268e-05	0.000386778
FOXD2-AS1	1.20195	0.000155223	0.00280186
CH507-513H4.4	1.19729	0.000181097	0.00313041
CH507-513H4.5	1.19729	0.000181097	0.00313041
CH507-513H4.6	1.19729	0.000181097	0.00313041
CH507-513H4.3	1.19729	0.000181097	0.00313041
CTC-281F24.1	1.19584	2.0365e-07	1.9505e-05
RP11-229P13.22	1.19584	2.0365e-07	1.9505e-05
RP11-463O12.3	1.19426	0.00167194	0.0156959
SNHG17	1.19334	0.000713417	0.00844836
GS1-39E22.1	1.19216	0.00796394	0.0488477
CTC-471J1.8	1.18998	7.36037e-06	0.000287654
RP11-96L14.7	1.18983	0.00727346	0.0457678
GS1-393G12.12	1.18891	0.00251506	0.0209909
RP13-379L11.2	1.18824	0.00102009	0.0109812
LINC01562	1.18704	0.000516503	0.00668239
APTR	1.18659	0.00488366	0.0341669
AC004125.3	1.1824	0.000349546	0.00506129
CTD-2006C1.2	1.18228	0.000803692	0.0092102
LINC00691	1.18148	0.000223127	0.00367454
RP11-303E16.3	1.18022	0.00051067	0.00663519
RP11-20F18.1	1.1792	0.000176459	0.00308142
SNHG21	1.1789	0.00264494	0.0217921
RP11-488P3.1	1.1777	0.000786521	0.00907428
RP11-127I20.5	1.169	0.000182695	0.00315006
RP5-978I12.1	1.16749	0.00155454	0.0148722
LINC01205	1.16604	0.000440709	0.00598355
RP11-24C3.2	1.16596	0.00081732	0.00930987
RP3-370M22.8	1.16596	0.00081732	0.00930987
AL022344.5	1.16483	0.000374065	0.00531737
PART1	1.15698	0.00337552	0.0260563
PP7080	1.15684	0.00128782	0.0129528
RP1-153P14.5	1.15674	0.000305248	0.00460271
RP11-613D13.4	1.15674	0.000305248	0.00460271
RP5-1085F17.3	1.15645	0.000851334	0.00961709
RP11-1112J20.2	1.15571	0.000401594	0.00559275
RP11-360L9.7	1.15414	3.73383e-05	0.000972593
RP13-735L24.1	1.15277	7.3734e-05	0.00160999
RP11-278J6.5	1.15113	0.00245613	0.0206535
RP11-247A12.8	1.14849	0.00639944	0.0415941
MCCC1-AS1	1.14716	0.00683548	0.0437162
CTC-260E6.4	1.14557	0.00353899	0.0270281
WAC-AS1	1.14538	0.00110541	0.0115893
CTD-3105H18.7	1.1446	0.00714393	0.0451398
GRIK1-AS1	1.14184	0.00179517	0.0165126
RP11-15B24.5	1.14184	0.00179517	0.0165126
AC007383.4	1.14155	0.00468787	0.0331823
PAX8-AS1	1.13785	9.64956e-07	6.30334e-05
RP11-70F11.8	1.13226	3.45044e-05	0.000918682
AC002550.5	1.13224	0.000174058	0.00305509
CTD-3099C6.5	1.13161	3.3822e-05	0.000906035
CTD-3099C6.9	1.13161	3.3822e-05	0.000906035
AC084219.4	1.13161	3.3822e-05	0.000906035
CTA-150C2.13	1.13006	7.32431e-05	0.00160247
AC011343.1	1.12768	0.00219061	0.0190516
RP11-996F15.2	1.1269	0.00358311	0.0272622
PROSER2-AS1	1.12663	0.00105706	0.0112223
RP11-430H10.2	1.12663	0.00105706	0.0112223
RUNDC3A-AS1	1.12663	0.00105706	0.0112223
RP11-361H10.5	1.12482	0.000146789	0.00268867
RP11-168K9.2	1.12482	0.000146789	0.00268867
RP11-362K14.7	1.12077	0.00328538	0.0255553
RP11-467L13.7	1.11607	0.00765935	0.0474622
U47924.32	1.11449	0.00140748	0.0138025
RP11-15I11.2	1.10982	8.29692e-05	0.00177409
RP1-63G5.7	1.10876	0.00102434	0.0110081
AP000345.1	1.10806	0.000369399	0.00527059
OLMALINC	1.1054	0.00250077	0.0209237
U47924.27	1.1003	0.000196865	0.00332826
AC068831.10	1.09713	0.00735929	0.0461706
JAKMIP2-AS1	1.09284	0.00575111	0.0385015
AC012501.2	1.09284	0.00575111	0.0385015
CTD-2526A2.4	1.09205	0.00239468	0.0203121
RP11-517A5.4	1.09146	0.00158803	0.0150975
RP11-672L10.6	1.08923	0.00733346	0.0460394
CTD-2644I21.1	1.08858	0.000781659	0.00903153
CTA-363E6.2	1.08655	2.78698e-05	0.000787076
CTD-2616J11.14	1.0819	0.00152267	0.0146519
COL4A2-AS1	1.08159	2.89981e-05	0.000808915
KB-431C1.5	1.07964	7.69971e-05	0.00166002
LINC01399	1.07051	0.000593287	0.00738498
RP13-516M14.10	1.06948	0.000788295	0.00908709
RP11-53I6.4	1.066	2.55071e-05	0.000736324
HAGLROS	1.06527	0.000107485	0.00213544
AC008991.1	1.06391	0.00469761	0.0332309
THRB-AS1	1.06355	0.00250594	0.0209467
RP11-320M2.1	1.0624	0.000519482	0.00670032
LINC00969	1.0624	0.000519482	0.00670032
RP11-169F17.1	1.05972	0.000370966	0.00528472
RP11-463I20.1	1.05817	0.00047675	0.0063283
RP11-53B2.3	1.0544	0.00206528	0.0182924
RP11-159F24.3	1.05376	0.00595075	0.0394086
CTC-558O2.1	1.05245	0.00700783	0.0445475
RP11-982M15.2	1.0516	0.00100514	0.0108608
LINC00472	1.05068	8.79809e-05	0.00185014
RP11-472K22.1	1.04945	0.0030181	0.0239933
RP11-923I11.4	1.04883	0.00370592	0.0279093
AP001347.6	1.04801	0.000269881	0.00421472
RP11-370I10.11	1.04666	0.00269896	0.0221133
AC004041.2	1.04223	0.00551101	0.0373191
LINC00423	1.04143	0.00165561	0.0155721
AC074286.1	1.04133	0.000667815	0.00806524
CTB-193M12.5	1.03901	0.00265042	0.0218142
CTD-2561J22.5	1.03705	0.00357108	0.0271972
C20orf197	1.03565	0.00240321	0.0203619
AL022344.7	1.03493	0.00259567	0.0214897
LL22NC03-N14H11.1	1.03493	0.00259567	0.0214897
RP11-375N15.2	1.03183	0.00155791	0.0148982
RP11-109P14.9	1.03041	0.00359844	0.027356
RP11-554J4.1	1.02966	8.31948e-05	0.00177544
RP11-448G4.4	1.02859	0.00113104	0.01177
RP11-805F19.3	1.02616	0.00248315	0.0208091
XXbac-B476C20.9	1.02534	0.000443605	0.00600506
RP11-611E13.2	1.02506	0.00293345	0.0234758
LINC01271	1.02388	0.00191966	0.0173512
AC005785.2	1.02353	0.00104674	0.011156
AC002044.4	1.01966	0.000234746	0.00380713
AC114271.2	1.01714	0.00759561	0.0472135
RP1-65J11.5	1.0155	0.000169912	0.00299869
AC002117.1	1.0144	0.00374975	0.0281378
RP11-360N9.2	1.01426	3.71355e-07	3.08569e-05
ARHGEF19-AS1	1.01367	2.01143e-05	0.000617143
LINC00707	1.00941	0.00645417	0.0418581
RP11-197N18.2	1.00846	0.000523084	0.00672774
RP11-70L8.5	1.007	0.000266192	0.004175
RP11-747H7.3	1.007	0.000266192	0.004175
C5orf64	1.007	0.000266192	0.004175
AC093063.3	1.00626	0.000105195	0.00211167
RP11-92F20.1	1.00593	0.00477654	0.0336283
DLX6-AS1	1.00592	0.00478711	0.0336723
RP13-1032I1.7	1.00385	0.000552947	0.00702055
RP11-110I1.6	1.00356	7.66732e-05	0.00165369
AL109763.2	1.0013	0.0032875	0.0255681
RP11-61K9.3	1.0003	0.00597659	0.0395462
RP11-794P6.6	-1.00188	0.0007907	0.0091052
RP11-328N19.1	-1.00498	5.01099e-05	0.00120694
RP11-732A19.5	-1.00798	9.79242e-05	0.00200825
chr22-38_28785274-29006793.1	-1.00802	1.84637e-08	2.9867e-06
RP11-546K22.3	-1.00802	1.84637e-08	2.9867e-06
RP11-382A20.7	-1.01225	1.77351e-08	2.90319e-06
RP4-717I23.3	-1.01493	0.00173504	0.0160976
RP11-728K20.2	-1.01659	0.000105583	0.00211534
AC006019.4	-1.01659	0.000105583	0.00211534
RP5-971N18.3	-1.01659	0.000105583	0.00211534
RP11-506O24.2	-1.01734	0.000141185	0.00261317
AC093642.1	-1.01882	0.000495445	0.0065035
WT1-AS	-1.0202	6.83306e-05	0.00152054
CTD-3157E16.2	-1.02083	0.000925989	0.0102383
RP11-173P15.3	-1.02096	6.21457e-05	0.00141458
RP11-519M16.1	-1.02103	8.80995e-06	0.000328795
AC092159.3	-1.02103	8.80995e-06	0.000328795
RP11-213H15.1	-1.02379	0.000316079	0.00471414
CTC-471J1.2	-1.02759	0.000259245	0.00409069
CTD-2587M2.1	-1.03265	3.74254e-05	0.000973471
RP11-386D6.2	-1.036	0.000605452	0.00749617
MMP24-AS1	-1.03901	0.000190508	0.00324284
AC074289.1	-1.04026	8.20866e-07	5.61806e-05
RP3-399L15.3	-1.04225	0.000626943	0.00769448
RP11-264L1.1	-1.04333	7.8309e-05	0.00168565
MIR4435-1HG	-1.04379	0.00232151	0.0198202
CTD-2306A12.1	-1.04488	7.35429e-05	0.00160774
RP11-572M11.1	-1.04488	7.35429e-05	0.00160774
XXbac-BPG299F13.14	-1.04488	7.35429e-05	0.00160774
RP11-1060J15.7	-1.04569	0.000120854	0.00233075
SNHG12	-1.0472	1.948e-05	0.000601394
RP11-347P5.1	-1.0472	1.948e-05	0.000601394
RP11-584P21.2	-1.0472	1.948e-05	0.000601394
CTD-2547G23.4	-1.0472	1.948e-05	0.000601394
LINC00269	-1.04757	4.26473e-06	0.000188958
LINC01426	-1.05071	0.00466239	0.0330545
RP11-46O21.2	-1.05071	0.00466239	0.0330545
WEE2-AS1	-1.05123	0.000524703	0.00674064
RP3-341O5.3	-1.05123	0.000524703	0.00674064
CTC-524C5.2	-1.0557	0.00613092	0.0402986
RP11-522B15.7	-1.05765	3.42076e-05	0.000913232
LINC00997	-1.05804	0.00157822	0.0150382
LINC01550	-1.0583	2.34585e-05	0.000689938
RP11-360N9.3	-1.05934	1.36053e-08	2.43096e-06
RP11-24I21.1	-1.06203	4.91046e-05	0.00118849
CCDC144NL-AS1	-1.06211	8.10108e-05	0.00173765
RP11-499E18.1	-1.06361	0.000241883	0.00388626
LINC01060	-1.06379	1.89556e-06	0.000103847
RP11-324L17.1	-1.067	0.000165339	0.00293981
RP11-378J18.8	-1.0709	5.01536e-05	0.00120694
PGM5P2	-1.07477	1.05909e-06	6.74106e-05
RP11-702B10.2	-1.08114	0.000406493	0.00563514
DCTN1-AS1	-1.08233	1.1476e-05	0.000402213
RP11-609N14.1	-1.08303	7.2695e-05	0.00159687
ZNF252P-AS1	-1.08303	7.2695e-05	0.00159687
RP11-463J7.2	-1.08955	0.00160526	0.0151979
LINC00900	-1.09099	2.09398e-05	0.000633584
AC097468.7	-1.09099	2.09398e-05	0.000633584
AC090286.4	-1.09398	0.000186515	0.00319376
RP11-727A23.5	-1.09505	0.00047749	0.00633506
RP11-728F11.4	-1.0957	0.00548403	0.0371733
RP11-662J14.2	-1.0957	0.00548403	0.0371733
RP11-690I21.2	-1.09579	7.95705e-07	5.52096e-05
RP11-797A18.5	-1.09812	0.00174534	0.0161597
RP11-632P5.1	-1.09961	1.78524e-06	9.97019e-05
RP3-508I15.9	-1.11595	0.00117577	0.0121052
RAP2C-AS1	-1.11616	0.00721957	0.0455282
RP11-2N1.3	-1.11814	0.00200268	0.0179132
PLS3-AS1	-1.12049	0.00291474	0.0233602
RP3-394A18.1	-1.12257	4.61337e-07	3.62408e-05
AF129075.5	-1.12559	8.21771e-06	0.000311367
UCKL1-AS1	-1.12853	0.00147353	0.0142948
RP11-875O11.2	-1.12853	0.00147353	0.0142948
RP11-147L13.11	-1.13147	0.000777585	0.00900349
LINC00596	-1.13315	0.000978248	0.0106587
LINC00963	-1.13315	0.000978248	0.0106587
RP11-369K17.1	-1.14013	3.0569e-05	0.000840354
NR2F2-AS1	-1.14317	9.7361e-05	0.00199895
RP3-326I13.1	-1.14401	0.00111763	0.0116701
AC002310.12	-1.14441	2.73313e-07	2.42588e-05
LINC00893	-1.14906	0.00349345	0.0267588
RP6-24A23.7	-1.14938	2.1083e-08	3.30368e-06
RP11-761I4.4	-1.15098	8.52674e-07	5.74845e-05
RP11-226P1.2	-1.15098	8.52674e-07	5.74845e-05
RP11-364P22.2	-1.15337	6.90189e-06	0.000273648
CTD-2309O5.3	-1.15513	0.0029234	0.0234159
LINC00671	-1.1599	0.000366	0.00523028
AC016730.1	-1.16116	2.75164e-08	4.11054e-06
RP11-83B20.10	-1.16116	2.75164e-08	4.11054e-06
RP11-734K23.9	-1.16194	0.00188137	0.0170956
LINC00342	-1.16194	0.00188137	0.0170956
RP11-350J20.5	-1.17051	1.2097e-06	7.44822e-05
RP11-436D23.1	-1.17269	0.00051539	0.00667432
LINC00951	-1.17269	0.00051539	0.00667432
LINC00856	-1.17269	0.00051539	0.00667432
AC073130.1	-1.17287	0.00103741	0.011076
AC096669.3	-1.17681	0.0043281	0.0312643
ZNF582-AS1	-1.17681	0.0043281	0.0312643
POT1-AS1	-1.17681	0.0043281	0.0312643
RP11-399K21.12	-1.18105	2.68329e-05	0.000767305
AC016722.4	-1.19189	5.63021e-07	4.24808e-05
RP11-627G23.1	-1.19267	0.00216759	0.0189227
RP11-554D20.1	-1.19632	4.89369e-12	7.04112e-09
RP11-248G5.8	-1.19758	0.00600798	0.0396915
RP11-227G15.9	-1.19758	0.00600798	0.0396915
RP11-630D6.5	-1.19758	0.00600798	0.0396915
RP11-169E6.1	-1.19873	0.000117529	0.00228193
RP11-511B23.2	-1.19873	0.000117529	0.00228193
LINC01128	-1.20347	3.32706e-05	0.00089433
RP5-855D21.1	-1.20347	3.32706e-05	0.00089433
AF127577.8	-1.20427	0.00197258	0.0177269
LINC00854	-1.20427	0.00197258	0.0177269
RP11-133K1.8	-1.20437	4.50432e-07	3.55373e-05
RP11-260M2.1	-1.20534	0.00479469	0.0336953
SFTA1P	-1.21171	9.47254e-05	0.00195956
RP11-159G9.5	-1.21254	0.00106838	0.0113139
AC006129.2	-1.21473	4.97009e-05	0.00120045
EIF3J-AS1	-1.22485	0.000679002	0.00815205
CTD-3088G3.6	-1.22485	0.000679002	0.00815205
RP5-1057B20.3	-1.22485	0.000679002	0.00815205
RP11-434D9.1	-1.23418	0.000112676	0.00220967
AC073283.4	-1.24135	0.000860753	0.00970143
NAV2-AS5	-1.24135	0.000860753	0.00970143
RP11-442J21.2	-1.2424	3.6272e-05	0.000952532
RP11-547D24.1	-1.2424	3.6272e-05	0.000952532
RP3-412A9.17	-1.2424	3.6272e-05	0.000952532
TRAF3IP2-AS1	-1.24312	7.38574e-08	8.79771e-06
RP11-254I22.3	-1.24312	7.38574e-08	8.79771e-06
GABPB1-AS1	-1.24312	7.38574e-08	8.79771e-06
RP11-384C4.2	-1.24312	7.38574e-08	8.79771e-06
RP11-626G3.1	-1.24493	4.047e-06	0.000182265
RP11-138A9.1	-1.24823	6.29555e-06	0.000254781
RP11-79N23.1	-1.25203	8.28784e-05	0.00177284
CTA-992D9.9	-1.25857	0.000114205	0.00223274
CTA-363E6.3	-1.25863	7.02367e-05	0.00155285
RP11-517I3.2	-1.25899	8.04088e-05	0.00172677
KB-1517D11.4	-1.26482	0.00154619	0.0148182
TCL6	-1.26492	0.000105702	0.00211617
MAP3K14-AS1	-1.26492	0.000105702	0.00211617
RP11-115H15.2	-1.26492	0.000105702	0.00211617
CTC-242N15.1	-1.26624	0.00048868	0.00643976
RP11-648L3.2	-1.26624	0.00048868	0.00643976
RP11-521O16.2	-1.26698	3.19931e-09	8.45036e-07
RP11-267C16.1	-1.26698	3.19931e-09	8.45036e-07
SACS-AS1	-1.2671	0.00332895	0.0258024
RP11-789C1.2	-1.27038	0.000205113	0.00344427
RP11-881M11.2	-1.27038	0.000205113	0.00344427
AC005618.6	-1.27038	0.000205113	0.00344427
RP11-972P1.7	-1.27335	8.65378e-06	0.00032385
RP11-544A12.8	-1.27694	7.11529e-08	8.58783e-06
RP11-762L8.6	-1.27704	0.000234615	0.00380713
CTC-573N18.1	-1.27704	0.000234615	0.00380713
RP11-15A1.7	-1.27751	0.00200607	0.0179277
RP11-433J8.1	-1.27998	3.58513e-09	9.10662e-07
MAMDC2-AS1	-1.28679	7.89974e-06	0.000302676
RP11-642D21.1	-1.2896	4.51831e-05	0.00111985
RP11-709D24.5	-1.29086	0.000287264	0.00440689
RP11-415J8.3	-1.29291	7.57385e-08	8.92457e-06
RP11-206L10.4	-1.29544	0.000292423	0.00445851
RP11-34P13.9	-1.29544	0.000292423	0.00445851
CTD-2521M24.9	-1.29956	0.000158535	0.00284908
RP11-203J24.8	-1.3055	0.000766028	0.00889415
CTD-2555O16.4	-1.3073	1.92198e-10	1.1676e-07
AC006946.16	-1.30749	2.34728e-06	0.000121647
RP11-21L23.2	-1.30943	3.89477e-06	0.000177752
AC000068.5	-1.31061	0.000167733	0.00297753
RP11-141M1.4	-1.31061	0.000167733	0.00297753
LINC01505	-1.31388	1.48743e-05	0.000490502
LINC00920	-1.31662	0.000328987	0.00486213
GABARAPL3	-1.31851	0.000645014	0.00785613
RP11-681H18.2	-1.32916	0.00104244	0.0111167
RP11-301L8.2	-1.3302	0.00290174	0.0233005
RP11-159N11.4	-1.33228	0.000117796	0.00228468
ABCA9-AS1	-1.33255	1.22767e-06	7.54192e-05
AC007743.1	-1.33257	0.00026731	0.00418533
LINC00654	-1.33566	6.10087e-05	0.00139542
RP11-203B9.4	-1.34371	2.97413e-06	0.000145034
RP11-305O6.3	-1.34417	1.77344e-05	0.000558219
MAGI2-AS3	-1.34596	6.0098e-08	7.51913e-06
RP11-432J24.5	-1.34737	1.00355e-05	0.000362891
GS1-204I12.3	-1.35222	2.50439e-09	7.02192e-07
RP11-83C7.3	-1.35439	5.72977e-05	0.00133255
CTC-429P9.1	-1.35439	5.72977e-05	0.00133255
RP5-1014D13.2	-1.35439	5.72977e-05	0.00133255
DAB1-AS1	-1.35462	0.00398476	0.0293898
RP11-159D12.8	-1.35593	2.33024e-06	0.000121108
C3orf35	-1.35849	3.26867e-07	2.7622e-05
CH17-189H20.1	-1.36136	0.00076234	0.00886808
RP11-700H6.1	-1.37193	4.5937e-06	0.000200287
RP11-649A18.3	-1.37193	4.5937e-06	0.000200287
AC092620.2	-1.37378	0.000122584	0.0023558
RP11-554A11.5	-1.37825	0.00408204	0.0298946
DGUOK-AS1	-1.38349	0.000352863	0.00509448
RP11-862G15.1	-1.38471	3.62697e-05	0.000952532
RP11-353N4.6	-1.38807	0.00199015	0.0178438
RP11-517M22.1	-1.39033	0.000169235	0.0029906
RP11-556N4.1	-1.39297	0.00129406	0.0129964
RP11-140H17.1	-1.39478	1.18883e-06	7.37172e-05
AC008063.2	-1.39527	0.000233282	0.00379266
AC084809.3	-1.39958	5.38373e-05	0.0012752
LINC01471	-1.39966	0.000708556	0.00840535
SC22CB-109E1.1	-1.40089	0.000338498	0.00495247
RP11-685M7.3	-1.4075	8.49716e-05	0.00180392
RP11-545A16.1	-1.41479	0.000312711	0.00467783
RP11-453A12.1	-1.41479	0.000312711	0.00467783
LINC01513	-1.41479	0.000312711	0.00467783
RP11-56I23.1	-1.41771	2.88677e-06	0.000142065
FTX	-1.41937	0.00112806	0.0117412
CTC-343N3.1	-1.42141	0.000421084	0.00578607
AC097495.3	-1.42795	0.00131723	0.0131591
LINC00575	-1.42967	4.24476e-05	0.00107098
RP11-831F12.2	-1.44234	4.66092e-05	0.00114482
RP11-894J14.2	-1.4436	0.000166885	0.00296345
RFPL1S	-1.44581	2.77229e-06	0.000137795
ZSWIM8-AS1	-1.44878	0.00795421	0.0488074
DPP10-AS1	-1.45032	1.18002e-05	0.000410156
RP11-274H2.2	-1.45035	0.000382053	0.00540119
CFLAR-AS1	-1.45342	0.00645461	0.0418581
LINC01254	-1.45447	0.000168254	0.00298085
RP11-401P9.7	-1.45463	3.8354e-08	5.33589e-06
RP11-612B6.2	-1.4773	2.58705e-05	0.000744458
ADAMTS9-AS1	-1.47979	9.5862e-08	1.06747e-05
CD27-AS1	-1.48017	4.40089e-05	0.00109957
RP11-434D2.3	-1.48017	4.40089e-05	0.00109957
RP1-78B3.1	-1.48017	4.40089e-05	0.00109957
NIFK-AS1	-1.48017	4.40089e-05	0.00109957
GCSAML-AS1	-1.48146	6.2133e-08	7.70322e-06
ZNF32-AS3	-1.48254	0.000401476	0.00559254
RP11-350G8.9	-1.48892	9.80706e-06	0.00035628
GS1-358P8.4	-1.49062	3.08471e-05	0.000846245
RP11-295G20.2	-1.50794	1.50287e-05	0.000494401
RP11-265E18.1	-1.50994	2.27536e-07	2.12295e-05
CTD-2076M15.1	-1.51464	0.00020651	0.00346242
RP11-489E7.1	-1.5191	0.00067169	0.00809448
CTC-513N18.7	-1.51969	0.00109547	0.011505
CTB-92J24.3	-1.51969	0.00109547	0.011505
ELFN1-AS1	-1.52102	0.000149481	0.00272428
AP001627.1	-1.53102	7.49841e-05	0.00162947
RP11-342M3.5	-1.5361	0.000284936	0.00438337
FAM13A-AS1	-1.53642	5.3734e-07	4.0975e-05
ARHGEF26-AS1	-1.54148	6.07311e-09	1.33352e-06
RP11-420A23.1	-1.54779	5.06437e-08	6.53053e-06
RP5-906A24.1	-1.55125	8.39287e-07	5.6933e-05
RP5-843L14.1	-1.55949	6.61249e-05	0.00148354
RP5-894D12.5	-1.56079	0.000179629	0.00311315
RP11-679B19.1	-1.56587	0.000136448	0.0025463
SLX1B-SULT1A4	-1.568	6.06348e-09	1.33352e-06
RP11-391L3.3	-1.57002	0.000495397	0.0065035
RP11-631N16.2	-1.57002	0.000495397	0.0065035
RP11-561O23.7	-1.58562	2.84373e-07	2.49568e-05
LINC00473	-1.58581	2.99404e-06	0.00014551
RP11-319G6.1	-1.58616	0.000888996	0.00994
RP11-61L19.1	-1.58797	0.00282483	0.0228879
ZBTB20-AS2	-1.58949	6.64605e-07	4.84497e-05
CTD-2026K11.2	-1.59048	0.00582256	0.0388376
NAMA	-1.59256	1.50611e-06	8.8831e-05
RP11-65D17.1	-1.59402	2.32424e-06	0.000121027
AC005780.1	-1.59475	0.000112854	0.00221158
AC010976.2	-1.59475	0.000112854	0.00221158
RP11-407A16.5	-1.59727	2.18217e-08	3.37246e-06
MIR600HG	-1.59829	3.22341e-05	0.000874207
RP11-519G16.3	-1.59829	3.22341e-05	0.000874207
ADD3-AS1	-1.59829	3.22341e-05	0.000874207
CASC15	-1.59829	3.22341e-05	0.000874207
CTD-2515C13.2	-1.6028	0.000696993	0.00831146
STK4-AS1	-1.60362	1.11572e-05	0.000393309
SPRY4-IT1	-1.61097	4.19525e-08	5.67553e-06
ANKRD10-IT1	-1.6162	0.00124056	0.0126167
LINC01140	-1.6178	7.43193e-08	8.81434e-06
RP3-425C14.4	-1.62099	0.00387821	0.0288138
RP11-408H1.3	-1.62099	0.00387821	0.0288138
U82695.9	-1.6218	3.15714e-05	0.000860074
RP11-831A10.2	-1.62295	9.31024e-05	0.00193037
AC005264.2	-1.62295	9.31024e-05	0.00193037
RP11-734K21.5	-1.62603	7.3666e-06	0.000287692
TNRC6C-AS1	-1.62603	7.3666e-06	0.000287692
RP11-114H24.6	-1.63726	5.70342e-06	0.000236574
RP11-334A14.5	-1.63852	2.89333e-06	0.00014226
RP11-552F3.13	-1.64805	3.41972e-05	0.000913232
CTD-2270P14.1	-1.65392	4.24212e-06	0.000188109
RP11-66D17.3	-1.65641	0.00026237	0.00412689
RP11-449P15.2	-1.65769	2.83641e-06	0.000140091
RP11-7F17.5	-1.66366	0.00158072	0.0150515
AC073043.1	-1.67562	2.01482e-05	0.000617491
RP3-425P12.1	-1.67562	2.01482e-05	0.000617491
SNHG14	-1.67665	1.94519e-05	0.000601205
ZMIZ1-AS1	-1.68062	1.06944e-10	8.00982e-08
DGCR9	-1.68832	0.000402835	0.00560718
CTD-2574D22.3	-1.69385	2.57105e-05	0.000741024
SEPT7-AS1	-1.70209	1.13966e-08	2.13394e-06
XXbac-BPG170G13.32	-1.70351	8.83114e-06	0.000328912
RP11-386M24.3	-1.7061	0.000598113	0.00742843
RP11-673P17.4	-1.71381	0.00276272	0.0225015
RP11-528M18.2	-1.72206	1.8945e-05	0.00058997
RP11-497K21.1	-1.72423	7.72611e-05	0.00166506
AC130469.1	-1.72512	2.16241e-09	6.49613e-07
RP11-384G23.1	-1.72512	2.16241e-09	6.49613e-07
CTB-12O2.1	-1.72512	2.16241e-09	6.49613e-07
PCBP1-AS1	-1.72512	2.16241e-09	6.49613e-07
RP11-793H13.8	-1.73225	0.000973503	0.0106287
RP11-75C10.9	-1.74889	0.00022659	0.00371701
RP11-903H12.3	-1.75058	1.63335e-05	0.000526553
RP11-109J4.1	-1.75067	2.7355e-05	0.000777693
RP5-1039K5.19	-1.77214	5.12507e-06	0.000218234
ADAMTS9-AS2	-1.77356	7.78732e-08	9.11716e-06
RP11-61A14.4	-1.77652	6.56282e-07	4.80219e-05
RAPGEF4-AS1	-1.79434	1.6188e-10	1.05366e-07
AC226119.5	-1.80411	1.16484e-05	0.000406431
AC099668.5	-1.8081	5.17824e-07	3.98761e-05
RP11-166B2.7	-1.81661	0.000369905	0.00527368
RP11-539I5.1	-1.81817	3.10731e-05	0.000850312
RP11-10L7.1	-1.81817	3.10731e-05	0.000850312
HHIP-AS1	-1.83645	7.60527e-07	5.331e-05
PRKG1-AS1	-1.84275	4.11839e-06	0.000184417
CTA-992D9.11	-1.84331	3.18224e-11	3.05244e-08
AC005562.1	-1.84822	0.000110995	0.00218453
RP11-553L6.5	-1.86199	0.000672502	0.00810069
PWAR6	-1.86965	0.0018673	0.0169931
RP11-254F19.4	-1.87708	8.25871e-06	0.000312272
RP11-379K17.4	-1.91332	0.00113948	0.0118314
LINC01204	-1.91623	1.47561e-06	8.80777e-05
KCNQ1OT1	-1.96341	2.24844e-09	6.60933e-07
C4A-AS1	-1.96862	0.0027826	0.022633
C4B-AS1	-1.96862	0.0027826	0.022633
RP11-269F20.1	-1.9687	9.56757e-10	3.8183e-07
NANOGP11	-1.97013	2.91848e-06	0.000142982
GATA6-AS1	-1.97927	0.000368963	0.00526575
RP4-784A16.5	-1.98136	1.59162e-06	9.1795e-05
NR2F1-AS1	-1.98175	1.53671e-09	5.18639e-07
XXyac-YRM2039.3	-1.9818	1.07786e-05	0.000383172
ADPGK-AS1	-1.99287	3.64528e-05	0.000955902
RP11-575M22.1	-2.00126	8.52388e-06	0.000320085
CRNDE	-2.02074	0.00113159	0.0117734
AC012314.8	-2.03211	1.63229e-06	9.3354e-05
RP5-984P4.6	-2.05891	0.000771298	0.00894767
RP4-735C1.4	-2.05891	0.000771298	0.00894767
DUXAP8	-2.06358	3.55489e-05	0.000938338
RP11-245P10.8	-2.06718	3.417e-05	0.000913232
RP11-598F7.6	-2.06861	2.05837e-06	0.00011066
MIR22HG	-2.07207	5.40351e-05	0.0012784
RP11-124N14.3	-2.07249	0.000258221	0.00407924
RP3-416H24.1	-2.07249	0.000258221	0.00407924
LINC01314	-2.07492	1.02035e-09	3.95656e-07
MIR124-2HG	-2.11448	0.000184794	0.00317325
RP11-215H22.1	-2.1264	1.50194e-06	8.86812e-05
RP11-430H10.1	-2.13207	1.91304e-06	0.0001047
RP11-542P2.2	-2.1334	1.03774e-08	1.97415e-06
RP11-19P22.5	-2.1372	2.33052e-08	3.56922e-06
RP11-147L13.12	-2.1386	9.91082e-05	0.00202343
RP11-916L7.1	-2.1386	9.91082e-05	0.00202343
CTD-2240E14.4	-2.15557	8.71002e-06	0.000325732
RP11-513G19.1	-2.15912	2.94403e-05	0.000816253
KLF3-AS1	-2.16713	4.47962e-07	3.53936e-05
RP11-532F6.3	-2.17852	0.000190106	0.00323801
RP1-78O14.1	-2.20904	4.07068e-06	0.000182891
AC022816.2	-2.21011	3.26817e-05	0.000881145
RP3-466P17.1	-2.22598	2.30037e-06	0.000120241
NPTN-IT1	-2.23603	4.2041e-08	5.67553e-06
RP11-113D6.6	-2.23983	0.000440127	0.00598011
RP11-420L9.5	-2.2453	9.25268e-11	7.12521e-08
CAPN10-AS1	-2.2453	9.25268e-11	7.12521e-08
FLJ33581	-2.24567	4.29508e-05	0.00108119
RP11-835E18.5	-2.24567	4.29508e-05	0.00108119
RASSF8-AS1	-2.26593	0.000421522	0.00578916
RP11-1026M7.2	-2.26678	1.84928e-10	1.13606e-07
RP11-826N14.2	-2.26678	1.84928e-10	1.13606e-07
RP11-715C4.1	-2.27977	1.67582e-05	0.000535844
RP11-844P9.2	-2.28967	6.50489e-14	2.37103e-10
RP1-142L7.8	-2.30514	6.87839e-09	1.45408e-06
KB-1460A1.5	-2.31906	5.00859e-09	1.1734e-06
AC006116.15	-2.36705	2.10879e-08	3.30368e-06
RP11-764K9.1	-2.36705	2.10879e-08	3.30368e-06
LINC01410	-2.36705	2.10879e-08	3.30368e-06
LINC01011	-2.36705	2.10879e-08	3.30368e-06
AP000280.66	-2.37298	2.51019e-12	4.15893e-09
RP11-463J10.3	-2.37339	6.09923e-05	0.00139542
LINC01192	-2.40021	5.70714e-07	4.28623e-05
AC006004.1	-2.40021	5.70714e-07	4.28623e-05
DAPK1-IT1	-2.41099	1.39373e-09	4.85365e-07
RP11-766N7.3	-2.41917	6.13477e-06	0.000250687
RP11-39H3.2	-2.44295	5.45776e-05	0.00128733
RP11-504P24.8	-2.44295	5.45776e-05	0.00128733
RP5-1021I20.5	-2.46148	1.44017e-10	9.48687e-08
RP11-757G1.6	-2.46148	1.44017e-10	9.48687e-08
C1orf132	-2.47027	1.24038e-09	4.55153e-07
RP11-403A21.3	-2.49526	5.69388e-14	2.37103e-10
RP11-452C8.1	-2.50298	2.74895e-09	7.66832e-07
RP11-93I21.3	-2.52348	0.00036469	0.00522111
ZEB1-AS1	-2.53764	2.60455e-07	2.33449e-05
RP11-276H19.1	-2.54446	2.62691e-07	2.35067e-05
RP1-240K6.3	-2.55076	0.000443116	0.00600133
RP11-644F5.11	-2.61936	4.68742e-08	6.1607e-06
LINC01133	-2.63411	6.7748e-05	0.00151294
RP1-60O19.1	-2.63866	0.00058712	0.00733061
RP11-115D19.1	-2.68439	3.79043e-08	5.29893e-06
RP11-399O19.9	-2.6937	1.746e-08	2.87539e-06
RP11-116D17.1	-2.72248	0.000207371	0.00347258
RP11-544I20.2	-2.73911	0.000201585	0.00339546
LINC00662	-2.74771	1.63598e-07	1.64123e-05
RP11-785H5.1	-2.78767	9.66132e-06	0.000352155
LINC01116	-2.82632	0.000466044	0.00622702
RP11-736K20.4	-2.84503	4.40785e-12	6.62839e-09
RP3-323A16.1	-2.84503	4.40785e-12	6.62839e-09
RP11-326A13.2	-2.84503	4.40785e-12	6.62839e-09
RP11-830F9.5	-2.89626	0.000180776	0.00312731
LINC01330	-2.9427	0.000346979	0.00503345
LUCAT1	-2.99409	2.00871e-07	1.94039e-05
MALAT1	-3.01014	3.81782e-07	3.13203e-05
CTD-2201E9.1	-3.10291	4.34724e-07	3.45473e-05
RP11-391A7.1	-3.12885	4.23268e-06	0.000187995
RP11-677I18.3	-3.13367	4.86641e-10	2.35461e-07
RP11-680F20.12	-3.15558	2.59024e-07	2.32548e-05
RP11-17A1.3	-3.33933	3.77362e-07	3.11666e-05
LA16c-60D12.2	-3.362	1.67067e-10	1.06214e-07
AC005037.3	-3.362	1.67067e-10	1.06214e-07
TARID	-3.74502	1.9908e-11	2.05372e-08
RP4-714D9.5	-3.88102	6.34818e-12	8.89967e-09
TTN-AS1	-3.92543	1.58607e-12	2.79737e-09
CTD-2600O9.1	-4.00738	1.97935e-06	0.000107255
ADORA2A-AS1	-4.13609	2.29383e-09	6.67101e-07
CH507-338C24.1	-4.17338	3.68877e-10	1.99687e-07
RP11-717F1.2	-4.17338	3.68877e-10	1.99687e-07
CTD-2542C24.5	-4.17338	3.68877e-10	1.99687e-07
MIR762HG	-4.17338	3.68877e-10	1.99687e-07
LINC01424	-4.24368	1.23465e-13	3.82462e-10
NEAT1	-4.24368	1.23465e-13	3.82462e-10
CTD-2349P21.11	-4.24368	1.23465e-13	3.82462e-10
HAND2-AS1	-4.32128	2.16295e-14	9.85492e-11
RP11-256P1.1	-5.15208	7.79631e-20	4.26263e-15
CH17-360D5.2	-5.21947	4.53142e-11	4.06157e-08
RP11-83A24.2	-5.4381	9.58623e-11	7.27954e-08
CTD-3064H18.4	-5.4381	9.58623e-11	7.27954e-08
AC006548.28	-5.4381	9.58623e-11	7.27954e-08
LINC01024	-5.4381	9.58623e-11	7.27954e-08
LINC01105	-5.59121	8.86999e-18	1.61656e-13

## Sheet: GSE29450
GName	logFC	pvalue	qvalue
LINC01541	6.92715	4.75107e-05	0.00125672
RP13-516M14.1	6.64861	8.43887e-12	5.69747e-08
CH507-528H12.1	6.64861	8.43887e-12	5.69747e-08
CH507-513H4.1	6.64861	8.43887e-12	5.69747e-08
HIF1A-AS1	5.99648	0.000341239	0.00493969
RP5-1125M8.2	5.9642	4.40611e-08	1.05091e-05
PPP1R26-AS1	5.60469	3.62671e-06	0.000215299
CTD-2311M21.3	5.60469	3.62671e-06	0.000215299
RP11-139H14.5	5.34189	4.76116e-06	0.000259403
RP3-340N1.6	5.16828	2.97204e-06	0.000188074
LINC00346	5.16828	2.97204e-06	0.000188074
RP4-559A3.6	4.98662	0.000143764	0.00272738
RP11-586K12.2	4.82321	1.19745e-06	9.90474e-05
RP1-60O19.1	4.74557	3.58808e-06	0.000214169
RP1-65J11.5	4.61909	4.11919e-07	4.69202e-05
AC105760.2	4.55563	1.27096e-07	2.04382e-05
KB-1742H10.3	4.24567	1.2566e-07	2.03268e-05
LINC00461	4.2233	5.69119e-05	0.00142802
CTD-2516F10.2	4.16048	6.44461e-08	1.36309e-05
RP11-451H23.3	4.06133	4.20638e-08	1.02215e-05
RP11-95O2.1	4.04432	0.000444899	0.00592422
AC068282.3	4.04432	0.000444899	0.00592422
RP11-876N24.3	4.04432	0.000444899	0.00592422
VCAN-AS1	4.03337	8.5792e-07	7.89677e-05
CTD-2291D10.1	4.00681	1.05955e-07	1.81601e-05
RP11-359E10.1	4.00379	3.35269e-05	0.000980259
RP11-379L18.2	3.99029	2.11268e-06	0.000148471
AC008834.1	3.97797	8.66237e-07	7.95991e-05
CTD-2621I17.3	3.95454	1.86836e-07	2.68116e-05
CTC-325H20.2	3.95454	1.86836e-07	2.68116e-05
LINC00703	3.87175	0.00038569	0.00537869
RP11-286B14.1	3.861	7.79713e-05	0.00176671
RP11-704M14.1	3.85899	4.00168e-06	0.000230307
FAM66C	3.81834	0.000379044	0.00530846
RP5-899B16.1	3.81834	0.000379044	0.00530846
RP11-255H23.4	3.77094	0.000410433	0.00561431
ADAMTSL4-AS1	3.71094	1.3568e-07	2.1317e-05
CTD-2547L24.4	3.65505	9.02215e-05	0.00194744
RP11-303E16.7	3.59308	2.74728e-05	0.000850552
LINC00969	3.52575	6.43036e-06	0.000315885
RP11-342K2.1	3.51374	1.43077e-05	0.000545139
AP000708.1	3.50333	8.61152e-06	0.000383583
F11-AS1	3.47326	6.6922e-05	0.00159016
RP11-58O3.2	3.46865	7.23418e-05	0.0016692
DLX6-AS1	3.46169	2.49716e-05	0.000794716
LINC00161	3.42951	3.60168e-06	0.000214578
RP11-554D14.6	3.42452	1.80776e-06	0.000132493
LINC00276	3.42452	1.80776e-06	0.000132493
RP11-159D8.2	3.42194	0.000251323	0.00399334
CTC-505O3.3	3.403	6.6712e-05	0.00158724
PVT1	3.403	6.6712e-05	0.00158724
RP11-88I18.2	3.39863	1.55881e-05	0.000575546
RP11-144L1.4	3.39082	8.4966e-06	0.000380157
LARGE-AS1	3.38674	5.50231e-05	0.00139691
LINC00551	3.3787	3.14402e-05	0.000938315
CTA-254O6.1	3.3787	3.14402e-05	0.000938315
RP6-74O6.2	3.37615	0.00016866	0.00304261
CMB9-55A18.1	3.36158	9.92247e-08	1.74756e-05
AL022344.5	3.3598	1.08682e-05	0.000444109
RP11-389C8.2	3.349	2.43992e-05	0.000781573
RP4-622L5.7	3.32141	2.40412e-06	0.000162479
KCNQ1OT1	3.3065	5.92095e-06	0.000299524
AP000560.3	3.3065	5.92095e-06	0.000299524
RP11-78J21.6	3.3065	5.92095e-06	0.000299524
DARS-AS1	3.28076	0.000202405	0.00345073
AC108676.1	3.26358	0.000109997	0.00225163
LL22NC03-N64E9.1	3.26055	2.34259e-07	3.15074e-05
RP11-1072C15.4	3.25278	1.76968e-05	0.000627887
RP11-21C4.1	3.25213	1.56947e-05	0.000578886
TTTY14	3.25093	8.22143e-07	7.7635e-05
SLC25A25-AS1	3.25086	1.31527e-06	0.000105289
LY86-AS1	3.23426	0.000374634	0.005271
RP11-728F11.4	3.22541	4.94642e-06	0.000266315
RP4-591N18.2	3.22541	4.94642e-06	0.000266315
RP11-661P17.1	3.22073	0.000388879	0.00540604
AC145110.1	3.21689	2.03534e-05	0.000690106
RP11-597A11.2	3.20959	0.000367877	0.00520406
LA16c-23H5.4	3.20959	0.000367877	0.00520406
RP11-536C10.7	3.20959	0.000367877	0.00520406
LINC00601	3.20696	4.03999e-07	4.64047e-05
RP11-344N10.5	3.19483	0.000638799	0.00757046
LINC00424	3.17406	3.50419e-05	0.00101087
RP11-299G20.5	3.16716	3.43841e-05	0.000996264
AC005523.2	3.15532	9.90927e-07	8.62722e-05
FLJ30679	3.15532	9.90927e-07	8.62722e-05
RP11-945C19.4	3.1497	1.09812e-06	9.2797e-05
AC073342.12	3.11108	9.28438e-06	0.00040065
RP11-497D6.3	3.10804	6.21739e-05	0.00151757
STXBP5-AS1	3.10804	6.21739e-05	0.00151757
LINC00645	3.10678	0.00747896	0.0406878
RP11-356J5.4	3.10672	1.79679e-05	0.000635441
RP1-224A6.3	3.10608	2.12907e-06	0.000148858
RP11-348J24.2	3.09156	8.12843e-05	0.00181397
RP11-108K3.1	3.08703	0.000183806	0.00321691
AC013271.3	3.07534	0.00779125	0.0418134
RP13-1039J1.2	3.07534	0.00779125	0.0418134
RP11-1223D19.1	3.07534	0.00779125	0.0418134
PWRN1	3.07086	5.27394e-05	0.00135951
FOXD3-AS1	3.06593	0.000441824	0.00589189
ZNF883	3.06279	8.02534e-07	7.65768e-05
RP11-400N9.1	3.05576	2.79316e-06	0.000179666
CTA-544A11.1	3.05446	0.00073482	0.00832496
RP1-202O8.3	3.03241	2.96022e-05	0.000896677
LINC01257	3.01564	7.75652e-05	0.00176184
RP11-64D24.4	3.01474	0.000153995	0.00285897
RP11-401P9.7	3.01474	0.000153995	0.00285897
LINC01021	3.0115	0.000673552	0.00786722
RP11-174G6.5	3.00894	1.68517e-05	0.000608164
RP11-251G23.5	3.00894	1.68517e-05	0.000608164
RP11-896J10.3	3.00523	0.000154938	0.00287063
GS1-124K5.11	3.00045	4.96745e-06	0.000266636
LINC01094	2.9968	5.59756e-05	0.00141433
RP11-340L3.1	2.99393	0.000291868	0.00442268
AC004231.2	2.99393	0.000291868	0.00442268
SHANK3	2.99067	2.33633e-08	6.98858e-06
RP5-1021I20.1	2.98894	0.000366234	0.00518484
CTD-3076M17.1	2.97703	3.80148e-05	0.00107248
RP11-69I8.2	2.95227	8.2666e-05	0.00183656
RP11-25G10.2	2.94104	0.000311162	0.00461551
RP11-304L19.8	2.94101	3.32679e-05	0.000975817
RP5-1021I20.2	2.94058	0.0018126	0.0153927
AC000403.4	2.92451	2.37114e-06	0.000161247
TAT-AS1	2.92451	2.37114e-06	0.000161247
COX10-AS1	2.92451	2.37114e-06	0.000161247
RP1-63G5.7	2.91863	1.15916e-05	0.000466696
RP11-246E12.2	2.91654	2.81085e-05	0.000863388
AC005083.1	2.90786	0.00172688	0.0148881
RP11-267C16.1	2.90224	1.30618e-06	0.000104715
RP4-555D20.2	2.90223	0.00119853	0.0116187
LINC00348	2.87055	0.000433795	0.00582746
RP11-365P13.5	2.87055	0.000433795	0.00582746
CTD-2576D5.1	2.87055	0.000433795	0.00582746
RP3-442L6.4	2.87055	0.000433795	0.00582746
LINC01360	2.85497	0.00142422	0.0130325
RP11-464D20.6	2.84624	1.68415e-05	0.000608164
RP5-998N21.7	2.84384	2.40962e-05	0.000774521
RP11-439A17.4	2.84384	2.40962e-05	0.000774521
RP5-998N21.10	2.84384	2.40962e-05	0.000774521
FAM183CP	2.84048	9.23346e-05	0.00198365
AC017006.3	2.84048	9.23346e-05	0.00198365
RP11-356N1.2	2.83927	1.92557e-05	0.000662141
CASK-AS1	2.83113	0.000361539	0.00513833
RP11-588G21.2	2.82153	6.87194e-06	0.000328359
RP11-355E10.1	2.81839	0.000926421	0.00972769
CTC-384G19.1	2.81167	0.00266063	0.0200425
RP11-461O7.2	2.80928	6.24444e-05	0.00152213
AC073283.4	2.80715	0.00333542	0.023377
BARX1-AS1	2.8049	1.63484e-07	2.43555e-05
RP11-115C21.2	2.80215	0.000541521	0.00674538
NUTM2B-AS1	2.80215	0.000541521	0.00674538
LINC01242	2.79964	0.00138969	0.0128038
LINC00284	2.79423	0.00248564	0.0191709
GPC5-AS1	2.78432	0.00021278	0.00356208
RP11-445F12.2	2.77485	0.000502699	0.00643041
RP13-379O24.2	2.7637	0.0029818	0.0216968
ZNF667-AS1	2.76366	0.00169734	0.0147095
RP11-770G2.5	2.7629	4.65291e-05	0.00123674
RP5-1039K5.19	2.75555	1.29975e-07	2.07789e-05
RP11-382J12.1	2.753	0.000637857	0.00756504
RP11-706O15.7	2.75225	0.000468327	0.00611773
RP11-20B24.4	2.75168	3.61664e-07	4.2987e-05
RP11-588K22.2	2.75133	0.000220707	0.00365007
RP11-9E17.1	2.74854	5.7461e-05	0.00144034
RP11-95G17.2	2.73707	5.12548e-07	5.53826e-05
RP11-431M7.3	2.73559	0.000617427	0.00738199
RP11-141M3.6	2.73446	0.00183317	0.0155129
CTD-2572N17.1	2.73187	0.000100734	0.00210858
AC005614.3	2.72736	0.00593988	0.0348196
POTEH-AS1	2.72048	0.000109628	0.0022466
CTD-2311B13.5	2.72048	0.000109628	0.0022466
RP11-244H18.1	2.72048	0.000109628	0.0022466
Z99756.1	2.69297	6.59693e-05	0.00157612
AC016582.2	2.6907	0.00016926	0.00304418
RP11-107F6.3	2.6907	0.00016926	0.00304418
AC090587.2	2.68968	0.00205467	0.0168299
RAD21-AS1	2.68778	4.54186e-05	0.00121788
RP11-59H7.3	2.68245	0.000612512	0.00734486
RP11-168K11.3	2.68023	1.2298e-05	0.000487593
RP1-149A16.19	2.67887	2.13205e-05	0.00071036
AL133493.2	2.67887	2.13205e-05	0.00071036
PAX8-AS1	2.67813	4.41644e-06	0.000246146
RP11-303E16.3	2.67116	3.30481e-05	0.000971453
RP11-21L23.4	2.66843	8.61918e-05	0.001882
LINC01088	2.66705	0.00407752	0.026886
KANSL1-AS1	2.65447	0.00135888	0.0126398
XXbac-BPG258E24.10	2.65261	5.8815e-05	0.00146435
TTLL7-IT1	2.65023	4.55764e-05	0.00121949
CTB-5E10.3	2.65023	4.55764e-05	0.00121949
RP11-74J13.8	2.65023	4.55764e-05	0.00121949
RP11-390F4.3	2.64725	0.000775403	0.00864678
RP11-347D21.1	2.64445	0.000770409	0.00860689
RP11-481F24.3	2.64409	0.00122421	0.0117779
AC005042.4	2.64408	0.000518266	0.00656082
RP11-168L7.3	2.63435	2.40904e-05	0.000774521
HMGA1P4	2.63365	7.01152e-05	0.00163687
RP3-470B24.5	2.63331	8.98275e-05	0.00194123
RP11-829H16.3	2.62304	0.00480794	0.0300759
RP13-735L24.1	2.61767	0.000198287	0.00339535
LINC00479	2.61717	0.000796524	0.00880153
RP11-96H17.1	2.61681	0.00252958	0.0193895
AC009014.3	2.60815	0.000943733	0.00985633
LINC00483	2.60789	0.000194616	0.00335122
CTA-342B11.3	2.6077	8.42597e-05	0.0018604
CTA-929C8.9	2.6077	8.42597e-05	0.0018604
RP11-286E11.2	2.60324	6.92798e-05	0.00162361
AC064875.2	2.59797	0.000121393	0.00240477
RP11-229P13.22	2.59618	6.01439e-07	6.23297e-05
CTC-281F24.1	2.59618	6.01439e-07	6.23297e-05
FOXP4-AS1	2.59507	0.000911429	0.00961458
RP11-789C17.5	2.58847	6.67255e-06	0.000323424
CTB-92J24.3	2.58369	2.23549e-05	0.000734455
RP11-197K3.1	2.57294	0.000177222	0.00313276
RP11-706O15.5	2.56479	5.40483e-06	0.000282513
RP11-706O15.1	2.56479	5.40483e-06	0.000282513
RP11-706O15.3	2.56479	5.40483e-06	0.000282513
PAXIP1-AS1	2.56433	3.74823e-05	0.00106129
RP11-109P14.9	2.5639	0.00128801	0.0121922
RP11-489G11.3	2.56193	0.00290722	0.0212958
CASC15	2.56145	0.000605978	0.00728953
AC020956.3	2.56032	0.00157484	0.0139644
VAC14-AS1	2.55889	0.00101471	0.0103952
AC004125.3	2.55853	0.00107715	0.010831
RP5-1107A17.4	2.55852	0.000896906	0.00951429
RP11-89H19.1	2.55445	0.000151217	0.002816
ST7-OT4	2.55397	0.0039777	0.0264414
AC022816.2	2.55393	4.53392e-09	2.31675e-06
AC097467.2	2.55345	0.00250128	0.019248
RP11-573D15.8	2.55345	0.00250128	0.019248
WASIR2	2.55259	0.000281357	0.00431386
WASIR1	2.55259	0.000281357	0.00431386
CALML3-AS1	2.54971	0.00014618	0.00275482
RP1-239B22.5	2.54971	1.36486e-05	0.000527004
AC008079.10	2.54789	0.00112244	0.0111386
RP11-497G19.7	2.54789	0.00112244	0.0111386
LNX1-AS2	2.54789	0.00112244	0.0111386
C5orf64	2.54789	0.00112244	0.0111386
LINC00894	2.54498	9.25375e-06	0.000399644
CTC-444N24.11	2.54498	9.25375e-06	0.000399644
AC005009.1	2.54385	0.000248377	0.00396065
RP11-396C23.2	2.53595	0.000149445	0.0027938
ODF2-AS1	2.5353	4.12179e-05	0.00113712
RP11-175K6.2	2.53457	0.00336055	0.0234881
RP11-678G14.4	2.53457	0.00336055	0.0234881
RP11-304F15.6	2.53457	0.00336055	0.0234881
RP11-165I9.10	2.53389	3.9985e-05	0.001112
LINC00534	2.52958	0.00864689	0.0450299
RP11-863P13.1	2.5267	0.00118342	0.0115151
MORC2-AS1	2.51795	6.86649e-05	0.0016194
LINC00309	2.51586	0.00159532	0.0140992
RP5-945F2.2	2.51579	0.00218529	0.0175604
RP11-261P24.2	2.51262	1.66466e-05	0.000602824
RP11-95O2.5	2.50702	0.000234353	0.00380328
RP11-504A18.1	2.50519	0.000726404	0.00826245
LINC00869	2.50485	0.00240347	0.018746
MGC39584	2.50414	0.000159186	0.0029285
CTD-2531D15.5	2.50258	4.15651e-05	0.0011443
CTA-414D7.1	2.49895	0.00328562	0.0231646
LINC01119	2.49889	0.000495768	0.00637407
RP11-354E11.2	2.49424	0.00285236	0.0210161
DSG2-AS1	2.49361	0.00136835	0.0126998
RP1-170O19.17	2.48687	0.00109262	0.0109432
MIR205HG	2.48369	0.00250824	0.0192853
AC007228.5	2.47906	3.4412e-06	0.000208538
XXbac-BPG283O16.9	2.47906	3.4412e-06	0.000208538
AP001347.6	2.47906	3.4412e-06	0.000208538
RP11-96K19.4	2.47906	3.4412e-06	0.000208538
AP000477.3	2.47463	0.00238009	0.0186248
RP11-529K1.2	2.47463	0.00238009	0.0186248
AP000223.42	2.47463	0.00238009	0.0186248
RP11-707P20.1	2.47244	0.00579242	0.0342453
TSIX	2.47084	8.86991e-06	0.000389616
RP11-257I14.1	2.46969	0.000491301	0.00633835
LINC00599	2.46959	6.46816e-05	0.00155449
RP1-257C22.2	2.45766	0.000123583	0.00243931
RP11-174G17.3	2.45174	9.28936e-07	8.33205e-05
RNASEH2B-AS1	2.45159	0.000390943	0.00542646
RP11-461F11.3	2.45064	0.00219968	0.0176319
AC004623.3	2.45061	0.000924026	0.00970813
CTD-2019O4.1	2.44968	0.00147306	0.0133255
ERVMER61-1	2.44394	0.00345161	0.0238824
LINC00664	2.44008	0.00373786	0.0252617
TRAF3IP2-AS1	2.43807	0.00107823	0.0108368
SNHG7	2.43247	1.94894e-06	0.000140209
RP13-539F13.3	2.4313	0.000143932	0.00272773
D21S2088E	2.43022	0.00127212	0.012092
CTD-2236F14.1	2.42493	2.21243e-07	3.04697e-05
RP11-144A16.8	2.4229	0.00132178	0.0124193
RP11-347J14.8	2.4229	0.00132178	0.0124193
AQP4-AS1	2.41227	0.000818	0.00894483
LRRC2-AS1	2.40993	0.000468383	0.00611773
RP4-569M23.5	2.40499	0.00304926	0.022041
RP1-122P22.4	2.40351	0.000255857	0.00404072
RP11-332M2.1	2.40351	0.000255857	0.00404072
RP11-538D16.2	2.40351	0.000255857	0.00404072
RP5-965G21.3	2.40351	0.000255857	0.00404072
BSN-AS2	2.40271	0.000845655	0.00913157
AC106870.2	2.40271	0.000845655	0.00913157
RP11-76I14.1	2.40271	0.000845655	0.00913157
RP11-308B5.2	2.40271	0.000845655	0.00913157
RP11-350A1.1	2.39886	0.00503233	0.0310475
RP5-1136A10.1	2.39828	0.00289713	0.021239
RP11-509E10.3	2.39793	0.000243924	0.00390186
LLNLR-246C6.1	2.39793	0.000243924	0.00390186
RP11-94C24.13	2.39793	0.000243924	0.00390186
RP11-473O4.5	2.39684	5.71408e-06	0.000293075
RP13-452N2.1	2.39477	0.000192216	0.00331737
RP11-250B2.3	2.39193	8.50195e-05	0.00186985
AC009948.5	2.39193	8.50195e-05	0.00186985
APOA1-AS	2.39	0.000737517	0.00834687
AC007038.7	2.38779	0.00210346	0.0171217
RP11-418J17.1	2.38672	0.00203901	0.0167392
RP11-15E1.5	2.38248	0.000196431	0.00337096
RP11-459O16.8	2.38248	0.000196431	0.00337096
LINC01254	2.38057	7.13515e-08	1.4137e-05
RP11-712L6.5	2.38008	0.000390846	0.00542646
DLGAP1-AS3	2.38008	0.000390846	0.00542646
RP11-454H19.2	2.37882	0.00183834	0.0155411
RP11-344G13.1	2.37609	6.25441e-05	0.00152242
LINC01426	2.37233	0.00702638	0.039097
RP11-280K24.4	2.37042	0.000235961	0.00382098
RP11-305L7.1	2.37042	0.000235961	0.00382098
RP11-360N9.2	2.36835	0.000279129	0.0042869
RP11-146D12.2	2.36598	0.000108642	0.00223225
RP11-757O6.1	2.36598	0.000108642	0.00223225
RP11-52J3.3	2.36337	0.0053986	0.0325541
RP4-734G22.3	2.3565	0.00100688	0.0103266
RP11-962G15.1	2.35639	2.85961e-05	0.000874435
RP5-947P14.1	2.35606	0.000115355	0.00232475
RP11-34P13.13	2.35551	0.000156379	0.00289047
RP11-206L10.3	2.35551	0.000156379	0.00289047
RP11-352D13.6	2.35551	0.000156379	0.00289047
LINC01082	2.35471	0.000434039	0.00582929
RP11-805I24.3	2.35471	0.000434039	0.00582929
BPESC1	2.34824	0.00393521	0.0262323
RP11-388M20.2	2.34525	0.00152519	0.0136555
LINC01153	2.343	0.00159865	0.0141182
SOX21-AS1	2.33685	0.000184204	0.00322137
LINC00863	2.33613	9.34815e-05	0.00199808
RP11-1102P22.1	2.33115	0.00174247	0.0149853
LINC00477	2.33091	5.99347e-08	1.28756e-05
ISPD-AS1	2.32993	0.000263338	0.00412314
LINC01210	2.32708	0.000577567	0.00706164
CTD-3074O7.5	2.32688	3.13502e-05	0.000936139
RP4-769N13.6	2.326	0.00282977	0.0209097
RP11-902B17.1	2.32547	9.5776e-05	0.00203125
RP11-524F11.3	2.32108	0.000176719	0.0031269
RP11-1O2.1	2.31607	0.0014084	0.0129245
LINC01118	2.31606	0.00198282	0.0164233
RP11-792A8.4	2.31606	0.00198282	0.0164233
RP11-998D10.4	2.31539	0.00248294	0.0191555
CH507-154B10.1	2.31299	0.000756733	0.00849576
SRD5A3-AS1	2.31299	0.000756733	0.00849576
RP11-283C24.1	2.30963	0.000114264	0.00231276
LINC01007	2.30933	0.00107386	0.0108055
RP11-700H6.2	2.30872	0.000320801	0.00472725
LINC00102	2.30871	0.00187226	0.0157535
RP11-697E22.1	2.3082	6.54544e-05	0.00156824
RP11-6N17.1	2.30806	0.00169357	0.0146931
RP11-624M8.1	2.30424	0.00072551	0.00825713
RP11-793A3.2	2.30366	0.0012216	0.0117652
RP11-65M17.3	2.30366	0.0012216	0.0117652
RP11-837J7.4	2.30201	0.00336855	0.0235098
RP11-588H23.3	2.30108	0.00346579	0.0239409
RP11-80H5.9	2.30108	0.00346579	0.0239409
RP11-701H24.8	2.30017	3.03094e-05	0.000912034
RP3-333B15.4	2.29831	0.00230251	0.0182079
RP13-870H17.3	2.29675	3.33021e-05	0.000976051
CTD-2368P22.1	2.29659	5.08181e-07	5.51285e-05
RP11-150O12.3	2.29413	0.000744664	0.00840597
RP11-203M5.8	2.2937	0.000252981	0.00401113
FLNB-AS1	2.29352	1.0712e-05	0.000440417
RP11-244B22.6	2.29278	0.000631662	0.00750459
SP2-AS1	2.29193	0.00751568	0.0408063
MIR663AHG	2.28986	1.39222e-05	0.000534922
LINC00202-2	2.2895	0.00111406	0.0110843
CLDN10-AS1	2.28765	0.00446416	0.0286241
AC147651.4	2.2871	0.000469084	0.00612543
AC006128.2	2.28618	0.000209836	0.00353362
TTTY7	2.2792	0.000213265	0.00356801
TTTY7B	2.2792	0.000213265	0.00356801
CTD-2292P10.4	2.27917	0.000822363	0.00897609
RP11-1437A8.4	2.27233	0.00583297	0.034372
RP11-1437A8.5	2.27233	0.00583297	0.034372
RP11-56L13.1	2.27233	0.00583297	0.034372
RP11-586K12.10	2.27233	0.00583297	0.034372
RP11-298H24.1	2.27033	0.00358892	0.0245627
RP11-283G6.4	2.26752	0.000756002	0.00849489
LINC01586	2.26283	4.98371e-05	0.00130126
RP5-1024G6.7	2.26072	3.75506e-05	0.00106212
RP11-129M16.4	2.25918	0.000437767	0.00585635
RP11-299H22.1	2.25429	0.00252319	0.0193567
RUSC1-AS1	2.25353	0.00117164	0.0114379
LINC00982	2.25324	4.08073e-06	0.000233139
RP11-88E10.5	2.25287	0.00685512	0.038404
RP11-563N12.2	2.25287	0.00685512	0.038404
RP11-171N4.1	2.25174	0.00786226	0.0420641
AC053503.6	2.25111	0.000904657	0.00956899
RP11-284H18.1	2.25111	0.000904657	0.00956899
RP11-492A10.1	2.25012	0.000448373	0.00595308
AP000289.6	2.25005	0.00189884	0.0159158
RP11-279F6.1	2.24887	5.0845e-05	0.00132316
PRKCA-AS1	2.24764	0.000840125	0.00910295
HAGLROS	2.24244	0.00135736	0.01263
RP11-397A16.3	2.24178	6.21842e-06	0.000309071
CTD-2520I13.1	2.24104	0.000296238	0.00446193
GATA3-AS1	2.23611	0.00205748	0.0168478
RP11-4O1.2	2.23605	6.64585e-05	0.00158319
RP11-449J21.5	2.2329	0.000712264	0.0081539
LINC01268	2.23277	0.00392332	0.0261786
RP4-798A10.7	2.23121	0.000100645	0.00210754
RP11-789C17.1	2.23065	0.000390149	0.00542094
RP11-4B16.1	2.23063	0.002163	0.0174531
RP11-334C17.5	2.22242	0.00157461	0.0139644
LINC00441	2.22175	0.00105454	0.0106594
RP11-47A8.5	2.21997	0.000102824	0.00214249
RP11-598F7.4	2.21927	0.00752186	0.0408237
ATP2A1-AS1	2.21772	2.2936e-05	0.000747983
RP11-449M6.3	2.21092	0.00212611	0.0172496
RP11-556I13.2	2.21073	0.0017609	0.0150918
LINC00470	2.21054	0.00900552	0.0463065
ARHGAP26-AS1	2.20887	0.00295627	0.0215541
AC007620.3	2.20368	0.00179012	0.0152477
LINC00472	2.20323	0.000181046	0.00318133
AC091633.3	2.20312	0.00160899	0.0141684
RP11-30K9.6	2.201	0.00307104	0.0221283
RP11-326C3.13	2.201	0.00307104	0.0221283
RP3-431P23.5	2.20055	0.000219624	0.00363657
AC012442.6	2.20055	0.000219624	0.00363657
ZNF350-AS1	2.20055	0.000219624	0.00363657
RP11-175D17.3	2.19993	0.000404336	0.00555175
AC106875.1	2.19993	0.000404336	0.00555175
RP4-539M6.14	2.19985	0.00022007	0.00364174
RP5-857K21.5	2.19855	0.00118326	0.0115151
XX-C2158C12.1	2.19855	0.00118326	0.0115151
RP11-261C10.1	2.19855	0.00118326	0.0115151
AC069277.2	2.19804	0.000326938	0.00478462
CTC-457E21.1	2.19443	0.000558499	0.00688677
CTD-2541J13.1	2.193	0.00236829	0.0185746
RP11-319G9.4	2.19177	1.69025e-05	0.000609594
RP11-70C1.1	2.19175	0.00649543	0.0369373
RP11-758M4.4	2.18818	0.00540133	0.0325633
RP1-93H18.6	2.18425	0.00062353	0.0074284
RP13-516M14.8	2.18359	0.000797389	0.00880752
ZRANB2-AS2	2.18225	0.000672622	0.00785803
LINC00620	2.17747	0.000991089	0.0102106
LINC00641	2.17747	0.000991089	0.0102106
LINC01184	2.17249	0.000242174	0.00388728
RP11-290H9.4	2.17184	0.00158337	0.0140195
RP11-13E5.2	2.16669	0.00800879	0.0426161
RP1-178F15.4	2.1652	0.00052098	0.00658603
RP11-19O2.2	2.16433	0.00411549	0.0270492
AL022476.2	2.16325	0.00287099	0.0211125
RP11-96C21.2	2.16059	0.00226879	0.0180012
OTX2-AS1	2.15829	0.00268957	0.0201967
RP11-479O17.10	2.15803	0.000506752	0.0064635
RP5-1116H23.6	2.15803	0.000506752	0.0064635
RP11-247A12.2	2.15788	0.000112218	0.00228128
C17orf77	2.15783	0.000308396	0.00459067
RP11-1129I3.1	2.15672	0.00974598	0.0488192
RP11-760D2.1	2.1564	0.00012494	0.00245836
C1orf140	2.15586	0.000289009	0.0043991
COL4A2-AS1	2.15536	6.7108e-05	0.0015932
RP11-13K12.2	2.15367	0.00360656	0.0246517
RP11-263K4.3	2.15066	0.00173901	0.0149639
SNHG14	2.14876	3.0951e-06	0.000193809
LINC01356	2.14679	0.00967735	0.0485644
CTD-2410N18.4	2.1444	0.000777088	0.00865851
RP11-67K19.3	2.14062	0.000492679	0.00635012
RP11-691G17.1	2.14062	0.000492679	0.00635012
DCTN1-AS1	2.13776	0.00202074	0.0166391
RP11-14O19.1	2.13741	2.2345e-05	0.000734455
CTC-498M16.2	2.13716	0.00151665	0.0136051
RP11-366L5.1	2.13508	0.00443458	0.0284879
RP5-933E2.1	2.13442	0.000675221	0.00787949
LA16c-361A3.3	2.13349	7.78278e-05	0.00176493
RP1-232P20.1	2.13221	0.00198895	0.0164591
RP11-287D1.2	2.1302	0.000106314	0.00219513
TUNAR	2.12977	0.00904601	0.0464579
LINC00221	2.12958	0.00457814	0.0291635
LINC01122	2.12958	0.00457814	0.0291635
RP11-77M5.1	2.12663	0.00125498	0.011982
LINC00909	2.12663	0.00125498	0.011982
RP11-677M14.7	2.12663	0.00125498	0.011982
RP11-355B11.2	2.12663	0.00125498	0.011982
KB-1592A4.15	2.11858	0.00124099	0.0118992
LINC00690	2.118	0.00153953	0.0137507
LCMT1-AS2	2.11366	0.00418836	0.0273824
INHBA-AS1	2.11076	0.000120703	0.00239628
RP11-24M17.6	2.11054	0.00589803	0.0346375
RP11-24M17.4	2.11054	0.00589803	0.0346375
LINC01220	2.11047	0.0027233	0.0203828
AC114783.1	2.10904	3.4657e-05	0.00100258
RP11-76C10.2	2.10884	0.0029943	0.0217704
RP11-178L8.9	2.10782	0.00595347	0.0348694
RP11-798G7.8	2.10782	0.00595347	0.0348694
LINC00839	2.10527	0.00162584	0.0142777
RP11-368I7.6	2.10527	0.00162584	0.0142777
RP11-473M20.9	2.10527	0.00162584	0.0142777
RP11-298E9.7	2.1043	1.04329e-05	0.000433118
KCNAB1-AS2	2.10395	0.00684551	0.0383639
RP11-650L12.2	2.10182	0.0050203	0.0309977
RNF144A-AS1	2.09967	0.0020273	0.0166832
AC016907.3	2.09967	0.0020273	0.0166832
HOXB-AS3	2.09951	0.00678429	0.0381185
AF001548.5	2.09913	0.00782844	0.0419175
RP11-53B2.3	2.09875	0.00261102	0.019778
CTD-2349P21.10	2.09339	0.00870366	0.0452437
LINC00094	2.09339	0.00870366	0.0452437
RP11-479J7.1	2.09262	0.00744929	0.0405913
LINC00354	2.09262	0.00340721	0.0237022
RP11-203M5.7	2.09057	6.5985e-05	0.00157612
RP11-647F2.2	2.08596	0.00144865	0.0131951
DLGAP1-AS1	2.08462	0.00173198	0.0149223
VWA8-AS1	2.08221	0.000118048	0.00235816
AC012075.2	2.07952	0.00607727	0.0353484
RP11-159K7.2	2.07952	0.00607727	0.0353484
CTA-125H2.1	2.07413	0.00736962	0.0403136
LINC01215	2.07142	0.00249853	0.0192323
AP000577.2	2.05837	0.000874859	0.00934237
RP11-748L13.6	2.05791	0.00056343	0.00693136
RP11-159D12.8	2.05791	0.00056343	0.00693136
HNRNPU-AS1	2.05667	0.00223371	0.0178211
RP5-1120P11.1	2.05667	0.00223371	0.0178211
RP3-326I13.1	2.05652	6.3408e-05	0.00153603
RP11-381O7.3	2.05368	0.000482664	0.00625495
AC129778.2	2.05368	0.000482664	0.00625495
RP11-475I24.8	2.053	0.000851303	0.00917686
RP11-111F5.8	2.053	0.000851303	0.00917686
LINC01189	2.053	0.000851303	0.00917686
RP11-175I6.5	2.053	0.000851303	0.00917686
CTB-127C13.1	2.05243	0.000213636	0.00357127
RP11-23J9.4	2.04855	0.0100765	0.0499262
RP11-16K12.1	2.04727	0.00233018	0.0183471
RP11-358L22.3	2.04727	0.00233018	0.0183471
KIZ-AS1	2.04727	0.00233018	0.0183471
CTD-2287O16.5	2.04594	0.00156386	0.0138963
RP11-462P6.1	2.04113	0.00338245	0.0235827
RP11-517C16.2	2.03987	0.000659232	0.00774963
RP6-74O6.6	2.03969	0.00156712	0.0139136
RP11-308N19.1	2.03507	0.00754156	0.0408697
RP11-88H9.2	2.03475	0.000723424	0.00823682
LINC00944	2.03459	0.00158938	0.0140591
LINC00950	2.03399	0.0021872	0.0175732
RP11-322E11.2	2.03342	1.24147e-05	0.0004908
AP000476.1	2.03342	1.24147e-05	0.0004908
RP11-494M8.4	2.03261	0.000885533	0.00942176
CTD-2017D11.1	2.03261	0.000885533	0.00942176
MIRLET7DHG	2.0322	0.00142484	0.013036
RP11-2B6.2	2.0322	0.00142484	0.013036
RP11-13P5.1	2.03153	0.00277113	0.0206222
JPX	2.02855	4.74877e-05	0.00125672
PRICKLE2-AS1	2.02824	0.0001311	0.00254722
CTD-2139B15.5	2.02824	0.0001311	0.00254722
FBXL19-AS1	2.02497	0.00439174	0.0282858
RP5-1057B20.3	2.02466	0.00074506	0.00840702
RP1-5O6.6	2.02466	0.00074506	0.00840702
RP11-817I4.2	2.02277	0.00104644	0.0106072
RP11-171N4.3	2.02243	0.00837607	0.0440052
RP11-124N19.3	2.02092	0.000125176	0.00245921
LINC00566	2.02092	0.000125176	0.00245921
RP11-503C24.6	2.02087	0.000230984	0.00376538
RP11-593F23.1	2.0191	0.00258424	0.0196733
AC105053.3	2.0191	0.00258424	0.0196733
RP11-73M11.3	2.01705	0.0034813	0.0240267
LINC01228	2.01705	0.0034813	0.0240267
NAV2-AS5	2.0157	0.0019652	0.0163219
RP11-476D10.1	2.01548	0.00997645	0.0495927
RP13-143G15.4	2.01409	0.00221703	0.0177346
RP11-31K23.2	2.01298	0.000488146	0.00630805
MNX1-AS1	2.01133	0.000128463	0.00250846
RP11-275H4.1	2.01126	0.00340066	0.023684
RP11-976B16.1	2.01096	0.00548429	0.0328895
RP11-404I7.2	2.01074	0.00174565	0.0150045
LINC01460	2.00837	0.00206001	0.0168634
RP11-167B3.1	2.00837	0.00206001	0.0168634
RP5-881L22.5	2.00837	0.00206001	0.0168634
RP11-483E17.1	2.00779	0.00411127	0.0270303
RP11-48B3.4	2.00612	9.9801e-05	0.00209358
RP11-423P10.2	2.0019	3.54719e-06	0.000213124
RP11-775D22.3	2.00158	0.000440311	0.00587888
CTC-510F12.4	2.00024	0.00152924	0.0136799
RP11-411B10.3	2.00024	0.000479039	0.00622125
LLNLF-158E9.1	1.99947	0.000491087	0.00633708
RP11-744D14.2	1.99419	0.00612306	0.0354864
GS1-393G12.12	1.99016	0.00184317	0.0155757
SCOC-AS1	1.98715	0.00351649	0.0242055
AC003986.7	1.9854	0.00529299	0.0321461
RP11-357H14.17	1.98453	0.00323368	0.0229285
RP11-91N2.3	1.98448	0.000202217	0.00345073
GS1-18A18.2	1.9829	0.00753368	0.0408635
AP000640.2	1.98232	0.000403797	0.00554713
LINC00638	1.98232	0.000403797	0.00554713
LINC01341	1.98008	0.0013293	0.0124583
RP11-214O1.3	1.98004	0.000735668	0.00833112
RP11-285A1.1	1.97792	0.00389722	0.0260489
MIAT	1.97697	0.000266617	0.00415544
LINC00858	1.97687	0.00493757	0.0306565
CTD-2553L13.5	1.97654	0.00397924	0.0264453
RP11-331D5.2	1.97408	0.00214088	0.0173216
RP11-326I19.2	1.96806	0.00743003	0.0405062
CTD-2154I11.2	1.96806	0.00743003	0.0405062
RP11-505C13.1	1.9679	2.71375e-05	0.000843037
BMS1P4	1.9678	1.64025e-06	0.000123527
RP11-65I12.1	1.9678	1.64025e-06	0.000123527
RP11-21L23.3	1.96743	0.00840913	0.0441195
RP11-510N19.5	1.9674	0.000242442	0.00388838
RP11-609N14.4	1.96604	0.000209491	0.00353081
RP11-58E21.7	1.96532	0.00452586	0.0289011
RP11-58E21.5	1.96532	0.00452586	0.0289011
RP11-700H6.1	1.9651	0.00194177	0.0161765
CTD-2008A1.1	1.96414	1.88682e-06	0.000137184
RP11-109D20.2	1.96414	1.88682e-06	0.000137184
TMPO-AS1	1.96255	0.00623229	0.0358647
CTD-2616J11.3	1.96186	0.00643452	0.0367046
RP11-95P13.2	1.96186	0.00643452	0.0367046
LINC01212	1.96007	0.00605757	0.0352942
RP6-201G10.2	1.95601	6.1891e-05	0.00151404
AC013733.4	1.95458	0.00119923	0.0116234
RP11-109E10.1	1.95439	0.00473954	0.0298232
RP11-6N17.2	1.9543	0.000170559	0.00305948
RP11-161D15.1	1.95381	0.00626819	0.0359993
RP11-473I1.5	1.95378	0.00265487	0.0200158
RP11-561O23.9	1.95299	0.000125149	0.00245921
CPS1-IT1	1.95026	0.000885333	0.00942176
RP11-73B2.2	1.94703	0.00465413	0.0294724
RP11-375N15.2	1.94637	0.000277312	0.0042698
RP11-473M10.3	1.94397	0.000423925	0.00572865
RP11-394A14.2	1.94397	0.000423925	0.00572865
LINC01198	1.94397	0.000423925	0.00572865
RP11-651L5.3	1.94113	0.000139932	0.00267791
SOX9-AS1	1.94104	0.000249668	0.00397166
CROCCP2	1.9408	9.06747e-05	0.00195413
RP11-317G6.1	1.93986	0.0029382	0.0214596
RP3-523K23.2	1.93825	0.0040945	0.0269589
CADM2-AS1	1.93743	0.00774907	0.0416721
RP11-396F22.1	1.93533	0.00211505	0.0171879
CHL1-AS1	1.93261	0.00102775	0.0104934
RP11-439L8.5	1.93242	0.00130644	0.0123155
RP11-363E6.3	1.93148	0.000885076	0.00942176
MIR133A1HG	1.93055	0.00342059	0.0237584
RP11-638I2.6	1.93025	1.73124e-05	0.000618258
RP11-404P21.6	1.92625	0.00780375	0.0418427
RP11-405M12.2	1.92549	0.000589777	0.00716101
AP000432.3	1.92439	1.88811e-05	0.000655577
LINC00358	1.92325	0.00216301	0.0174531
CTC-457E21.6	1.92012	1.28771e-06	0.000103996
AP001469.9	1.91981	0.00260756	0.0197624
RP11-324J3.1	1.91789	0.00380106	0.0255719
AC087501.1	1.91768	0.0032204	0.0228639
LINC00536	1.91355	0.00915944	0.0468443
FOXD1-AS1	1.91338	0.0031939	0.0227467
TEX41	1.91325	0.0050661	0.0312171
RP11-182J1.1	1.90754	0.000400244	0.00551136
RP11-526I2.5	1.90743	0.00176604	0.0151227
CTD-2021H9.3	1.90674	0.00480663	0.0300741
C17orf102	1.90647	0.00282658	0.0209027
RP11-203J24.8	1.90647	0.00282658	0.0209027
SBF2-AS1	1.90647	0.00282658	0.0209027
RP11-381K20.4	1.90629	0.00333207	0.0233625
CTD-2306A12.1	1.90629	0.00333207	0.0233625
RP11-254A24.2	1.90629	0.00333207	0.0233625
CTB-22K14.1	1.90629	0.00333207	0.0233625
RP11-158M2.2	1.90616	0.000156148	0.00288904
CTD-2527I21.15	1.90577	0.00925321	0.0471324
CTC-369A16.2	1.90556	0.000155522	0.00287993
RP11-88E10.4	1.90555	0.00284244	0.0209735
RP11-16E18.3	1.90466	3.69058e-07	4.36759e-05
AC131097.4	1.90418	0.000854986	0.00920204
RP11-196B3.4	1.90334	0.00181989	0.0154388
AADACL2-AS1	1.90141	0.00198638	0.0164429
CTD-2568A17.1	1.90141	0.00198638	0.0164429
DDR1-AS1	1.89922	0.00284906	0.021002
PCAT14	1.89922	0.00284906	0.021002
RP11-44F14.2	1.89922	0.00284906	0.021002
RP11-368P15.3	1.89757	0.000326582	0.00478069
RP11-17E2.2	1.89757	0.000326582	0.00478069
RP11-94M14.2	1.89757	0.000326582	0.00478069
RP3-453C12.15	1.89757	0.000326582	0.00478069
RP11-1114I9.1	1.89735	0.00187716	0.0157826
RP1-17K7.2	1.89382	0.00132116	0.0124157
LINC00683	1.8923	0.00319744	0.022766
IQCF5-AS1	1.89213	0.00205795	0.0168491
USP2-AS1	1.88932	0.00869747	0.0452201
AC006126.4	1.88896	8.93144e-05	0.00193167
AC114730.11	1.88854	0.00395004	0.026312
CH17-140K24.2	1.88831	0.0064744	0.0368699
AC004448.5	1.88376	0.0011668	0.0114225
LINC01149	1.88109	0.000608316	0.00730821
DIO2-AS1	1.8776	0.000139379	0.002672
RP11-933H2.4	1.87748	0.00940294	0.0476554
RP11-48B3.5	1.87234	0.00164095	0.0143711
CTC-558O2.1	1.87134	0.00025739	0.0040518
RP11-15A1.7	1.87025	0.00579342	0.0342475
CTA-292E10.9	1.8673	3.94763e-06	0.000228641
NPHP3-AS1	1.86669	0.000365082	0.00517458
RP11-148L24.1	1.86601	0.00307508	0.0221515
RP11-181E10.3	1.86601	0.00307508	0.0221515
DISC1FP1	1.86601	0.00307508	0.0221515
RP11-562A8.4	1.86483	0.00126286	0.0120312
RP11-33N16.3	1.86307	1.34974e-06	0.00010666
RP11-420O16.1	1.86304	0.00164068	0.014371
RP11-1124B17.1	1.86226	0.00354552	0.0243586
CTD-2086O20.1	1.8614	0.00119307	0.0115781
RP11-718O11.1	1.8614	0.00119307	0.0115781
RP11-4L24.3	1.8614	0.00119307	0.0115781
SMC2-AS1	1.86025	0.00448332	0.0287167
RP11-448P19.1	1.85925	0.00737282	0.0403189
RP5-919F19.5	1.85815	0.009955	0.0495439
MIR7515HG	1.85618	0.00167139	0.0145492
AC079586.1	1.85526	0.00105086	0.0106379
LINC00511	1.85323	0.000757548	0.00850222
RGMB-AS1	1.85158	0.00759532	0.0410574
RP11-571I18.5	1.85122	0.00655669	0.0371875
RP11-579O24.3	1.85106	0.0040193	0.0266273
RP11-204N11.1	1.84824	0.000384984	0.00537239
AF064858.6	1.84824	0.000384984	0.00537239
CTD-2369P2.8	1.84824	0.000384984	0.00537239
MYT1L-AS1	1.84711	0.00874506	0.0453753
RP5-1057J7.7	1.84216	0.00245849	0.0190483
RAMP2-AS1	1.84216	0.00245849	0.0190483
RP11-156K23.3	1.84214	0.00188889	0.0158592
RP11-423H2.3	1.84091	0.00362194	0.0247161
RP11-286O18.1	1.84033	0.00193007	0.0161109
TPT1-AS1	1.83707	2.34435e-07	3.15074e-05
RP4-773N10.4	1.83707	0.00418621	0.0273726
RP11-59C5.3	1.83707	0.00418621	0.0273726
CTD-2071N1.1	1.83668	0.000424718	0.00573583
C7orf69	1.83476	0.00307601	0.0221553
RP11-364P22.1	1.83476	0.00307601	0.0221553
RP4-541C22.5	1.83476	0.00307601	0.0221553
RP11-244O19.1	1.83446	0.00127147	0.012088
SSTR5-AS1	1.83439	0.00392462	0.0261841
RP11-195O1.5	1.83422	0.00247509	0.0191229
FAM215B	1.83376	0.00256658	0.0195742
DACT3-AS1	1.83185	0.00151398	0.01359
KLHL7-AS1	1.83098	3.33778e-05	0.000977466
RP11-163M18.1	1.83098	3.33778e-05	0.000977466
RP11-386J22.3	1.83098	3.33778e-05	0.000977466
AC021218.2	1.83041	0.00448756	0.0287371
RP11-206L10.9	1.82996	0.000695054	0.0080246
MIR143HG	1.8297	2.49716e-06	0.000167524
RP11-360L9.8	1.8297	2.49716e-06	0.000167524
EPN2-AS1	1.82947	0.00253843	0.0194436
RP11-775H9.3	1.82612	0.00910863	0.046683
RP11-295G20.2	1.82611	0.000815454	0.00892916
XXbac-BPGBPG55C20.2	1.82566	0.00501859	0.0309942
LINC00301	1.82165	0.000953989	0.00992944
CTD-2281E23.2	1.82121	0.00171783	0.0148423
LA16c-352F7.1	1.82107	0.000528176	0.00664168
PRC1-AS1	1.81591	9.34129e-05	0.00199808
AC074212.6	1.81523	1.2454e-05	0.000491639
RP11-126O1.4	1.80924	0.000298744	0.00449145
RP11-53B2.2	1.8089	0.000238773	0.00384634
RP11-508N12.2	1.80796	0.00145788	0.0132507
RP11-338K17.5	1.80586	0.000277569	0.00427255
RP11-159D12.10	1.80586	0.000277569	0.00427255
XXbac-B476C20.9	1.80518	0.00901238	0.046333
FLJ45079	1.80382	0.00315348	0.0225583
LINC00624	1.80251	0.00043833	0.00586064
SDCBP2-AS1	1.80251	0.00043833	0.00586064
RP11-121L10.2	1.80251	0.00043833	0.00586064
RP11-1299A16.3	1.80251	0.00043833	0.00586064
NNT-AS1	1.80226	0.00913054	0.0467602
RP11-320N7.2	1.80217	0.000115529	0.00232601
LINC01585	1.79958	0.00102465	0.0104702
RP11-406O16.1	1.79906	0.00206672	0.0169076
RP11-349F21.5	1.79831	0.00991196	0.0494107
RP11-549J18.1	1.79831	0.00991196	0.0494107
AC079612.1	1.79627	0.00831372	0.0437448
USP30-AS1	1.79623	0.00159309	0.0140851
RP11-654A16.3	1.79479	0.000171793	0.00307055
THRB-IT1	1.78872	0.00338714	0.0236033
RP11-475O6.1	1.7879	0.000782693	0.00869261
HOXA10-AS	1.78374	0.00943048	0.0477551
LINC00482	1.78357	0.00267197	0.020106
RP11-989E6.8	1.78336	0.00234845	0.0184591
RP11-812E19.7	1.78336	0.00234845	0.0184591
RP11-323N12.5	1.7825	0.000292158	0.00442363
RAP2C-AS1	1.7823	0.000305587	0.00456252
FAM99A	1.78118	0.000494673	0.00636382
FAM99B	1.78118	0.000494673	0.00636382
RORA-AS1	1.78117	0.00481549	0.0301106
RP11-470M17.2	1.78039	0.00134669	0.0125628
RP4-669L17.10	1.77654	0.00352938	0.0242789
FAM157C	1.77654	0.00352938	0.0242789
FLJ22763	1.77554	0.00950718	0.0480012
CTC-543D15.8	1.7711	0.00440932	0.028359
LHFPL3-AS2	1.77091	0.00478525	0.0299933
FAM224B	1.76942	0.0072596	0.0399154
FAM224A	1.76942	0.0072596	0.0399154
RP11-83N9.5	1.76513	0.00222609	0.0177836
RP5-907D15.3	1.76481	0.0057207	0.0339325
RP11-328N19.1	1.76239	0.00693916	0.0387259
RP11-496D24.2	1.76183	0.00703097	0.0391066
IDH1-AS1	1.76067	0.00975702	0.0488465
PTOV1-AS2	1.75861	0.00151528	0.013595
RP11-547D24.1	1.75735	0.00432006	0.0279705
TMEM51-AS1	1.75554	0.0040394	0.026719
RP11-95M5.1	1.7546	0.00125679	0.0119964
RP5-940J5.6	1.75353	0.00303332	0.021949
RP5-1166F10.1	1.75134	0.00373698	0.0252617
RP11-383H13.1	1.74965	0.00364973	0.0248626
AC074289.1	1.74566	0.00446747	0.0286367
RP11-451G4.2	1.7456	0.000781486	0.00868806
RP11-1017G21.5	1.74503	0.00530258	0.0321625
WI2-85898F10.2	1.74125	0.00166284	0.0144932
U47924.27	1.73761	0.00544259	0.0327148
RP11-326A13.1	1.73687	0.000224621	0.0036958
AC010127.3	1.73599	0.00792635	0.0422761
AC013463.2	1.73599	0.00792635	0.0422761
RP11-473C18.3	1.73574	6.13425e-05	0.00150332
AC005304.1	1.73517	0.00585778	0.0344788
CTA-228A9.4	1.73505	8.68675e-05	0.0018888
RP5-1039K5.17	1.73505	8.68675e-05	0.0018888
CTA-732E4.1	1.73505	8.68675e-05	0.0018888
RP11-546O6.4	1.73471	0.00286288	0.0210773
MIR31HG	1.73459	3.49134e-06	0.000209999
RP11-267M23.4	1.73321	0.00708759	0.0393192
CTD-3138B18.6	1.73321	0.00708759	0.0393192
AP001627.1	1.73248	0.00488672	0.0304426
LINC00458	1.73191	0.00962253	0.0483702
XXbac-BPG252P9.10	1.72993	0.00103827	0.0105517
RP11-19P22.8	1.72395	0.000499609	0.00641074
RP11-480C22.1	1.7234	0.0073074	0.0401066
RP11-159F24.6	1.72328	0.00875358	0.0454038
CTD-2095E4.4	1.72328	0.00875358	0.0454038
CTD-2245F17.9	1.72328	0.00875358	0.0454038
XXyac-YM21GA2.7	1.72328	0.00875358	0.0454038
RP4-715N11.2	1.72307	5.12616e-06	0.00027211
AC123023.1	1.71788	0.00187485	0.0157655
FAM201A	1.71366	2.12122e-05	0.000708043
RP11-536C10.16	1.71241	5.06434e-05	0.00131917
RP11-597A11.11	1.71241	5.06434e-05	0.00131917
RP11-597A11.6	1.71241	5.06434e-05	0.00131917
RP11-1055B8.3	1.7075	0.00241619	0.0188077
KMT2E-AS1	1.70739	0.00842291	0.0441706
AC009133.12	1.70527	6.55432e-05	0.00156968
LINC00163	1.70455	0.000157987	0.00291036
RP13-638C3.2	1.70291	0.00511877	0.031453
RP5-1061H20.5	1.70291	0.00511877	0.031453
RP4-671O14.6	1.70268	5.09962e-05	0.00132456
RP11-36B6.1	1.7015	0.001065	0.0107255
AP000253.1	1.70112	0.0099178	0.0494139
RP11-113K21.6	1.70112	0.0099178	0.0494139
RP11-397G17.1	1.6989	0.000590026	0.00716244
RP11-205M5.3	1.69819	0.00191828	0.016037
LBX1-AS1	1.6975	0.0072085	0.0397624
RP11-783K16.5	1.69524	0.00989063	0.0493448
RP11-783K16.13	1.69524	0.00989063	0.0493448
CTC-529L17.1	1.69507	0.00225262	0.017923
GATM-AS1	1.69365	0.00451526	0.0288583
MKLN1-AS	1.69195	0.00586959	0.034524
LHFPL3-AS1	1.69036	0.00520332	0.0317974
RP11-758M2.1	1.68827	0.00592268	0.0347375
PSORS1C3	1.68825	0.00110368	0.0110096
CTD-2192J16.26	1.6878	0.00636807	0.0364275
RP11-457K10.1	1.68695	0.00880525	0.0455873
LINC00051	1.68622	0.00527353	0.0320581
RP11-171N4.2	1.68493	0.00746244	0.0406271
RP11-212I21.4	1.68298	0.00327662	0.0231355
RP1-310O13.13	1.68123	0.00238325	0.0186433
LINC00210	1.68102	0.00159552	0.0140992
RP1-93H18.1	1.68047	0.00398836	0.0264911
RP11-802E16.3	1.67177	2.93478e-05	0.000890943
RP11-1057B6.1	1.6697	0.000385731	0.00537869
AC090505.6	1.6694	0.00164577	0.0144041
CTD-2105E13.14	1.66932	0.00555525	0.0332058
CTB-61M7.1	1.66874	0.00103468	0.0105288
AC068134.8	1.66815	0.00104912	0.0106263
RP11-362K14.7	1.66813	0.00626494	0.0359934
AL122127.25	1.66667	0.00148162	0.0133799
KIAA0125	1.66667	0.00148162	0.0133799
RP11-430H10.3	1.66641	0.000140177	0.00268072
RP11-231I16.1	1.66635	0.00418549	0.0273726
LINC00550	1.66518	0.00067437	0.00787341
AC093063.3	1.66491	0.00112011	0.0111268
RP11-229E13.4	1.66408	2.48835e-05	0.000792836
RP11-14N9.1	1.66373	0.000740904	0.00837826
LINC00682	1.66253	0.00301667	0.0218747
RP11-304F15.3	1.65797	0.00403949	0.026719
RP11-1030E3.1	1.65709	0.00164173	0.0143733
RP13-516M14.4	1.65709	0.00164173	0.0143733
RP11-630A13.4	1.65709	0.00164173	0.0143733
LINC00368	1.65536	0.00260044	0.0197334
RP1-27K12.2	1.65536	0.00260044	0.0197334
AC010761.6	1.65409	0.000184613	0.00322483
KCNMA1-AS1	1.6525	0.00588392	0.034588
LINC01580	1.64883	0.00873664	0.0453504
RP11-872D17.4	1.64881	1.57122e-05	0.000578886
TNRC6C-AS1	1.64753	0.00607994	0.0353495
LINC01521	1.64577	0.00788277	0.0421401
CTB-33G10.6	1.6447	0.00464354	0.0294387
RP11-498C9.13	1.64377	1.02711e-06	8.82974e-05
AC012442.5	1.64211	0.00251568	0.0193195
CADM3-AS1	1.64011	0.00867024	0.0451128
NDUFA6-AS1	1.63663	0.00330888	0.0232596
RP4-669P10.16	1.63663	0.00330888	0.0232596
LINC01527	1.63597	0.000323715	0.00475527
ARSD-AS1	1.63402	0.00171172	0.0147966
TMEM220-AS1	1.63275	2.125e-06	0.000148763
RP11-81A1.7	1.63194	0.00965732	0.0485142
LLNLR-276H7.1	1.6305	0.00636536	0.0364197
GSN-AS1	1.62894	0.000353141	0.00504441
CTC-471J1.8	1.62879	1.86008e-05	0.000650672
RP11-702H23.4	1.62779	4.94302e-05	0.00129621
BACH1-AS1	1.62738	0.00691908	0.0386573
RP11-214N9.1	1.6268	0.00695012	0.0387703
CTC-436K13.5	1.62644	0.00177719	0.0151896
AC096559.1	1.6264	0.00582205	0.0343351
AC004906.3	1.62352	0.00616696	0.035633
RP11-66B24.4	1.62235	0.00576247	0.0341309
RP11-345K9.2	1.61974	0.00271405	0.0203266
RP11-214O1.2	1.61946	0.00808879	0.0429248
RP11-567L7.3	1.61787	0.00531579	0.0322076
RP11-1072C15.6	1.61422	0.000886064	0.0094252
RP11-798G7.6	1.61216	0.00184654	0.0155898
RP11-798G7.7	1.61216	0.00184654	0.0155898
ARHGEF19-AS1	1.60839	0.00617717	0.0356638
LINC01299	1.6083	8.56981e-05	0.00187797
CTD-2017C7.1	1.6083	8.56981e-05	0.00187797
RP11-5L12.1	1.60285	0.00432121	0.0279733
XX-FW83563B9.5	1.60285	0.00432121	0.0279733
RP11-168O16.1	1.6027	0.00592165	0.0347351
RP11-428C6.2	1.59821	0.0038159	0.0256339
RP11-311F12.2	1.59733	0.00402943	0.0266718
LINC01123	1.59658	0.00010668	0.00220076
LINC01106	1.59658	0.00010668	0.00220076
CH17-264L24.1	1.59658	0.00010668	0.00220076
CTD-3193O13.8	1.59576	8.927e-05	0.00193147
RP11-130L8.1	1.5957	0.000357825	0.0050988
AL035610.1	1.59533	0.000242231	0.00388728
RP11-809C18.3	1.5935	0.00332784	0.0233478
C7orf71	1.59247	0.00804498	0.0427629
MIF-AS1	1.59228	0.000121128	0.00240127
RP11-375I20.6	1.59175	0.00892444	0.0460151
LINC01545	1.59152	0.00955279	0.0481426
ANKRD62P1-PARP4P3	1.59125	0.00742293	0.0404796
AC104809.4	1.59084	0.0100017	0.0496859
RP11-81A1.4	1.59062	0.000576024	0.00704977
RP11-147L13.13	1.5905	0.00238796	0.0186685
RP11-434D2.3	1.58834	0.00237774	0.018609
RP5-864K19.7	1.58688	4.54814e-05	0.00121897
AP001442.2	1.58566	0.00656728	0.0372244
LINC01193	1.58296	0.00819565	0.043286
RP11-983G14.1	1.58296	0.00819565	0.043286
RP11-11H9.2	1.58296	0.00819565	0.043286
RP11-69H14.6	1.58296	0.00819565	0.043286
AP004782.1	1.57927	0.000698833	0.00805071
AC124057.5	1.57913	0.00214355	0.0173396
SNHG12	1.57686	0.00541866	0.0326068
AL157871.2	1.57026	0.000448129	0.00595129
LL22NC03-86G7.1	1.56938	7.1388e-05	0.00165668
RP1-14D6.7	1.56811	0.00245203	0.0190213
RP11-867G2.8	1.56648	0.00416177	0.0272574
RP11-367J11.3	1.56526	0.00994294	0.049502
CTD-2587H24.5	1.56431	0.00828073	0.0435964
C6orf47-AS1	1.56353	1.55643e-05	0.000575546
ZFY-AS1	1.5623	0.00271209	0.0203184
LAMA5-AS1	1.56079	0.00781223	0.0418677
CTA-384D8.35	1.56039	0.00557898	0.0333404
CTA-384D8.34	1.56039	0.00557898	0.0333404
LINC00614	1.55752	0.00200619	0.0165693
LINC00294	1.55713	0.000257634	0.00405356
AF127936.9	1.55675	0.00141721	0.0129814
RP11-463O12.3	1.55565	1.88191e-05	0.000654669
RP5-858B6.3	1.55549	0.000492286	0.00634741
RP11-96B5.4	1.55456	0.00333882	0.023386
RP4-625H18.2	1.5541	0.00761743	0.0411463
EHMT2-AS1	1.55319	0.000612575	0.00734486
CTD-2308N23.2	1.55027	0.00452875	0.0289128
AC078942.1	1.55001	0.000417242	0.00566973
RP11-252K23.1	1.5493	0.00363984	0.0248109
RP11-455O6.8	1.54631	1.91538e-05	0.000660716
C20orf166-AS1	1.5452	0.00954251	0.048113
RP11-638F5.2	1.5452	0.00954251	0.048113
CH507-513H4.5	1.54456	0.000146451	0.00275731
CH507-513H4.6	1.54456	0.000146451	0.00275731
CH507-513H4.3	1.54456	0.000146451	0.00275731
CH507-513H4.4	1.54456	0.000146451	0.00275731
KB-1572G7.2	1.54436	0.00423993	0.027627
RP11-63B13.1	1.54436	0.00423993	0.027627
GUSBP11	1.54436	0.00423993	0.027627
CH507-154B10.2	1.5442	0.000822501	0.00897609
CH507-145C22.1	1.5442	0.000822501	0.00897609
CTB-58E17.5	1.54354	0.00638904	0.0365055
U73166.2	1.53829	4.28142e-05	0.00116693
RP11-331F4.5	1.53829	4.28142e-05	0.00116693
RP11-287F9.2	1.53829	4.28142e-05	0.00116693
RP11-484K9.4	1.53609	0.0027431	0.0204889
LINC00460	1.53473	0.00617177	0.0356495
CTB-131B5.5	1.53246	0.00840302	0.0441001
RP11-196G11.6	1.53213	0.0052707	0.032048
AC012531.25	1.53093	0.0010989	0.01098
LINC00672	1.53059	0.00841525	0.0441389
THUMPD3-AS1	1.52825	0.000272689	0.00422359
RP4-724E16.2	1.52825	0.000272689	0.00422359
RGPD4-AS1	1.52593	0.00316818	0.0226244
AC003958.2	1.52525	0.00519077	0.0317385
LINC00355	1.52271	0.00294278	0.0214844
CTD-2339F6.1	1.52251	0.00791413	0.0422495
AP000350.5	1.51934	0.00807277	0.0428648
SGMS1-AS1	1.51934	0.00807277	0.0428648
AF001548.3	1.51887	0.00201362	0.0166071
RP5-1112D6.8	1.51887	0.00201362	0.0166071
AP001046.5	1.51776	0.00782381	0.041905
AC005339.2	1.51362	0.000196994	0.00337955
AC010761.10	1.51171	0.000467133	0.00610837
MGC27382	1.50815	0.00813024	0.0430612
RP11-216L13.19	1.50177	0.000831736	0.0090336
RP11-216L13.18	1.50177	0.000831736	0.0090336
RP4-569M23.2	1.50099	0.00186328	0.0157038
AC005609.16	1.4974	0.00496222	0.0307398
DNM1P35	1.4952	0.00264827	0.0199865
RP11-532F12.5	1.49427	0.00591548	0.0347064
RP11-1C8.5	1.49008	2.97099e-05	0.000898942
CTD-2619J13.8	1.49008	2.97099e-05	0.000898942
RP4-671O14.5	1.48902	0.00690387	0.038596
LINC00987	1.489	1.42235e-05	0.000543066
RP11-85K15.3	1.48819	0.0046641	0.0295082
AC022007.5	1.48809	0.00118795	0.0115428
DLG3-AS1	1.48681	0.00420728	0.0274667
RP11-118E18.4	1.48661	0.00982576	0.0491063
RP11-406A20.4	1.48468	0.00631921	0.0362048
RPL34-AS1	1.48271	0.00475958	0.0299081
PTOV1-AS1	1.48139	0.00509951	0.0313664
LINC00957	1.48011	0.0060506	0.0352721
RP3-508I15.10	1.48011	0.0060506	0.0352721
RP11-163F15.1	1.48011	0.0060506	0.0352721
RP11-540B6.6	1.48009	0.0093173	0.0473388
CTD-3131K8.2	1.47648	0.00824577	0.0434542
RP11-232C2.3	1.47629	0.00534436	0.0323305
RP11-760D2.5	1.47361	0.00951953	0.0480414
RP11-313F23.4	1.47296	0.00737445	0.0403238
YEATS2-AS1	1.47287	2.38684e-05	0.000770175
RP11-142C4.6	1.47147	0.00273461	0.0204367
RP11-500B12.1	1.47029	0.0038099	0.0256156
PLS1-AS1	1.4699	0.00665413	0.0375803
CTD-2644I21.1	1.46623	0.000608153	0.00730786
RP11-288L9.1	1.46556	0.000669343	0.00783199
RP11-46D6.1	1.46322	0.00739067	0.0403631
LINC00343	1.46304	0.00468046	0.0295617
RP11-144F15.1	1.46304	0.0013258	0.01244
RP3-522P13.3	1.45676	1.30149e-06	0.000104495
AC013733.3	1.45596	0.00784468	0.0419881
FAM74A6	1.45506	4.48466e-05	0.0012093
RP13-467H17.1	1.45506	4.48466e-05	0.0012093
RBPMS-AS1	1.45417	0.000359367	0.00511543
RP11-236J17.7	1.45312	6.15755e-05	0.001507
RP1-202O8.2	1.45222	0.000412557	0.00563681
RP1-163M9.7	1.45222	0.000412557	0.00563681
RP11-93K22.13	1.45188	0.006839	0.0383432
LINC00243	1.45116	0.000857899	0.00922613
LINC01570	1.45116	0.000857899	0.00922613
AP003025.2	1.45116	0.000857899	0.00922613
LINC00884	1.45021	0.00106147	0.0106998
LINC01359	1.45021	0.00106147	0.0106998
GMDS-AS1	1.44926	0.00594784	0.0348439
RP11-540A21.2	1.44923	0.00464707	0.0294448
TRIM52-AS1	1.44806	0.00160452	0.0141518
RP11-392P7.6	1.44804	0.00980435	0.0490264
RP11-958F21.3	1.44569	0.00331155	0.0232647
CTD-2003C8.2	1.44379	9.60108e-05	0.00203228
CITF22-1A6.3	1.44096	0.00517163	0.0316634
KRT73-AS1	1.44037	0.000255129	0.00403272
PSMA3-AS1	1.439	1.79855e-05	0.000635655
RP11-326G21.1	1.439	1.79855e-05	0.000635655
LINC00437	1.4378	0.00552998	0.0330837
CTD-2286N8.2	1.4373	0.00191888	0.0160395
SNHG11	1.43667	0.00619522	0.0357278
RP11-80B9.4	1.43628	0.00857915	0.0447538
RP11-358D17.2	1.43491	0.000170614	0.00305948
PLA2G4E-AS1	1.43411	0.00540352	0.0325633
LINC00879	1.43334	0.00843867	0.0442405
LL22NC03-2H8.5	1.43182	0.00775806	0.0417122
RP11-454P21.1	1.42595	0.00405329	0.0267682
RP1-40E16.11	1.42529	3.83638e-06	0.000224463
STX18-AS1	1.42341	0.0057717	0.0341634
RP13-753N3.1	1.42341	0.0057717	0.0341634
RP11-1102P16.1	1.41936	0.000850146	0.00916619
RP11-478J18.2	1.41777	0.0060725	0.0353432
FAM222A-AS1	1.41059	0.00215381	0.0174094
AC006116.17	1.40934	0.00269961	0.0202443
AC159540.1	1.40528	0.00441827	0.0284032
RP11-669E14.6	1.40311	0.00439405	0.028294
RP11-31I22.2	1.40305	0.00252491	0.0193645
RP11-697N18.4	1.4001	0.00125286	0.0119713
SRP54-AS1	1.4001	0.00125286	0.0119713
CTB-193M12.5	1.39684	0.00841804	0.0441493
RP11-680C21.1	1.39671	0.000920627	0.00968731
RP11-128I7.1	1.39264	0.00326395	0.0230862
RP11-497E19.1	1.39058	3.28245e-05	0.000966441
RP11-436D23.1	1.39023	0.00220425	0.0176608
LAMTOR5-AS1	1.39023	0.00220425	0.0176608
LINC00698	1.38993	6.11425e-05	0.00150048
RP11-574K11.32	1.38979	0.000769387	0.00859898
RP13-379L11.2	1.3886	3.35201e-05	0.000980259
RP11-87F15.2	1.38594	0.000286427	0.00437744
RP11-264B17.3	1.3825	0.0013799	0.012755
LIPE-AS1	1.38052	0.000279353	0.00428914
RP11-133K1.6	1.37985	0.000111465	0.00227062
RP4-671O14.7	1.37985	0.000111465	0.00227062
RP11-218M22.1	1.3781	0.00995831	0.0495514
RP11-791M20.1	1.36864	0.00206694	0.0169076
RP11-5G9.5	1.36361	0.000509046	0.00648464
LINC00973	1.36163	0.00205377	0.016825
AC004490.1	1.36009	0.00147091	0.0133127
AC011718.3	1.35991	0.00678844	0.0381379
KB-1592A4.14	1.35991	0.00678844	0.0381379
XXbac-B33L19.6	1.35991	0.00678844	0.0381379
SATB1-AS1	1.35935	0.00160132	0.0141327
RP1-168L15.5	1.35778	0.0033671	0.0235098
RP11-843A23.1	1.35532	0.0013833	0.0127753
KB-1460A1.2	1.35504	0.00825038	0.0434743
RP5-1024G6.5	1.35442	0.00313569	0.0224756
RP11-716O23.1	1.35353	0.000404152	0.00555062
CTD-2527I21.14	1.35312	0.00393474	0.0262323
RP5-1063M23.1	1.35312	0.00393474	0.0262323
RP11-305P22.9	1.35137	0.000796691	0.0088016
FLJ40288	1.34993	0.000995288	0.0102404
RP11-452H21.4	1.34765	0.00217763	0.0175297
AC007386.4	1.34738	0.00326001	0.0230614
AC091878.1	1.3473	0.00877787	0.0455007
RP11-401P9.5	1.3467	6.09332e-05	0.00149782
AC003682.16	1.34358	0.00256293	0.0195708
RP5-1171I10.5	1.33976	0.00121297	0.0117088
bP-2189O9.3	1.3386	0.00131319	0.0123578
CHKB-AS1	1.3374	0.00270787	0.0202951
UCKL1-AS1	1.3357	3.99851e-05	0.001112
SNHG4	1.32999	0.00232351	0.0183139
CTA-373H7.7	1.32988	0.00597705	0.034985
RP11-677M14.3	1.32943	0.00492339	0.0306102
RP11-63A1.2	1.32902	0.00237355	0.0185914
CSPG4P1Y	1.32853	0.00586898	0.034524
CSPG4P2Y	1.32853	0.00586898	0.034524
LL22NC03-13G6.2	1.32693	0.00410861	0.0270225
UBE2R2-AS1	1.32187	0.00707112	0.0392675
RP3-399L15.3	1.32016	0.00654093	0.0371134
RP11-862L9.3	1.31592	0.00532354	0.032236
LINC01204	1.31562	0.00958678	0.0482605
RP11-386G11.10	1.31476	0.00376443	0.0254068
RP11-161H23.5	1.31476	0.00376443	0.0254068
RP13-890H12.2	1.31364	1.36892e-05	0.000528197
ZNF888	1.31116	0.00415425	0.0272244
CTD-3099C6.7	1.31116	0.00415425	0.0272244
APCDD1L-AS1	1.30986	0.00062653	0.00745495
HCG18	1.30823	0.00176067	0.0150918
RP11-7K24.3	1.30715	0.000195199	0.00335825
AC005606.14	1.30574	0.00147199	0.0133202
RP11-703M24.5	1.30524	0.000240784	0.00387429
AP001626.2	1.30453	0.000157676	0.00290757
C15orf59-AS1	1.30134	0.00616469	0.0356294
AP000487.5	1.30081	0.001088	0.010915
RP11-46O21.2	1.30001	0.00342755	0.0237812
GRIK1-AS1	1.29303	0.000706019	0.00810617
RP11-15B24.5	1.29303	0.000706019	0.00810617
RP11-91P24.6	1.29281	0.00436848	0.0281825
AC009133.15	1.29247	0.0023567	0.0184974
RP11-10C24.3	1.29155	0.00285288	0.0210161
RP1-131F15.3	1.28205	4.10227e-05	0.00113393
LINC00052	1.28205	4.10227e-05	0.00113393
AP006285.7	1.28157	0.000910726	0.00961087
AP006285.6	1.28157	0.000910726	0.00961087
RP11-167H9.3	1.2808	0.000254634	0.00402915
RP11-284F21.10	1.2808	0.000254634	0.00402915
RP1-197B17.7	1.2808	0.000254634	0.00402915
RP11-486O12.2	1.27992	0.00125104	0.0119581
RP11-316I3.2	1.27341	0.00377444	0.0254429
RP1-167G20.1	1.27341	0.00377444	0.0254429
AC034220.3	1.27341	0.00377444	0.0254429
AC142472.6	1.26995	0.00611042	0.035434
RP11-56G10.2	1.26875	0.00257552	0.0196287
RP11-358D14.2	1.26625	0.00270683	0.0202901
CCDC144NL-AS1	1.25978	0.00056127	0.00691159
AC125421.1	1.25901	0.0013926	0.0128226
LINC01565	1.25496	0.00605336	0.0352806
RP11-702H23.6	1.25212	0.0100082	0.049709
MZF1-AS1	1.2501	0.00708958	0.0393192
FTX	1.2501	0.00708958	0.0393192
RP11-252E2.2	1.2501	0.00708958	0.0393192
MAP3K14-AS1	1.24685	7.97753e-05	0.00179273
CTD-3222D19.11	1.24478	0.000228834	0.00374709
AC007126.1	1.24407	0.000392273	0.00544077
RP11-403I13.8	1.24407	0.000392273	0.00544077
RP11-403I13.7	1.24407	0.000392273	0.00544077
RP11-81H14.2	1.24407	0.000392273	0.00544077
RP11-622A1.2	1.24304	0.00915696	0.0468429
RP11-69M1.6	1.24294	5.25153e-05	0.00135629
KB-1208A12.3	1.23797	0.000242691	0.00389053
CTD-2006C1.2	1.23741	0.000175101	0.00310886
RP1-29C18.10	1.23592	3.16433e-05	0.000942476
RP11-467C18.1	1.2294	0.00650131	0.0369602
RP11-781P6.1	1.22916	0.00638725	0.0365029
ALMS1-IT1	1.22591	0.00885901	0.045779
AP001468.58	1.22249	0.000516737	0.00654905
CTD-2587H24.14	1.21861	0.000184569	0.00322483
AC009299.2	1.21637	0.000376502	0.00529048
RP13-578N3.3	1.21432	0.00579135	0.0342433
RP11-673E1.4	1.21432	0.00579135	0.0342433
RP11-673E1.1	1.21432	0.00579135	0.0342433
ZFAS1	1.20777	0.00154453	0.0137761
RP13-616I3.1	1.20755	0.00927497	0.047208
RP11-267M23.1	1.20558	0.00121648	0.0117283
CTB-184G21.3	1.20282	0.00748733	0.0407171
RP11-168J19.2	1.20282	0.00748733	0.0407171
FAM27L	1.20171	0.00165114	0.0144312
RP11-822E23.8	1.20171	0.00165114	0.0144312
RP11-1151B14.3	1.20128	0.00597243	0.0349655
RP11-54O7.3	1.20108	0.00608587	0.0353608
LINC01205	1.19655	0.000642209	0.00760346
RP11-404F10.2	1.19035	0.000385657	0.00537869
AC137932.5	1.18935	0.00780586	0.0418458
RP11-104H15.10	1.18487	0.000947245	0.00988182
AP006547.3	1.18248	0.00345637	0.023906
CTB-55O6.4	1.18162	0.000990837	0.01021
RP1-100J12.1	1.1738	0.00345149	0.0238824
AC068039.4	1.1716	0.00532548	0.0322412
LINC00467	1.16739	0.00149107	0.0134418
RP11-112J3.15	1.16478	0.00516744	0.0316545
CCDC37-AS1	1.1647	0.00909234	0.0466301
ZBTB11-AS1	1.16441	0.00117741	0.0114791
LINC00657	1.16439	0.000137159	0.00263777
HCG11	1.16439	0.000137159	0.00263777
CTA-243E7.3	1.16212	0.00874559	0.0453753
CTC-453G23.5	1.16115	0.00511413	0.0314395
RP11-334E6.12	1.15997	0.00104221	0.0105758
RP11-66N11.8	1.15106	0.00918187	0.0468885
RP11-227H4.5	1.14843	0.00658504	0.0372825
RP11-498P14.3	1.14742	0.000643834	0.00762105
RP11-102K13.5	1.14721	0.00722062	0.0397849
RP3-323N1.2	1.1466	0.00985672	0.0492161
RP5-821D11.7	1.14629	0.000985935	0.0101786
RP11-380B4.3	1.13897	0.000508858	0.00648376
RP11-24C3.2	1.13815	0.000823112	0.00897739
RP3-370M22.8	1.13815	0.000823112	0.00897739
GTSE1-AS1	1.13791	0.00747472	0.0406687
RP11-351J23.2	1.13769	0.00166646	0.0145178
RP11-521C22.3	1.13524	0.000562273	0.00691926
CTD-2267D19.3	1.13388	0.00521223	0.0318341
RP1-310O13.7	1.13302	0.0065558	0.0371875
RP11-849H4.4	1.12711	0.00689711	0.0385676
RP11-379L18.1	1.11993	0.00264706	0.0199865
RP11-395B7.2	1.11937	0.000393852	0.00545664
RP1-178F15.5	1.11937	0.000393852	0.00545664
RP11-314O13.1	1.11894	0.00368856	0.0250493
RP3-368A4.6	1.11733	0.0032739	0.0231257
RP11-273G15.2	1.11596	0.000331258	0.00483103
RP11-453A12.1	1.11596	0.000331258	0.00483103
RP11-195B3.1	1.11297	0.00105422	0.0106594
AC009403.2	1.11232	0.00708002	0.0392995
C8orf31	1.10654	7.81475e-05	0.00176997
AP001187.9	1.10358	0.00274144	0.0204794
RP11-210M15.2	1.10327	0.000137396	0.0026414
CTD-2636A23.2	1.1024	0.0070255	0.0390961
RP11-397O8.7	1.10178	0.00883226	0.0456776
RP11-315I20.1	1.10052	0.000539934	0.00673832
RP11-197N18.2	1.10003	0.000373119	0.00525374
RP11-138C9.1	1.09958	0.00286806	0.0210994
CTD-2553L13.9	1.09958	0.00286806	0.0210994
RP11-27G24.3	1.09895	0.00100142	0.0102867
RP11-863P13.3	1.09895	0.00100142	0.0102867
RP11-383I23.2	1.09895	0.00100142	0.0102867
CTD-2616J11.14	1.09772	0.000268362	0.00417312
NIFK-AS1	1.09772	0.000268362	0.00417312
RP11-307E17.8	1.09517	0.00614389	0.0355619
AP000439.3	1.09265	0.000117807	0.00235421
LINC00846	1.09223	0.00707261	0.0392675
LINGO1-AS1	1.08896	0.00847487	0.0443622
LINC00608	1.08525	0.00229514	0.0181583
CTA-384D8.36	1.08474	0.00517769	0.0316869
RP11-463I20.3	1.08343	0.00671826	0.0378323
RP13-20L14.6	1.08193	0.00931032	0.0473307
RP11-489E7.4	1.07731	0.00737692	0.0403277
RP11-930P14.1	1.07583	0.00672162	0.037837
AC004947.2	1.07511	0.000856951	0.00921774
RP13-104F24.2	1.07439	0.00227363	0.0180249
RP11-90P5.2	1.07425	0.00021628	0.00359973
DICER1-AS1	1.07152	0.000130061	0.00253153
RP11-1348G14.4	1.07152	0.000130061	0.00253153
PROSER2-AS1	1.07076	0.00370384	0.0251156
RP11-430H10.2	1.07076	0.00370384	0.0251156
RUNDC3A-AS1	1.07076	0.00370384	0.0251156
RP11-450H6.3	1.07015	0.00151429	0.0135906
AC068831.10	1.06573	0.00212073	0.0172136
RP4-669K10.8	1.06378	0.00498129	0.030823
RP11-452F19.3	1.06229	0.000733549	0.00831573
LA16c-380A1.2	1.06172	0.00283805	0.0209548
RP3-453C12.14	1.06052	0.00839849	0.0440818
AC008592.7	1.05975	7.42966e-05	0.00170535
RP11-314P15.1	1.05975	7.42966e-05	0.00170535
NADK2-AS1	1.05013	0.00415069	0.0272044
RP1-283E3.8	1.04741	0.000665033	0.00779106
H1FX-AS1	1.04624	0.00723993	0.0398536
AC004069.2	1.04605	0.000175131	0.00310886
RP11-130F10.1	1.04424	0.00530935	0.0321899
RP11-774O3.3	1.04419	0.00410713	0.0270161
CTA-276F8.1	1.04376	0.00357079	0.0244868
LINC00423	1.04308	0.00748314	0.0407024
IGF2-AS	1.03513	0.00419301	0.0274062
RP11-513M16.8	1.0304	0.000903385	0.00956668
NFYC-AS1	1.02937	0.00834496	0.0438881
AC102948.2	1.02718	0.00152726	0.0136688
bP-21264C1.2	1.02414	0.000656807	0.00772777
CTD-2036P10.5	1.01915	0.000616239	0.00737101
ROR1-AS1	1.01878	0.00804878	0.042779
CTC-425F1.4	1.01819	0.00526698	0.0320342
RP11-680F20.6	1.01715	0.00261084	0.019778
RP11-945A11.2	1.01567	0.00280436	0.0207762
RP1-20B21.4	1.00963	0.00144768	0.013192
RP1-234P15.4	1.00902	0.00347232	0.0239753
RP11-100L22.1	1.00783	0.00103565	0.0105341
ENTPD1-AS1	1.0062	0.00355752	0.0244172
AC005537.2	1.0062	0.00355752	0.0244172
CTD-2540B15.13	1.00433	0.00296281	0.0215932
RP11-178H8.7	1.00352	0.00596473	0.0349279
DLGAP4-AS1	1.0032	0.00327828	0.0231397
CTD-2541M15.1	-1.00259	0.00432631	0.0280018
RP11-229O3.1	-1.0041	0.00787225	0.0421012
AC005329.7	-1.00688	0.00141571	0.012972
LLNLR-307A6.1	-1.00688	0.00141571	0.012972
RP11-489E7.1	-1.00768	0.00706288	0.0392482
RP11-394B2.1	-1.00858	0.00306566	0.022104
AC007308.7	-1.01386	0.000808568	0.00888255
RP11-466L17.1	-1.01453	0.00170358	0.0147439
AC009892.10	-1.01551	0.000256751	0.00404433
RP11-791N19.1	-1.01551	0.000256751	0.00404433
PKD1P6	-1.01701	0.00188286	0.0158256
PDXDC2P	-1.01701	0.00188286	0.0158256
RP11-49K24.8	-1.02026	0.000762668	0.00854485
WDFY3-AS2	-1.02095	0.00315631	0.0225613
ASB16-AS1	-1.02266	0.00266952	0.0200931
RP11-6N17.4	-1.02266	0.00266952	0.0200931
LINC01471	-1.02552	0.0067933	0.0381556
LINC01270	-1.02721	0.00046507	0.00609485
LINC01003	-1.02762	0.00618628	0.0356906
LINC01559	-1.03156	0.00336815	0.0235098
AC009120.6	-1.03207	0.00987093	0.0492691
RP11-195F19.9	-1.03399	0.00540429	0.0325633
RP11-214K3.19	-1.03635	0.00928236	0.0472281
CTD-3035K23.7	-1.03815	0.001413	0.0129557
RP11-43D4.3	-1.0388	0.000281747	0.00431862
KB-1471A8.1	-1.04261	0.000937367	0.00981068
LINC01420	-1.04993	0.00238807	0.0186685
RP11-567C2.1	-1.05008	0.00637052	0.036434
RP11-45A17.3	-1.05061	0.00825162	0.0434767
RP11-83C7.3	-1.0588	0.001384	0.0127778
RP5-1014D13.2	-1.0588	0.001384	0.0127778
CTC-429P9.1	-1.0588	0.001384	0.0127778
RP5-843L14.1	-1.06149	0.000945717	0.00986964
RP13-580B18.4	-1.06276	0.00733195	0.0401745
LINC01001	-1.06276	0.00733195	0.0401745
RP11-638I8.1	-1.06276	0.00733195	0.0401745
AC009501.4	-1.06679	0.000874671	0.00934237
LINC00691	-1.07405	0.00514349	0.031566
CTD-3148I10.15	-1.07548	0.0015771	0.0139768
SLX1B-SULT1A4	-1.07987	7.15109e-05	0.00165883
THAP9-AS1	-1.08156	0.00141253	0.0129546
RP11-265E18.1	-1.0819	0.0047715	0.029952
LINC00526	-1.08434	0.00433924	0.0280335
C14orf132	-1.09126	0.00497009	0.0307711
RP11-57H14.5	-1.09314	5.93747e-05	0.00147493
PLAC4	-1.09831	0.000604223	0.00727832
CTC-366B18.2	-1.09985	0.00131213	0.012353
bP-21201H5.2	-1.11221	0.000237471	0.00383339
DHRSX-IT1	-1.11353	0.00161134	0.0141799
RP11-12G12.7	-1.11353	0.00161134	0.0141799
FAM95B1	-1.11353	0.00161134	0.0141799
RP11-46C24.7	-1.11353	0.00161134	0.0141799
RP11-659P15.1	-1.11589	0.00902536	0.046378
XXyac-YX65C7_A.3	-1.11589	0.00902536	0.046378
CTC-261N6.2	-1.11767	0.00668608	0.0377178
AC096669.3	-1.12212	0.00172551	0.0148828
POT1-AS1	-1.12212	0.00172551	0.0148828
ZNF582-AS1	-1.12212	0.00172551	0.0148828
RP11-54H7.4	-1.12212	0.00172551	0.0148828
RP11-142E9.1	-1.12301	0.000220309	0.00364461
LINC01235	-1.12301	0.000220309	0.00364461
RP11-544A12.8	-1.12557	0.00501368	0.0309778
PPP3CB-AS1	-1.12568	0.00258206	0.0196594
RP11-466P24.6	-1.12757	0.000749446	0.00844517
RP11-446H18.5	-1.12758	0.00469747	0.0296404
RP11-355F16.1	-1.12758	0.00469747	0.0296404
RP3-461P17.10	-1.12961	0.0069287	0.0386952
RP11-363G2.4	-1.13446	0.000661766	0.00776772
RP11-932O9.4	-1.13485	0.00237308	0.0185912
RP11-542P2.2	-1.13617	0.00501818	0.0309942
OTUD6B-AS1	-1.13864	0.0043293	0.0280081
CTD-2303H24.2	-1.14158	0.00115229	0.0113278
TCEB3-AS1	-1.14258	0.00792519	0.0422741
RP4-742J24.2	-1.14408	0.00183152	0.0155125
RP11-473I1.9	-1.14681	0.00125997	0.0120141
RP11-216B9.8	-1.14681	0.00125997	0.0120141
LINC00936	-1.14693	0.00218179	0.0175503
RP3-522J7.7	-1.14751	0.00196645	0.0163299
AC007308.6	-1.14751	0.00196645	0.0163299
RP11-157I4.4	-1.14819	0.00916625	0.0468554
CTD-2139B15.2	-1.14819	0.00916625	0.0468554
RP11-257P3.3	-1.14819	0.00916625	0.0468554
RP11-876N24.5	-1.15114	0.00156082	0.0138784
SNHG16	-1.15349	0.00329	0.0231895
RP11-133K1.7	-1.15477	0.00217307	0.0175007
RP11-92F20.1	-1.15694	0.00790016	0.0421935
IGBP1-AS2	-1.15754	0.000197398	0.00338331
RP11-677M14.2	-1.15855	8.82361e-05	0.00191213
RP11-1114A5.4	-1.15855	8.82361e-05	0.00191213
RP11-545I5.3	-1.17023	0.00118966	0.0115512
CERS6-AS1	-1.17212	0.00132562	0.01244
RP4-784A16.2	-1.17533	0.000567312	0.00696565
RP4-781K5.2	-1.17839	0.00248859	0.0191832
TMEM161B-AS1	-1.17986	0.000783956	0.0087031
CTD-2015A6.2	-1.18188	0.00259181	0.0197007
AL035610.2	-1.18554	0.000527915	0.00663993
RP11-531F16.4	-1.19193	0.000112238	0.00228128
RP11-442J21.2	-1.19956	0.00636763	0.0364275
PSMB8-AS1	-1.20166	0.00517212	0.0316634
RP5-1198O20.4	-1.2028	0.00955533	0.0481461
RP11-658F2.8	-1.20907	0.00180961	0.0153829
LINC01237	-1.21538	0.00413887	0.0271432
RP11-350J20.5	-1.21538	0.00413887	0.0271432
RP11-284F21.9	-1.21611	0.000436396	0.00584516
AC005264.2	-1.21724	4.1532e-05	0.00114424
RP11-831A10.2	-1.21724	4.1532e-05	0.00114424
ARHGEF26-AS1	-1.21998	0.000327611	0.00479319
ZBED5-AS1	-1.22001	0.000271345	0.00420993
LINC00626	-1.22175	0.00838423	0.0440396
RP11-97O12.6	-1.22181	0.00178577	0.0152225
RP11-1136G4.2	-1.22485	0.00466796	0.0295181
FAM13A-AS1	-1.23156	0.000290382	0.00440997
CTD-2562J17.6	-1.23185	0.00100376	0.0103046
CTD-2562J17.7	-1.23185	0.00100376	0.0103046
CFLAR-AS1	-1.23259	0.00457021	0.0291299
TP53TG1	-1.23689	0.00436767	0.0281806
RP11-24I21.1	-1.24362	0.00148552	0.0134028
CTC-343N3.1	-1.24485	0.00299747	0.0217847
RAD51-AS1	-1.24788	0.00374799	0.0253052
LANCL1-AS1	-1.24788	0.00374799	0.0253052
CTA-212A2.3	-1.24804	0.00169927	0.0147215
EDRF1-AS1	-1.2492	9.34797e-05	0.00199808
TTC21B-AS1	-1.25064	0.00606161	0.0353061
N4BP2L2-IT2	-1.25713	0.000289329	0.0044003
AC098973.1	-1.2616	0.00738859	0.0403599
AP006621.8	-1.2679	0.00241066	0.018778
RP11-582E3.6	-1.27085	0.00841361	0.0441345
CTD-3157E16.2	-1.27525	0.000343735	0.00495654
LINC01560	-1.28263	0.000453945	0.00599252
RP11-709D24.5	-1.28339	0.00109322	0.0109472
RP5-858L17.1	-1.28436	0.00302615	0.0219087
RP11-151A6.6	-1.28907	0.000458297	0.00602921
EBLN3	-1.28956	1.79664e-05	0.000635441
RP11-559M23.1	-1.28993	0.000939236	0.00982264
AC009264.1	-1.29316	0.000905576	0.00957223
CTD-3128G10.7	-1.29417	0.00275952	0.0205723
RP11-463J7.2	-1.29447	0.000744415	0.0084058
ZNF337-AS1	-1.29501	0.000180896	0.00318133
AC034187.2	-1.29699	0.00239135	0.0186808
RP4-761J14.8	-1.29981	0.00394642	0.0262942
RP11-295D4.3	-1.30403	0.00516205	0.0316428
RP11-521B24.3	-1.30432	8.64855e-05	0.00188519
RP11-473J6.1	-1.30432	8.64855e-05	0.00188519
RP6-91H8.5	-1.30432	8.64855e-05	0.00188519
RP11-417L19.5	-1.30474	0.00373582	0.0252617
RP11-681H18.2	-1.30674	0.00121367	0.0117136
SEMA3F-AS1	-1.30705	0.00750726	0.0407809
LINC00997	-1.30749	0.000716211	0.00818709
RP11-799B12.4	-1.30769	0.000544071	0.00676661
AC009505.2	-1.30769	0.000544071	0.00676661
RP3-425C14.4	-1.3089	0.000246711	0.00393838
FLJ16779	-1.30911	0.00017411	0.00309879
RP5-899E9.1	-1.31415	0.00216182	0.0174487
AC073842.19	-1.31526	0.00391743	0.0261521
RP11-109E12.1	-1.3163	7.87439e-05	0.00177832
RP11-727F15.13	-1.31937	0.00228005	0.0180669
RP13-631K18.2	-1.32286	0.00582488	0.0343481
RP11-121C2.2	-1.32286	0.00582488	0.0343481
LINC00563	-1.32458	0.000126398	0.00247256
RP11-159N11.4	-1.32663	0.00133043	0.0124615
PANDAR	-1.32756	0.00176842	0.0151383
CTC-264O10.2	-1.32784	0.00176927	0.0151408
BAALC-AS1	-1.32824	0.000595368	0.00720172
RP11-162A12.4	-1.32858	0.00733596	0.0401807
RP11-135F9.3	-1.33114	0.000897049	0.00951429
RP11-378A13.1	-1.33562	0.00586222	0.0345013
CTD-2026K11.2	-1.33757	0.00258181	0.0196594
LINC01337	-1.34034	0.000721624	0.00822489
RP11-489D6.2	-1.34251	0.00337338	0.0235316
CTB-129O4.1	-1.34495	0.00352114	0.0242314
LINC01583	-1.34904	2.5874e-05	0.000815365
RP11-794P6.6	-1.35107	0.00722089	0.0397849
CTC-286N12.1	-1.35366	0.000292962	0.00443213
FLJ44511	-1.35469	0.00227978	0.0180669
RP11-212I21.3	-1.35809	0.0056247	0.0335256
RP11-936I5.1	-1.36109	0.00669949	0.037774
C20orf181	-1.36517	0.00554733	0.0331729
RP11-274H2.3	-1.36568	7.16654e-05	0.001661
AC144831.1	-1.36911	0.00905384	0.046485
RP3-412A9.17	-1.37036	0.00451825	0.028866
CTD-3252C9.4	-1.37036	0.00451825	0.028866
RP11-364P22.2	-1.37036	0.00451825	0.028866
AC144836.1	-1.37587	0.00129168	0.0122163
RP11-556N4.1	-1.37806	0.000922564	0.00970022
LINC00665	-1.37909	0.00570371	0.0338674
CTD-2574D22.3	-1.37989	0.000922754	0.00970036
KB-1517D11.4	-1.38314	0.00289123	0.02121
AE000658.22	-1.38521	0.00237447	0.0185914
RP11-627J17.1	-1.38751	0.00946722	0.0478658
RP11-1275H24.1	-1.39081	0.00265069	0.0199925
RP11-218E20.3	-1.39231	0.00483821	0.0302181
MACROD2-IT1	-1.39241	0.00154004	0.0137507
AC003003.5	-1.39457	0.00360978	0.0246698
RP11-7F17.8	-1.39457	0.00360978	0.0246698
UMAD1	-1.39516	2.07912e-05	0.000697097
RP11-379C10.1	-1.40044	0.00143279	0.0130956
LINC00499	-1.40175	0.00292206	0.0213559
C21orf62-AS1	-1.40395	0.00731308	0.0401088
AC016995.3	-1.40418	8.43013e-06	0.000377801
RP3-508I15.9	-1.40894	0.000160653	0.00294756
RP11-74H8.1	-1.41694	0.00602876	0.035181
CTD-2650P22.1	-1.41804	0.00580918	0.0343023
CTC-429P9.3	-1.42037	0.000922055	0.00969674
CTA-397C4.2	-1.4217	0.00433546	0.0280214
OIP5-AS1	-1.42375	1.00359e-05	0.000422412
RP11-319G6.1	-1.42376	0.000302293	0.0045267
VLDLR-AS1	-1.4244	0.00276796	0.0206114
RP5-906A24.2	-1.43358	0.00276817	0.0206114
RP4-639F20.1	-1.43742	0.00259113	0.0197007
RP11-379J5.5	-1.43811	0.000825381	0.00898958
RP3-467K16.2	-1.44401	0.000126349	0.00247256
CTD-3010D24.3	-1.44624	0.00944588	0.0478103
MYLK-AS1	-1.44659	0.00798918	0.0425283
SH3BP5-AS1	-1.45159	0.00250624	0.0192772
LINC00707	-1.4525	0.000729778	0.00828501
RP3-394A18.1	-1.45761	2.1208e-05	0.000708043
LA16c-60D12.1	-1.45778	0.00900936	0.0463219
DLGAP1-AS2	-1.45778	0.00900936	0.0463219
RP11-154D6.1	-1.45778	0.00900936	0.0463219
AC016747.3	-1.45778	0.00900936	0.0463219
CTA-929C8.6	-1.45817	0.000304057	0.00454838
AC100830.4	-1.4601	0.00259764	0.0197231
RP5-991G20.1	-1.46415	0.000781656	0.00868816
RP11-461O7.1	-1.46595	0.00589307	0.0346188
RP11-384G23.1	-1.46695	0.000130314	0.00253555
CTB-12O2.1	-1.46695	0.000130314	0.00253555
PCBP1-AS1	-1.46695	0.000130314	0.00253555
AC130469.1	-1.46695	0.000130314	0.00253555
PWAR6	-1.46808	0.00188809	0.0158574
CTD-2337A12.1	-1.46882	0.00742582	0.0404913
CTC-344H19.4	-1.47007	0.00225411	0.0179237
RP11-546D6.3	-1.47062	0.00569616	0.0338372
KCNIP4-IT1	-1.4743	0.00346284	0.0239326
ZNF561-AS1	-1.4743	0.00346284	0.0239326
PSMD5-AS1	-1.48396	0.00615701	0.0356001
AL133243.4	-1.4861	0.000168531	0.00304261
RP11-517M22.1	-1.48631	1.81125e-05	0.000638492
RP11-752D24.2	-1.48811	0.00431167	0.0279446
RP11-386G11.3	-1.49466	0.00366803	0.0249502
RP11-589P10.5	-1.49557	0.00151949	0.0136238
RP11-79H23.3	-1.4966	0.0090003	0.0462909
ITFG1-AS1	-1.49957	0.000596899	0.00721544
MRGPRF-AS1	-1.4999	0.0042649	0.0277171
EPB41L4A-AS1	-1.50058	0.000118479	0.00236331
AF129075.5	-1.50309	4.70638e-05	0.00124714
RP5-1039K5.12	-1.50416	0.00294638	0.021502
AC005154.6	-1.50961	0.000424771	0.00573583
RP3-329A5.8	-1.51079	0.00517915	0.0316918
RP11-710C12.1	-1.51418	0.00865978	0.0450841
CTD-2528L19.6	-1.5231	0.000424962	0.00573698
DAPK1-IT1	-1.52676	0.00138544	0.0127889
INE2	-1.52705	0.00571077	0.0338904
RP3-368A4.5	-1.52705	0.00571077	0.0338904
AF003626.1	-1.52705	0.00571077	0.0338904
MIR217HG	-1.52921	0.00126127	0.0120223
RP11-20G6.1	-1.52998	4.45537e-06	0.000247741
RP11-20G6.3	-1.52998	4.45537e-06	0.000247741
LINC00685	-1.53709	0.00962273	0.0483702
EIF3J-AS1	-1.53758	6.36785e-05	0.00154054
CTD-2281E23.1	-1.54054	0.00812972	0.0430612
LINC01518	-1.54054	0.00812972	0.0430612
RP1-76B20.11	-1.55036	0.000682516	0.0079262
EHMT1-IT1	-1.55089	0.00394716	0.026296
RP11-38L15.8	-1.55708	0.000718921	0.00820606
RP11-57H12.5	-1.55808	0.00782093	0.0418937
RP11-522B15.3	-1.56391	0.00612038	0.0354831
RP1-317E23.3	-1.57069	0.00700909	0.0390286
RP11-24J19.1	-1.57255	1.89111e-05	0.000656027
RP11-840I19.3	-1.57517	0.00243572	0.0189274
RP11-513G19.1	-1.57548	0.00141377	0.0129586
LINC01138	-1.57593	0.00914655	0.0468116
SEPT7-AS1	-1.57751	0.000541571	0.00674538
P4HA2-AS1	-1.57871	0.00333058	0.0233611
IQCA1-AS1	-1.58113	0.00750423	0.0407725
AC005944.2	-1.58192	0.000490574	0.00633445
CTD-2547L16.1	-1.58247	0.00492904	0.0306247
RP11-670N15.1	-1.58269	0.00024562	0.0039244
RP11-727A23.11	-1.58919	0.00405696	0.0267803
RP11-248G5.9	-1.59312	0.000115581	0.00232601
RP11-240M16.1	-1.59519	0.00113686	0.0112421
NPTN-IT1	-1.5964	1.7503e-05	0.000623842
MIATNB	-1.59681	0.00130539	0.0123098
LINC00886	-1.60076	0.00192048	0.0160433
RP11-73K9.2	-1.60112	0.00309318	0.0222643
RP11-345P4.9	-1.60164	0.00746097	0.0406263
CTC-242N15.1	-1.60431	0.00112255	0.0111386
RP11-648L3.2	-1.60431	0.00112255	0.0111386
RP11-785H5.1	-1.605	0.00464161	0.0294387
RP11-247L20.4	-1.60592	0.000611878	0.00733972
RP11-352M15.2	-1.60623	0.000164608	0.00299663
RP11-191F9.1	-1.60668	0.00010922	0.0022416
F10-AS1	-1.60868	0.0064134	0.0365987
RP4-758J18.2	-1.60889	9.59918e-06	0.000410348
RP11-420A23.1	-1.60921	2.56954e-05	0.000810672
JAZF1-AS1	-1.61256	0.00420624	0.0274631
U47924.31	-1.61304	4.75852e-05	0.0012575
ADD3-AS1	-1.61327	8.47743e-05	0.00186753
RP11-762L8.6	-1.61471	0.00256718	0.0195761
RP11-582J16.4	-1.61686	0.00132839	0.0124558
RP11-264M12.2	-1.61973	0.00302417	0.021902
AC104777.4	-1.62273	0.000623506	0.0074284
CTB-79E8.4	-1.62706	0.00729161	0.0400431
TGFB2-OT1	-1.62765	0.00608425	0.0353592
RP11-169E6.1	-1.63256	0.00513978	0.0315568
RP11-511B23.2	-1.63256	0.00513978	0.0315568
RP11-391A7.1	-1.63589	0.0089182	0.0459872
MEF2C-AS1	-1.63756	0.00335268	0.0234559
CITF22-62D4.1	-1.63846	0.00205612	0.0168392
C20orf203	-1.63999	0.00960145	0.0482988
RP11-744K17.1	-1.64321	0.0038146	0.0256339
RP11-324L17.1	-1.64729	0.00487267	0.0303842
RP11-1020A11.2	-1.6486	0.00664729	0.037554
ST3GAL4-AS1	-1.64911	0.00460146	0.0292643
ZNF833P	-1.65111	0.00266658	0.0200764
RP11-329N22.1	-1.65111	0.00266658	0.0200764
RP11-554I8.2	-1.65918	0.00151223	0.0135766
PRKG1-AS1	-1.65994	6.06451e-06	0.000303921
RP11-1060J15.9	-1.66014	0.00586915	0.034524
SND1-IT1	-1.66198	0.000959329	0.00996605
AJ239322.1	-1.66448	0.00264967	0.0199913
AJ239322.3	-1.66448	0.00264967	0.0199913
RNF217-AS1	-1.6652	0.000852396	0.00918391
LINC01232	-1.66539	7.83599e-05	0.00177258
ZNF32-AS3	-1.66549	2.32116e-05	0.000754514
LINC00570	-1.66739	0.00117143	0.0114379
RP11-863H1.1	-1.66828	0.00049293	0.00635122
LINC00900	-1.66851	4.40939e-06	0.000246004
AC097468.7	-1.66851	4.40939e-06	0.000246004
HEIH	-1.67328	2.56146e-06	0.000169558
AP001258.4	-1.67504	2.31887e-07	3.13822e-05
RP11-834C11.14	-1.67822	0.00207193	0.0169382
KB-1460A1.5	-1.67829	0.00932138	0.0473517
PLS3-AS1	-1.67892	2.26966e-06	0.000155117
ERICH1-AS1	-1.67919	0.00372773	0.0252307
CTD-2270P14.1	-1.68018	0.00601034	0.0351223
DNAJC9-AS1	-1.68301	0.0011698	0.0114356
RP11-382A20.5	-1.68521	0.000842476	0.00911931
XXyac-YRM2039.3	-1.68638	2.1884e-05	0.000723842
RP3-414A15.12	-1.68822	0.00615956	0.0356073
AC006946.16	-1.69167	0.00104822	0.0106211
RP11-1109F11.5	-1.69319	0.00447592	0.028676
HOTTIP	-1.69346	0.0030137	0.0218615
CHL1-AS2	-1.69428	0.00450835	0.028823
RBMS3-AS3	-1.69729	0.00928785	0.0472516
RP11-167N5.5	-1.7009	3.22412e-06	0.00019896
RP11-702B10.2	-1.70135	2.76709e-06	0.000178822
CTD-2240E14.4	-1.70493	0.000175435	0.00311223
CBR3-AS1	-1.7068	3.43028e-05	0.000994963
RP11-203B9.4	-1.70989	0.000225844	0.00370992
RP11-890B15.3	-1.71154	0.000545347	0.00677348
ARHGAP5-AS1	-1.71261	0.00068309	0.00793119
RP4-614O4.12	-1.72056	0.000153518	0.00285361
RP11-278L15.2	-1.7269	0.000223166	0.00367407
RP11-752L20.3	-1.7299	0.00275003	0.0205183
RP11-84C10.2	-1.73889	0.00154979	0.0138094
RP11-732A19.2	-1.74017	5.56326e-05	0.00140942
SLC8A1-AS1	-1.74044	0.000335675	0.00487464
SFTA1P	-1.74411	0.00132268	0.0124214
RP4-635E18.8	-1.74431	1.17465e-05	0.000470852
RP11-106M3.3	-1.74577	0.00914525	0.0468116
FGF13-AS1	-1.74829	0.000139628	0.00267449
CTB-46B19.2	-1.75122	8.81417e-06	0.000388954
RP5-967N21.11	-1.75122	8.81417e-06	0.000388954
RP11-385H1.1	-1.75122	8.81417e-06	0.000388954
MCM8-AS1	-1.75122	8.81417e-06	0.000388954
GS1-204I12.3	-1.75185	7.3494e-05	0.00169191
RP11-557C18.3	-1.75252	0.00425725	0.0276887
RP5-908M14.5	-1.75747	0.00618299	0.0356862
RP11-421L21.3	-1.75842	3.33116e-05	0.000976051
RP11-1191J2.5	-1.75936	0.00458978	0.0292104
AC025335.1	-1.75998	0.000422331	0.00571417
RP11-392O17.2	-1.76116	8.84424e-07	8.07277e-05
RP11-402J6.1	-1.76327	0.00101847	0.0104182
RP5-1067M6.3	-1.76465	0.0028425	0.0209735
CTC-459F4.3	-1.76522	0.00144899	0.0131951
RP11-615I2.6	-1.76764	4.44082e-06	0.000247252
RP11-356J5.12	-1.76764	4.44082e-06	0.000247252
RP11-430H10.1	-1.77015	3.54689e-05	0.00102133
RP11-843B15.2	-1.77188	0.00399768	0.0265227
KLF3-AS1	-1.77425	0.000450346	0.00596335
PCAT2	-1.77584	0.00600472	0.0351057
RP11-12K11.2	-1.77584	0.00600472	0.0351057
KANTR	-1.77845	0.000336626	0.00488456
RP11-193H5.1	-1.77845	0.000336626	0.00488456
RP11-480I12.7	-1.77845	0.000336626	0.00488456
BACE1-AS	-1.78067	6.44219e-05	0.00155169
CDC42-IT1	-1.78293	0.00151743	0.0136076
RP11-85B7.2	-1.78464	0.000506511	0.0064633
RP11-806L2.2	-1.78834	0.00443548	0.0284904
BMS1P20	-1.78888	0.00018163	0.00318605
MGC45922	-1.78898	0.00215668	0.0174149
chr22-38_28785274-29006793.1	-1.792	1.06301e-06	9.06706e-05
RP11-355O1.11	-1.792	1.06301e-06	9.06706e-05
RP11-798K3.2	-1.79251	0.00145845	0.0132525
RP11-262H14.3	-1.79532	0.000116464	0.00233761
NANOGP11	-1.80448	0.00310165	0.0223077
RP11-388K2.1	-1.80647	2.14672e-05	0.00071394
DYX1C1-CCPG1	-1.80709	0.00037707	0.00529485
KB-1930G5.4	-1.80779	0.00468655	0.0295886
RP11-166N17.1	-1.81133	5.81438e-05	0.00145098
HLA-DQB1-AS1	-1.81224	0.00260505	0.0197519
RP11-12M5.3	-1.81303	0.00576233	0.0341309
ZNF674-AS1	-1.8167	0.000396096	0.00547712
NR2F1-AS1	-1.8198	0.0036168	0.024697
RP11-517I3.2	-1.83111	0.00500246	0.0309225
RP11-496I9.1	-1.83348	0.00333193	0.0233625
RP4-548D19.3	-1.83432	0.00072673	0.00826245
RP11-429B14.4	-1.83726	0.00044756	0.00594517
RP11-138I1.4	-1.84507	9.06936e-06	0.000394799
RP11-504P24.8	-1.85001	0.0015621	0.013884
RP11-39H3.2	-1.85001	0.0015621	0.013884
RP11-521O16.2	-1.85021	0.0012445	0.0119164
RP11-342M3.5	-1.8504	7.93912e-05	0.00178851
ZNF503-AS2	-1.85372	1.90986e-05	0.000660242
RP11-92C4.3	-1.85566	0.00358241	0.0245341
RP4-678D15.1	-1.85652	0.00245048	0.0190178
LL22NC03-27C5.1	-1.85912	0.00984165	0.0491543
AC068057.1	-1.86113	0.00169735	0.0147095
AC018647.3	-1.86275	0.000149375	0.0027938
AC008984.2	-1.86573	0.00741798	0.0404719
CH17-189H20.1	-1.86983	0.000129466	0.00252264
CTC-205M6.5	-1.87087	0.00633214	0.0362713
RP1-69D17.3	-1.88015	0.000998312	0.0102696
RP11-236L14.2	-1.88054	0.00348876	0.024058
RP11-57H14.4	-1.8814	0.000328152	0.00479854
TMEM108-AS1	-1.88352	2.3857e-05	0.000770175
RP11-265P11.1	-1.88378	0.000905213	0.00957117
CITF22-92A6.2	-1.88434	0.00342101	0.0237584
RP11-522B15.7	-1.88557	0.000306818	0.00457466
CTD-3088G3.6	-1.88608	0.00070288	0.00807691
RP11-42F12.1	-1.88609	0.000400661	0.00551236
SLC25A21-AS1	-1.88826	0.000185754	0.00323753
RP11-16N11.2	-1.89132	0.00168463	0.0146365
LINC01186	-1.89192	0.00226468	0.0179726
RP11-631N16.2	-1.89895	0.000904245	0.0095683
RP11-391L3.3	-1.89895	0.000904245	0.0095683
CTD-2555O16.4	-1.90286	0.000688595	0.00797081
RP11-336K24.12	-1.90383	0.00345346	0.0238889
RP3-425P12.1	-1.9042	0.00127862	0.0121306
AC073043.1	-1.9042	0.00127862	0.0121306
BDNF-AS	-1.9077	0.00656387	0.0372127
CTB-113P19.4	-1.90903	0.00407449	0.0268731
RP11-196E1.3	-1.90983	0.00222401	0.0177722
RP1-257A7.5	-1.91219	0.000120689	0.00239628
RP11-44M6.7	-1.9123	0.00255818	0.0195484
RP11-707M3.3	-1.9159	3.46765e-06	0.000209265
UNC5B-AS1	-1.91807	0.000538632	0.00673513
LINC00242	-1.93042	0.000908769	0.00959527
RP11-114H24.6	-1.93053	2.40312e-07	3.19686e-05
RP11-570L15.1	-1.93186	0.000453718	0.00599204
LINC00937	-1.93206	0.000825886	0.00899329
LINC01152	-1.93206	0.000825886	0.00899329
RP11-379B18.5	-1.93206	0.000825886	0.00899329
LCMT1-AS1	-1.93731	0.000701305	0.00806674
CTD-2561J22.5	-1.94026	0.000798574	0.00881705
ZNF213-AS1	-1.94026	0.000798574	0.00881705
RP3-332B22.1	-1.94179	0.00203005	0.0166957
ALOX12-AS1	-1.94536	0.000309438	0.00459872
THAP7-AS1	-1.94642	0.00187001	0.0157377
AC068858.1	-1.94782	0.00312549	0.0224287
LINC00667	-1.94826	4.98013e-05	0.00130126
RP11-452C8.1	-1.94871	0.00496412	0.0307463
RP11-395B7.4	-1.95128	0.00414485	0.0271749
AC000032.2	-1.95389	9.0043e-05	0.00194512
RP11-19P22.5	-1.95917	3.64306e-05	0.00104285
RP11-432J24.5	-1.96149	0.001171	0.0114371
CTD-2509G16.2	-1.96178	0.00184683	0.0155898
RFPL1S	-1.96648	0.00243864	0.018942
STK4-AS1	-1.96685	1.00179e-06	8.68034e-05
RP11-499E18.1	-1.96943	3.29876e-05	0.000970199
RP11-506O24.2	-1.97204	0.00651478	0.0370112
SLC16A1-AS1	-1.97395	0.00878501	0.0455151
PKI55	-1.98199	0.000562083	0.00691848
CTD-2373J6.2	-1.98247	0.0020169	0.0166207
AC027601.1	-1.98298	0.000451755	0.00597622
XXbac-BPG170G13.32	-1.98497	3.99153e-05	0.00111119
RP11-734K21.5	-1.98497	3.99153e-05	0.00111119
SNHG15	-1.98995	0.000670025	0.00783367
RP11-552F3.9	-1.98995	0.000670025	0.00783367
PCDH9-AS2	-1.99284	0.000145346	0.002745
LINC01018	-1.99691	0.00118695	0.0115351
RP11-142O6.1	-2.00069	4.68618e-05	0.00124317
RP11-690D19.3	-2.00082	0.00201068	0.0165938
RP11-767I20.1	-2.00476	4.39054e-05	0.00118838
CTA-992D9.6	-2.00824	0.00116021	0.0113784
RP11-834C11.4	-2.00965	0.00323942	0.0229543
NAMA	-2.01081	2.65782e-06	0.000174006
ASMTL-AS1	-2.01087	0.000805441	0.00885709
BZRAP1-AS1	-2.01294	0.000318838	0.00470766
CTD-2054N24.2	-2.01718	0.00140956	0.012933
RP11-89K11.1	-2.01718	0.00140956	0.012933
RP11-96A15.1	-2.02449	0.000241363	0.00387904
MIR22HG	-2.02633	5.4626e-05	0.00139045
RP11-20I23.13	-2.03104	0.00778834	0.0418134
LINC01140	-2.03247	1.92009e-05	0.000661178
CTD-2574D22.4	-2.03614	0.000510185	0.00649461
PGM5-AS1	-2.0366	0.000826576	0.00899722
PGM5P4-AS1	-2.0366	0.000826576	0.00899722
PGM5P3-AS1	-2.0366	0.000826576	0.00899722
RP11-440I14.2	-2.03705	0.00161925	0.0142358
RP11-383C5.3	-2.04455	0.00327076	0.0231126
FLJ37035	-2.04455	0.00327076	0.0231126
RP11-383C5.8	-2.04455	0.00327076	0.0231126
LINC01016	-2.04692	0.00967736	0.0485644
RP4-724E13.2	-2.05459	0.00866483	0.0450975
RP11-402G3.3	-2.05546	0.00601213	0.0351265
RNF139-AS1	-2.05914	0.00456865	0.0291268
RP4-610C12.4	-2.05919	0.000342595	0.00494885
RP11-379F4.4	-2.06387	0.00419692	0.0274252
CSTF3-AS1	-2.06585	3.67194e-05	0.00104728
DPH6-AS1	-2.066	0.00883507	0.0456861
RP11-254F19.4	-2.07195	8.05853e-06	0.000366861
RP11-554D20.1	-2.07493	1.08419e-05	0.000443367
RP11-1099M24.6	-2.07604	0.000171607	0.00306923
CTD-2015G9.2	-2.07869	0.00616726	0.035633
RP1-28O10.1	-2.08111	0.000222532	0.00366734
RP11-354P11.2	-2.08257	0.00462263	0.0293477
RP11-369K17.1	-2.08335	2.62064e-05	0.000823943
AL133243.1	-2.09167	0.000610191	0.0073227
CTC-518B2.12	-2.09639	0.00327086	0.0231126
RP11-100E5.2	-2.09721	0.000214544	0.00358065
RP11-1018N14.5	-2.09788	4.57554e-07	5.08277e-05
RP11-676F20.1	-2.09788	4.57554e-07	5.08277e-05
RP11-642D21.1	-2.10248	4.21158e-05	0.00115365
RP11-305K5.1	-2.10493	4.2696e-05	0.00116487
HLA-F-AS1	-2.10569	0.000441807	0.00589189
CTD-2525I3.6	-2.10981	0.00343104	0.023797
TMCC1-AS1	-2.10981	0.00343104	0.023797
RP11-554A11.5	-2.11056	0.00108028	0.0108534
CRNDE	-2.11628	1.78829e-05	0.000633255
RP11-728E14.3	-2.11891	4.10845e-07	4.68955e-05
AP000997.2	-2.11974	0.00952303	0.0480546
RP11-108H9.1	-2.12372	0.000772244	0.00862172
RP11-285J16.1	-2.12907	1.72094e-05	0.000615385
MIRLET7BHG	-2.12991	0.000349147	0.00500514
RASSF8-AS1	-2.13258	3.14599e-07	3.83944e-05
RP11-862G15.1	-2.13961	0.00173676	0.0149515
AC004941.3	-2.14017	0.00158734	0.0140479
RP11-107E5.3	-2.14017	0.00158734	0.0140479
AC003075.4	-2.14284	0.000231649	0.0037726
RP11-327P2.5	-2.15602	3.06945e-05	0.00092107
DNAJC27-AS1	-2.1586	0.00265878	0.0200398
RP13-786C16.1	-2.16251	0.00173063	0.0149152
RP11-245P10.8	-2.16283	0.000153897	0.00285897
RP11-69E11.4	-2.16472	6.8818e-05	0.00161968
LINC01234	-2.16659	0.000223052	0.0036733
SNHG8	-2.16697	2.7918e-06	0.000179666
RP11-114H20.1	-2.17124	0.00894339	0.0460804
RP11-363G10.2	-2.17124	0.00894339	0.0460804
SACS-AS1	-2.17364	1.12411e-05	0.000454255
DAB1-AS1	-2.17364	1.12411e-05	0.000454255
AC006004.1	-2.17759	0.00340419	0.023689
LINC01192	-2.17759	0.00340419	0.023689
RP11-677I18.3	-2.18085	0.000363781	0.00516081
RP11-480C16.1	-2.18582	0.000110885	0.00226322
LEF1-AS1	-2.18677	0.00112254	0.0111386
RP11-835E18.5	-2.19001	6.81749e-08	1.4013e-05
FLJ33581	-2.19001	6.81749e-08	1.4013e-05
LINC00649	-2.19268	0.00016655	0.00302028
CSMD2-AS1	-2.19268	0.00016655	0.00302028
AC007389.3	-2.21166	0.000287425	0.00438476
RP11-312A15.2	-2.21494	0.000446699	0.00593714
Z83844.1	-2.21494	0.000446699	0.00593714
RP11-131L12.3	-2.21494	0.000446699	0.00593714
COLCA1	-2.21676	0.000501136	0.00641978
RP11-70C1.3	-2.2217	1.43721e-05	0.000545858
RP11-903H12.3	-2.23949	0.0016732	0.0145626
RP4-717I23.3	-2.24161	5.76793e-07	6.04141e-05
RP11-386M24.3	-2.24187	5.05453e-07	5.49416e-05
RP11-747D18.1	-2.24805	0.00106286	0.0107082
RP11-43N16.4	-2.25374	0.000175873	0.00311703
RP4-530I15.9	-2.25702	5.42328e-05	0.00138554
RP11-85O21.5	-2.25952	9.80079e-05	0.00206272
RP11-598F7.6	-2.26338	9.55167e-05	0.00202732
AC005682.5	-2.26357	0.00264739	0.0199865
RP11-510J16.6	-2.26357	0.00264739	0.0199865
RP11-463J10.3	-2.26433	0.000438769	0.00586402
ZNRD1-AS1	-2.26647	7.36666e-06	0.000344162
RP11-185P18.2	-2.27644	0.000710636	0.00814328
LINC01435	-2.28488	7.65236e-07	7.39709e-05
CTB-174D11.3	-2.28846	0.000377029	0.00529485
RP11-434D9.1	-2.29116	0.000109904	0.00225141
LINC00575	-2.29302	3.96283e-05	0.00110488
DPP10-AS1	-2.29539	0.0042575	0.0276887
RP11-734K2.4	-2.30004	0.00532104	0.0322287
CTD-2284J15.1	-2.30011	0.0014621	0.0132814
RP5-1172A22.1	-2.30011	0.0014621	0.0132814
RP11-127B20.2	-2.3078	0.00753039	0.0408538
RP11-269F20.1	-2.31066	6.87485e-05	0.0016195
AC141928.1	-2.31149	2.6124e-06	0.000171807
MTUS2-AS2	-2.31456	0.00303598	0.0219624
RP11-34P13.9	-2.31827	7.89562e-06	0.000361249
RP11-206L10.4	-2.31827	7.89562e-06	0.000361249
KB-1125A3.12	-2.33675	7.08879e-06	0.000335858
RP11-575M22.1	-2.33804	0.000540992	0.00674538
RP11-303E16.5	-2.33842	0.000610689	0.00732706
PAN3-AS1	-2.34586	0.00182613	0.0154772
RP11-685M7.3	-2.35635	5.16391e-05	0.00133556
CTD-2515C13.2	-2.36109	8.59318e-05	0.00188113
RP11-326N17.1	-2.36498	0.00169323	0.0146931
RP1-142L7.8	-2.36586	0.000500486	0.00641575
DUXAP8	-2.36678	3.25173e-07	3.94209e-05
RP11-690I21.2	-2.3673	1.32738e-05	0.000517664
CTD-2144E22.9	-2.37177	0.00887727	0.045828
LINC01320	-2.37177	0.00887727	0.045828
GABPB1-AS1	-2.37275	1.14656e-05	0.000462642
RP5-856G1.2	-2.37275	1.14656e-05	0.000462642
BCYRN1	-2.37275	1.14656e-05	0.000462642
RP11-283G6.5	-2.37385	0.000143311	0.00272262
RP11-762H8.1	-2.38768	2.38765e-05	0.000770175
RP11-2N1.3	-2.3959	4.44006e-08	1.05091e-05
MAGI2-AS3	-2.39973	7.69686e-08	1.48111e-05
LLNLR-249E10.1	-2.40063	0.000114187	0.00231276
DTX2P1-UPK3BP1-PMS2P11	-2.40951	5.43395e-07	5.75232e-05
AC011747.4	-2.41026	0.00060423	0.00727832
LINC00488	-2.41026	0.00060423	0.00727832
ZSWIM8-AS1	-2.41294	6.30122e-06	0.000311782
CTD-2076M15.1	-2.41303	6.88321e-05	0.00161968
RP11-138A9.1	-2.41831	4.09846e-05	0.00113345
AC005262.2	-2.42686	2.86213e-07	3.63079e-05
AC009950.2	-2.4344	0.000165536	0.0030079
FLJ36000	-2.4366	0.000597204	0.00721594
WEE2-AS1	-2.44213	0.000461629	0.00605846
RP3-341O5.3	-2.44213	0.000461629	0.00605846
CTD-2600O9.1	-2.44536	0.0017848	0.0152166
ADAMTS9-AS1	-2.44885	0.000613599	0.00734946
RP11-3D4.4	-2.45154	3.72473e-05	0.00105737
RP11-415J8.3	-2.46741	0.00147059	0.0133123
RP11-399K21.12	-2.46944	1.00127e-05	0.000422411
RP11-644F5.11	-2.47042	0.000102299	0.00213399
WT1-AS	-2.47315	8.67982e-05	0.00188869
RP11-894J14.2	-2.47768	3.0842e-07	3.78941e-05
RP11-43D2.2	-2.48513	4.92954e-06	0.000265801
AC006129.2	-2.48979	5.50298e-06	0.000285732
RP11-477D19.2	-2.4932	0.000342721	0.00494933
RP11-490M8.1	-2.49993	1.80186e-06	0.000132237
CTD-2105E13.15	-2.5101	3.43838e-05	0.000996264
ZEB1-AS1	-2.51063	4.1832e-06	0.000236762
RP11-401P9.4	-2.51119	7.96385e-05	0.00179159
MALAT1	-2.5125	2.17715e-05	0.000722305
AC114730.3	-2.53563	1.17824e-06	9.76068e-05
TCL6	-2.54416	0.000360209	0.00512475
RP11-115H15.2	-2.54416	0.000360209	0.00512475
CTD-2309O5.3	-2.54479	0.000799586	0.00882465
RP11-626G3.1	-2.54601	0.00227183	0.0180174
RP11-17A1.3	-2.55355	2.1095e-06	0.000148471
ADAMTS9-AS2	-2.55869	0.000114807	0.002318
TPTEP1	-2.56195	0.000105055	0.00217653
RP1-309I22.2	-2.56272	4.29025e-06	0.000240831
AE000661.37	-2.56456	4.69819e-06	0.000256945
CTD-2288F12.1	-2.56725	0.00608431	0.0353592
RP11-368N21.5	-2.56725	0.00608431	0.0353592
RP11-33E12.2	-2.56957	1.91275e-05	0.000660242
RP11-278J6.4	-2.56967	0.000146625	0.00275868
RP11-124N14.3	-2.57694	4.79807e-08	1.0986e-05
RP11-161H23.9	-2.57694	4.79807e-08	1.0986e-05
RP3-416H24.1	-2.57694	4.79807e-08	1.0986e-05
RP11-334A14.5	-2.57714	2.90941e-06	0.000185615
LUCAT1	-2.58687	6.30143e-07	6.46399e-05
LINC01410	-2.58876	1.98888e-08	6.35919e-06
LINC01011	-2.58876	1.98888e-08	6.35919e-06
RP11-764K9.1	-2.58876	1.98888e-08	6.35919e-06
AC006116.15	-2.58876	1.98888e-08	6.35919e-06
AC108488.4	-2.5906	4.87884e-05	0.00128245
RP3-466P17.1	-2.59199	0.000117325	0.00234773
RP6-159A1.4	-2.6028	0.000117097	0.00234602
PLCL2-AS1	-2.60942	0.000276455	0.00426212
RP11-166D19.1	-2.63189	3.06233e-05	0.000919962
MUC19	-2.63233	0.00219216	0.0175908
RP11-29G8.3	-2.6325	4.0278e-05	0.001119
RP11-632P5.1	-2.65826	8.38117e-06	0.000376224
RP11-326A13.2	-2.6615	2.39207e-07	3.18991e-05
RP3-323A16.1	-2.6615	2.39207e-07	3.18991e-05
RP11-736K20.4	-2.6615	2.39207e-07	3.18991e-05
RP11-350G8.9	-2.66275	3.75166e-09	2.011e-06
AC007743.1	-2.68389	2.97714e-08	7.97916e-06
RP11-66D17.3	-2.68685	0.00165123	0.0144312
AC008088.4	-2.68949	4.98726e-05	0.00130157
FLJ35934	-2.68949	4.98726e-05	0.00130157
RP11-143E21.6	-2.69159	8.42957e-05	0.0018604
LINC01484	-2.70496	0.000763709	0.0085495
C5orf66	-2.70891	1.33875e-05	0.000519123
AP000695.6	-2.71022	0.000503215	0.00643435
RP11-93I21.3	-2.7165	1.94369e-05	0.000667488
[truncated: 126 more rows]

## Sheet: GSE10971
GName	logFC	pvalue	qvalue
AC008834.1	4.22669	5.50095e-12	6.69854e-10
CALML3-AS1	4.13367	1.81843e-11	1.883e-09
BAALC-AS1	3.68498	6.60282e-11	5.70529e-09
RP11-88I18.2	3.44482	1.10228e-12	1.75194e-10
LINC00494	3.23723	1.19436e-11	1.30343e-09
RP11-363E6.3	3.13908	3.39796e-15	1.03213e-12
RP11-343H19.2	3.10524	3.64331e-11	3.43445e-09
RP11-249C24.11	3.10524	3.64331e-11	3.43445e-09
RP11-488L1.1	3.0662	3.2577e-07	8.01597e-06
LINC01224	3.04302	6.64421e-10	4.24849e-08
LL22NC03-N64E9.1	3.03754	1.00033e-06	2.0423e-05
AC009158.1	3.00301	5.78813e-09	2.65715e-07
RP11-244B22.6	2.95039	5.17306e-05	0.000547747
STARD4-AS1	2.80934	8.85553e-07	1.84308e-05
AC090587.2	2.74902	2.33127e-05	0.000283627
RP11-5O23.2	2.74902	2.33127e-05	0.000283627
CTC-260E6.4	2.68391	5.17235e-10	3.42371e-08
PRC1-AS1	2.67283	2.96391e-10	2.11556e-08
RP1-239B22.5	2.66312	1.29234e-12	1.9573e-10
BBOX1-AS1	2.64374	1.62996e-08	6.41598e-07
DUXAP8	2.6065	4.02755e-07	9.55341e-06
AC004510.3	2.60244	1.26687e-06	2.48712e-05
UCA1	2.60244	1.26687e-06	2.48712e-05
LINC01116	2.59589	3.21114e-06	5.41545e-05
RP11-844P9.2	2.5838	2.21791e-11	2.22912e-09
RP11-57A19.2	2.5838	2.21791e-11	2.22912e-09
RP11-283C24.1	2.5578	1.301e-08	5.28866e-07
APCDD1L-AS1	2.5392	1.18682e-13	2.40331e-11
C20orf166-AS1	2.48925	3.60091e-05	0.000405488
CTD-2521M24.9	2.46464	2.90356e-10	2.07519e-08
LINC01210	2.46061	1.32348e-12	1.99892e-10
RP11-244H3.1	2.44466	8.94275e-10	5.46918e-08
RP11-95O2.1	2.43154	9.46572e-08	2.83582e-06
RP11-876N24.3	2.43154	9.46572e-08	2.83582e-06
AC068282.3	2.43154	9.46572e-08	2.83582e-06
CTD-2292P10.4	2.41249	3.85115e-07	9.19081e-06
RP11-486L19.2	2.40542	4.17585e-09	2.03489e-07
CTD-3239E11.2	2.40127	8.22141e-07	1.73621e-05
RP11-303E16.3	2.31056	1.04875e-08	4.44154e-07
RP11-5G9.5	2.2807	2.65682e-08	9.7035e-07
AC105760.2	2.26273	5.41812e-06	8.3777e-05
RP11-27M24.1	2.24014	1.98979e-11	2.03349e-09
RP3-394A18.1	2.24014	1.98979e-11	2.03349e-09
RP11-115C21.2	2.23603	1.96609e-07	5.22841e-06
NUTM2B-AS1	2.23603	1.96609e-07	5.22841e-06
CTD-3222D19.9	2.21968	5.31883e-09	2.47706e-07
CTD-3222D19.5	2.21968	5.31883e-09	2.47706e-07
RP11-29G8.3	2.17403	2.9265e-07	7.34648e-06
CTA-929C8.9	2.16363	6.71763e-11	5.78404e-09
CTD-2525I3.6	2.14639	1.05368e-11	1.17331e-09
LINC00839	2.14639	1.05368e-11	1.17331e-09
TMCC1-AS1	2.14639	1.05368e-11	1.17331e-09
PSMB8-AS1	2.14456	6.52045e-08	2.05606e-06
SSTR5-AS1	2.13361	8.83246e-06	0.000126109
TNRC6C-AS1	2.13105	3.22275e-08	1.15166e-06
RP5-998N21.10	2.12273	3.1824e-10	2.24513e-08
CTD-2236F14.1	2.11937	2.85649e-06	4.92211e-05
RP11-1143G9.4	2.11506	0.000169782	0.0014843
RP11-981G7.6	2.10901	2.17813e-08	8.20174e-07
RP11-561O23.9	2.09884	2.95563e-06	5.04973e-05
RP11-325I22.3	2.03157	9.5116e-05	0.000920599
CTB-147C22.8	2.00238	6.18092e-05	0.000637266
RP11-141M3.6	2.00179	3.42055e-06	5.6983e-05
SOX21-AS1	1.99579	3.77125e-08	1.3075e-06
LINC00664	1.98526	5.63909e-11	4.98089e-09
RP11-1028N23.2	1.98367	6.70791e-07	1.4682e-05
RP4-555D20.2	1.98367	6.70791e-07	1.4682e-05
RP11-760D2.5	1.97997	0.000828293	0.00547075
RP11-727A23.7	1.9768	6.37213e-11	5.54355e-09
RP11-66D17.5	1.96295	4.20968e-09	2.04281e-07
LL22NC03-N14H11.1	1.95807	6.68393e-08	2.10025e-06
AL022344.7	1.95807	6.68393e-08	2.10025e-06
RP11-98D18.9	1.93859	0.000310868	0.00244487
RP11-756H20.1	1.89697	3.63982e-09	1.80795e-07
RP4-715N11.2	1.89087	4.37293e-09	2.10838e-07
CTD-2309H9.3	1.88698	0.000485885	0.00353127
RP11-423H2.3	1.88603	0.00064685	0.00444974
RP11-227G15.3	1.87479	4.14963e-11	3.83245e-09
RP11-69L16.4	1.85557	6.21948e-12	7.45723e-10
RP13-104F24.2	1.84692	3.776e-12	4.86917e-10
RP11-172H24.4	1.83702	1.7664e-07	4.79772e-06
AC067968.3	1.83102	3.03282e-08	1.0902e-06
RP11-691G17.1	1.83102	3.03282e-08	1.0902e-06
RP11-4L24.3	1.83102	3.03282e-08	1.0902e-06
RP11-479O17.10	1.83102	3.03282e-08	1.0902e-06
RP13-735L24.1	1.82652	3.62865e-06	5.98481e-05
GPR158-AS1	1.8261	0.000147441	0.00132261
RP5-1142A6.9	1.82136	8.63422e-07	1.80595e-05
LA16c-313D11.12	1.82136	8.63422e-07	1.80595e-05
AC007308.6	1.82136	8.63422e-07	1.80595e-05
CTC-523E23.5	1.81901	1.93121e-06	3.5528e-05
AC009303.2	1.80241	9.28098e-06	0.000131343
HMGA1P4	1.79279	1.53636e-10	1.18981e-08
RP11-2H8.2	1.79169	0.000283606	0.00226532
CASC9	1.79169	0.000283606	0.00226532
CTD-2369P2.8	1.78378	9.33697e-05	0.000906747
RP11-293E1.2	1.7783	5.85363e-09	2.68496e-07
RP11-44F21.5	1.76223	0.000528982	0.00378508
RP11-303E16.2	1.75889	2.01684e-07	5.33998e-06
RP11-218M22.1	1.75508	4.33832e-07	1.0154e-05
HCP5	1.75285	3.85364e-07	9.19275e-06
HCP5B	1.75285	3.85364e-07	9.19275e-06
LL22NC03-86G7.1	1.749	9.14834e-09	3.94468e-07
RP11-480D4.2	1.74499	7.44947e-09	3.2953e-07
LINC01186	1.73956	6.62914e-07	1.4527e-05
FAM41C	1.73775	1.87074e-07	5.02618e-06
AC093388.3	1.73136	7.28477e-08	2.26304e-06
DPP10-AS3	1.7313	1.41292e-05	0.000186148
TMEM161B-AS1	1.72757	4.878e-08	1.61835e-06
RP5-1024G6.7	1.71415	1.99963e-10	1.50472e-08
ANO1-AS2	1.71224	8.45463e-08	2.55391e-06
CTB-193M12.5	1.7088	1.12057e-08	4.68047e-07
CTD-2368P22.1	1.69662	5.40825e-08	1.77382e-06
AC116614.1	1.68073	0.0110916	0.0441522
RP11-193H5.1	1.67008	2.75367e-08	1.00237e-06
RP11-480I12.7	1.67008	2.75367e-08	1.00237e-06
KANTR	1.67008	2.75367e-08	1.00237e-06
RP11-305P22.9	1.66876	3.07051e-08	1.1023e-06
CH17-264L24.1	1.66731	1.33518e-06	2.59604e-05
RP11-3B12.2	1.66205	8.25417e-07	1.74111e-05
RP11-449P15.2	1.66013	3.04525e-08	1.09395e-06
AC159540.1	1.64858	2.69403e-07	6.86374e-06
RP11-586D19.2	1.64631	2.31454e-07	6.01747e-06
NCK1-AS1	1.64317	4.21908e-07	9.92592e-06
VCAN-AS1	1.6431	0.00320581	0.0163964
RP11-370I10.11	1.62807	7.51591e-06	0.000110081
AE000661.37	1.62498	0.00041939	0.00313168
LINC01562	1.61938	4.07304e-10	2.79571e-08
LINC00997	1.61894	0.000332729	0.00258335
CTD-2626G11.2	1.61894	0.000332729	0.00258335
RP4-568C11.4	1.61894	0.000332729	0.00258335
RP11-45A17.3	1.6134	4.66774e-08	1.5552e-06
UBE2R2-AS1	1.61207	2.07506e-09	1.11777e-07
RP11-465L10.10	1.61195	3.06737e-07	7.637e-06
LINC01006	1.61077	3.45146e-08	1.21669e-06
CTD-2319I12.2	1.60677	4.77873e-06	7.55572e-05
WFDC21P	1.60677	4.77873e-06	7.55572e-05
TRPC5OS	1.60584	0.000208363	0.00175292
RP11-521C22.3	1.59987	1.18021e-07	3.39086e-06
RP11-167H9.3	1.59188	0.000949872	0.00611257
RP11-284F21.10	1.59188	0.000949872	0.00611257
RP1-197B17.7	1.59188	0.000949872	0.00611257
AC005358.3	1.59175	0.00152733	0.00896859
RP11-295G20.2	1.58689	6.61412e-05	0.000677078
AC006004.1	1.58483	0.000510414	0.00367459
LINC01192	1.58483	0.000510414	0.00367459
RP11-109P14.9	1.58461	0.000112276	0.00106114
FEZF1-AS1	1.58096	1.07408e-06	2.16219e-05
RP11-158K1.3	1.58063	4.8894e-09	2.31253e-07
MIR155HG	1.56961	2.28037e-09	1.21283e-07
RP11-702H23.6	1.56874	8.66876e-05	0.000851426
RP11-27G24.3	1.55707	2.99099e-07	7.4809e-06
RP11-863P13.3	1.55707	2.99099e-07	7.4809e-06
RP11-383I23.2	1.55707	2.99099e-07	7.4809e-06
CTD-2531D15.4	1.55166	0.000478859	0.00348767
RHPN1-AS1	1.55008	1.14602e-05	0.000156399
LINC01189	1.54762	1.28136e-06	2.51189e-05
RP11-111F5.8	1.54762	1.28136e-06	2.51189e-05
RP11-175I6.5	1.54762	1.28136e-06	2.51189e-05
RP11-475I24.8	1.54762	1.28136e-06	2.51189e-05
FOXP4-AS1	1.54495	0.00016564	0.00145297
RP11-714M23.2	1.54366	5.09075e-05	0.000540565
RP1-20B21.4	1.53652	2.54756e-09	1.32782e-07
RP11-430H10.1	1.53476	0.00156104	0.00913449
RP11-299J5.1	1.52585	0.000119751	0.00111616
WT1-AS	1.52187	1.04983e-09	6.27316e-08
RP11-661A12.8	1.50237	2.18223e-06	3.91448e-05
RP11-7K24.3	1.50018	6.6423e-06	9.93891e-05
RP11-543D5.1	1.49997	0.000432344	0.00321087
CTD-3010D24.3	1.49906	1.34668e-07	3.79168e-06
RP11-106M7.1	1.49536	1.19879e-10	9.60868e-09
RP4-694A7.2	1.49153	6.47978e-07	1.42168e-05
RP1-79C4.1	1.48542	0.000101996	0.000977221
RP4-714D9.2	1.4851	5.75904e-05	0.000600221
CTD-2270P14.1	1.48047	4.54466e-06	7.25291e-05
RP5-902P8.12	1.48047	4.54466e-06	7.25291e-05
CTD-2014E2.6	1.47104	0.00232792	0.0126457
CTC-250I14.3	1.46558	4.45012e-12	5.54238e-10
AC002044.4	1.46423	2.62411e-08	9.60329e-07
AC007750.5	1.45629	0.000184102	0.00158716
RP11-15H20.6	1.45629	0.000184102	0.00158716
RP11-625L16.3	1.45391	8.18848e-05	0.000811249
LL22NC03-63E9.3	1.44851	0.00377086	0.0186885
RP11-1O2.1	1.43934	0.00154717	0.0090713
RP11-1079K10.4	1.43899	3.95232e-09	1.9358e-07
LINC00907	1.43417	7.34397e-08	2.27755e-06
RP11-96K19.4	1.43347	0.000116417	0.00109029
XXbac-BPGBPG55C20.2	1.43347	0.000116417	0.00109029
AP001628.6	1.4313	3.30161e-05	0.000376938
LINC01094	1.43029	5.73051e-08	1.86165e-06
CTA-796E4.5	1.43029	5.73051e-08	1.86165e-06
RP11-867G23.3	1.42638	4.20629e-06	6.78804e-05
RP11-334E6.12	1.4203	3.49836e-05	0.000396256
CTD-2247C11.4	1.41876	0.00267194	0.0141312
RP11-386G11.10	1.40701	1.81469e-08	7.00198e-07
RP11-161H23.5	1.40701	1.81469e-08	7.00198e-07
LINC00264	1.4056	8.13743e-07	1.71981e-05
RP11-283G6.4	1.40044	0.00336	0.0170226
AC091132.1	1.39964	3.944e-07	9.37966e-06
SNHG15	1.39964	3.944e-07	9.37966e-06
CTA-384D8.34	1.3954	7.15377e-06	0.000105654
CTA-384D8.35	1.3954	7.15377e-06	0.000105654
RP5-1198O20.4	1.39294	1.80151e-06	3.35254e-05
RP11-626I20.3	1.39135	1.0139e-05	0.000141742
LINC01567	1.39135	1.0139e-05	0.000141742
GS1-204I12.4	1.39135	1.0139e-05	0.000141742
CTC-510F12.6	1.39038	5.9158e-07	1.31269e-05
RP11-523L1.2	1.38831	4.63474e-06	7.37498e-05
LRRC75A-AS1	1.38778	4.62152e-08	1.54357e-06
KB-1572G7.3	1.38666	0.000730486	0.00492167
FLJ36000	1.38433	3.51142e-07	8.52139e-06
RP11-626G11.4	1.38066	1.82562e-06	3.39163e-05
AC102948.2	1.37599	3.93039e-08	1.35409e-06
AC114271.2	1.37378	5.40062e-07	1.21464e-05
RP11-355B11.2	1.37204	1.3264e-06	2.58265e-05
CERS6-AS1	1.36877	3.59285e-08	1.25922e-06
RP11-315I20.1	1.36701	1.28392e-10	1.01737e-08
RP1-29C18.10	1.35826	6.18386e-05	0.000637448
NCBP2-AS2	1.35501	1.13051e-07	3.28431e-06
RP11-334E15.1	1.35138	0.00105009	0.00661292
RP11-251G23.5	1.35138	0.00105009	0.00661292
RP3-368A4.5	1.35138	0.00105009	0.00661292
RP11-461F16.3	1.35083	1.85053e-07	4.99066e-06
RP13-16H11.5	1.34965	0.000166173	0.00145694
RP3-512B11.3	1.34949	0.000689711	0.00469496
RP11-323N12.5	1.34854	1.44739e-06	2.7855e-05
RP11-500G22.5	1.34768	2.26941e-06	4.04594e-05
LPP-AS2	1.34554	1.84404e-07	4.97644e-06
STAM-AS1	1.34554	1.84404e-07	4.97644e-06
RP5-1039K5.19	1.34554	1.84404e-07	4.97644e-06
RP11-428J1.5	1.34437	1.60695e-05	0.000207756
RP1-257A7.5	1.34233	9.23111e-06	0.00013089
CTD-2377D24.6	1.33901	0.000209688	0.00176271
RP11-478K15.7	1.33723	8.61926e-05	0.000847282
LINC00649	1.33264	4.45864e-05	0.000483971
OIP5-AS1	1.33071	1.13179e-09	6.61827e-08
RP11-17J14.2	1.32996	0.000119362	0.00111292
AC005523.2	1.32827	3.79234e-07	9.08219e-06
FLJ30679	1.32827	3.79234e-07	9.08219e-06
RP11-1348G14.4	1.32698	3.60098e-07	8.69628e-06
RP11-398C13.6	1.32698	3.60098e-07	8.69628e-06
CITF22-92A6.1	1.32496	0.00276438	0.0145218
NPHP3-AS1	1.29542	7.04493e-07	1.53215e-05
PROX1-AS1	1.29033	4.05232e-10	2.79043e-08
RP11-570L15.1	1.28838	5.39719e-08	1.77232e-06
RP11-254F7.3	1.28562	4.42498e-05	0.000481273
C2-AS1	1.28303	1.88524e-05	0.000237884
RP11-366F6.2	1.28302	0.000120771	0.00112413
WI2-80269A6.1	1.28302	0.000120771	0.00112413
XX-FW80269A6.1	1.28302	0.000120771	0.00112413
RP11-519M16.1	1.28247	3.31897e-06	5.55617e-05
RP11-480C16.1	1.28247	3.31897e-06	5.55617e-05
RP5-884M6.1	1.28139	0.00107078	0.00672155
LIPE-AS1	1.27553	2.47297e-05	0.000297819
RP11-1112J20.2	1.27384	1.01337e-07	3.00792e-06
DLEU2	1.27271	0.00024565	0.00201333
DLEU2L	1.27271	0.00024565	0.00201333
FOXD3-AS1	1.26537	0.000252567	0.00205799
LINC01337	1.26014	1.47226e-06	2.82046e-05
LINC00294	1.25943	9.08278e-08	2.73158e-06
LINC01342	1.2591	1.00003e-07	2.97966e-06
AC004448.5	1.25735	4.55703e-07	1.05664e-05
RP11-409I10.2	1.25735	4.55703e-07	1.05664e-05
RP11-473O4.5	1.25735	4.55703e-07	1.05664e-05
SNX29P2	1.25735	4.55703e-07	1.05664e-05
ZRANB2-AS2	1.2471	1.6636e-05	0.000213917
RP11-400F19.6	1.24283	2.80505e-06	4.8457e-05
RP11-396O20.2	1.24189	4.94868e-06	7.78392e-05
CPEB1-AS1	1.24189	4.94868e-06	7.78392e-05
LINC01358	1.23795	1.14149e-07	3.30566e-06
RP1-300G12.2	1.23756	5.10786e-07	1.15785e-05
ERICH3-AS1	1.23697	4.57821e-08	1.53379e-06
DNAJC27-AS1	1.23668	3.40329e-08	1.20359e-06
HMMR-AS1	1.23374	8.85373e-06	0.000126313
LINC01213	1.23364	5.10564e-08	1.6908e-06
RP11-535A19.1	1.23032	2.89289e-09	1.47408e-07
PARD6G-AS1	1.22714	0.00103989	0.00656125
KIAA0087	1.22635	1.41471e-07	3.96053e-06
RP11-113D6.6	1.21745	3.28893e-05	0.000375648
PTOV1-AS1	1.21197	0.000999001	0.0063549
RP11-526I2.5	1.20895	0.000409502	0.00307126
LINC00472	1.20843	5.45329e-10	3.57076e-08
ZNF337-AS1	1.20833	0.000148022	0.0013263
AC008991.1	1.20784	1.59189e-05	0.000206199
ZNRF3-IT1	1.20629	0.000171098	0.00149295
RP11-426C22.6	1.20452	7.88527e-06	0.000114601
AC073133.1	1.20442	0.00306017	0.0157889
RP11-38L15.8	1.20037	1.41187e-07	3.95664e-06
RP11-474D1.3	1.1999	2.21669e-05	0.000272293
GNAS-AS1	1.19793	0.000163223	0.00143484
RP4-755D9.1	1.19516	3.0455e-05	0.000353484
LINC00621	1.19516	3.0455e-05	0.000353484
ZNRD1-AS1	1.19132	1.14981e-08	4.78069e-07
HCG18	1.18926	1.06002e-05	0.00014706
CH507-154B10.2	1.18855	0.00695096	0.0304711
RP11-717F1.2	1.18855	0.00695096	0.0304711
CH507-145C22.1	1.18855	0.00695096	0.0304711
CH507-154B10.1	1.18855	0.00695096	0.0304711
RP11-66B24.2	1.18487	0.000204193	0.00172608
RP1-65J11.5	1.18363	6.85422e-09	3.0768e-07
LINC00608	1.18357	2.21554e-05	0.000272213
RP11-91I20.3	1.18031	4.06416e-07	9.63067e-06
RP11-1293J14.1	1.18014	0.000185214	0.00159462
RP11-297C4.1	1.18014	0.000185214	0.00159462
CTD-2256P15.4	1.17849	1.76895e-06	3.29757e-05
RP11-579A4.1	1.17797	0.000437938	0.00324174
RP5-907D15.3	1.17787	4.24346e-05	0.000464297
RP11-361H10.5	1.17648	1.65715e-12	2.4097e-10
RP11-388M20.2	1.17557	3.56818e-05	0.000402746
RP11-395I6.3	1.17216	0.00122716	0.00748829
BX470102.3	1.17173	0.00113828	0.0070538
RP3-508I15.21	1.17143	4.57611e-05	0.000494366
RP11-769O8.1	1.17089	0.000291519	0.00231837
RP5-1136G13.2	1.16628	0.000162338	0.00142939
RP11-983P16.2	1.16262	2.39254e-05	0.000289216
CTC-301O7.4	1.16262	2.39254e-05	0.000289216
ARRDC1-AS1	1.16262	2.39254e-05	0.000289216
CTD-2313F11.1	1.16065	5.16575e-09	2.41193e-07
CTC-137K3.1	1.15931	0.00131985	0.00796587
LINC01097	1.15758	3.26104e-06	5.48101e-05
RP11-661A12.9	1.15732	4.61408e-08	1.54202e-06
LUCAT1	1.15248	2.8972e-06	4.97244e-05
LINC00052	1.15248	2.8972e-06	4.97244e-05
AC133644.2	1.14668	4.49167e-05	0.000486687
LINC00152	1.14668	4.49167e-05	0.000486687
CTA-342B11.3	1.14165	1.98219e-07	5.25767e-06
RP11-403P17.6	1.14155	1.6823e-08	6.59353e-07
RP11-529E10.7	1.14026	5.8542e-06	8.95574e-05
RP11-14O19.1	1.13835	0.00372628	0.0185078
PCBP1-AS1	1.13721	9.40282e-09	4.03591e-07
RP11-103J17.1	1.13416	5.13647e-05	0.000544784
RP11-707M3.3	1.13361	0.00445129	0.0213673
LINC01205	1.13176	1.55376e-05	0.00020217
RP11-864G5.3	1.13078	3.25236e-06	5.46981e-05
ALDH1L1-AS2	1.12813	1.13793e-05	0.000155424
RP4-620F22.2	1.12652	0.000807175	0.00535521
UNC5B-AS1	1.12628	0.000133472	0.00122136
AC012314.8	1.12504	0.00611123	0.02753
AP001442.2	1.12089	2.60131e-05	0.000310165
LINC00559	1.11944	0.00777183	0.0333129
RP11-522B15.3	1.11826	0.00291527	0.0151629
RP11-246E12.2	1.11814	0.000300633	0.00237805
LINC01102	1.11598	7.50319e-07	1.61511e-05
AC011343.1	1.11598	7.50319e-07	1.61511e-05
AC010975.1	1.11598	7.50319e-07	1.61511e-05
CTC-351M12.1	1.11455	5.65828e-08	1.84256e-06
RP11-61L19.3	1.1123	0.000595759	0.0041627
RP11-1334A24.5	1.11129	0.0016081	0.00935351
CTB-61M7.1	1.11113	3.14998e-06	5.33204e-05
RBM12B-AS1	1.11008	0.00177627	0.0101365
RP11-96C21.2	1.10922	9.74871e-06	0.000137232
HLA-DQB1-AS1	1.1078	0.000685958	0.00467233
BMS1P20	1.1059	2.4015e-05	0.000290107
LINC00857	1.10128	3.70054e-05	0.00041435
RP11-932O9.4	1.10116	3.41224e-07	8.34526e-06
APOBEC3B-AS1	1.09891	1.90635e-06	3.51414e-05
LINC01140	1.0951	0.00364249	0.0181792
RP11-566E18.1	1.09369	9.51711e-06	0.000134318
PKI55	1.09369	9.51711e-06	0.000134318
AE000658.22	1.09352	0.000387188	0.00292842
RP1-30M3.5	1.09226	2.78568e-05	0.000328602
RP1-81P11.1	1.09083	0.000151822	0.00135414
CTD-2210P15.3	1.09059	0.000626295	0.00433013
RP11-304L19.2	1.08786	3.39257e-05	0.000385712
RP11-446E24.3	1.08604	0.00128582	0.00779401
RP11-611E13.2	1.08074	0.000461604	0.0033845
RP11-46O21.2	1.07975	4.4366e-06	7.10311e-05
OSER1-AS1	1.07911	2.75319e-06	4.77269e-05
AD000864.6	1.07873	2.51036e-05	0.000301723
RP3-412A9.17	1.07858	7.99756e-06	0.000115863
CTD-3252C9.4	1.07858	7.99756e-06	0.000115863
CTA-363E6.2	1.07583	2.71731e-08	9.89799e-07
RP11-78A19.3	1.07469	3.44885e-06	5.7402e-05
LEMD1-AS1	1.07052	0.00645998	0.0287434
RP11-279F6.1	1.07002	0.000290988	0.00231516
GPR123-AS1	1.06976	1.19123e-07	3.41713e-06
AC006547.8	1.06969	0.00137954	0.00825056
RNASEH2B-AS1	1.06725	7.24804e-07	1.56759e-05
RP11-593F23.1	1.06693	8.23031e-05	0.000815056
RP11-638I2.8	1.0667	0.000133067	0.00121847
RP11-461O7.1	1.06528	1.69025e-05	0.000216935
RP11-798K3.4	1.06474	0.000269004	0.00217121
RP11-798K3.3	1.06474	0.000269004	0.00217121
RP11-498P14.3	1.06284	1.96705e-05	0.000246557
RP5-1087E8.3	1.0621	8.90148e-05	0.000870485
TMEM72-AS1	1.06027	2.18519e-06	3.9185e-05
RP11-785H5.1	1.05957	3.45292e-05	0.000392003
PITPNA-AS1	1.05902	2.21778e-05	0.000272365
RP11-380O24.1	1.05713	6.07085e-08	1.94832e-06
THUMPD3-AS1	1.05713	6.07085e-08	1.94832e-06
NUTM2A-AS1	1.05709	0.000839414	0.00553285
AL035610.2	1.05642	6.04125e-06	9.2007e-05
ZNF883	1.0562	0.0117811	0.0462307
ZBTB11-AS1	1.05531	7.53628e-05	0.000755216
CTA-992D9.9	1.05355	0.00130953	0.00791161
AC107081.5	1.05285	1.23261e-06	2.42944e-05
RP5-1007F24.1	1.05169	3.17308e-05	0.000365161
MIR497HG	1.0509	2.60897e-05	0.00031091
RP11-134G8.5	1.05041	4.24874e-06	6.85049e-05
GS1-21A4.1	1.05041	4.24874e-06	6.85049e-05
RP4-614O4.11	1.04937	5.30944e-07	1.1967e-05
ZNF503-AS1	1.04897	0.000952638	0.00612506
RP11-97O12.5	1.04435	6.57061e-06	9.86331e-05
CTD-3037G24.4	1.04075	0.0070164	0.030702
AC002550.5	1.03988	0.00119551	0.00733244
RP11-91N2.3	1.03968	1.1197e-09	6.58981e-08
SRP54-AS1	1.03968	3.50712e-07	8.51473e-06
LINC01215	1.03869	0.00725088	0.0315187
RP11-945C19.4	1.03573	0.000219168	0.00182584
RP11-463I20.1	1.03473	0.00475243	0.0225086
RP11-70F11.11	1.02284	0.00570089	0.0260659
RP11-1149O23.3	1.02272	0.000843189	0.00555047
UG0898H09	1.02272	0.000843189	0.00555047
EAF1-AS1	1.02245	0.00247632	0.0133025
RAD21-AS1	1.01965	5.83676e-05	0.000607394
RP11-1033H12.1	1.01941	8.88726e-06	0.000126704
RP11-1094H24.4	1.01909	0.00060329	0.00420618
RUSC1-AS1	1.01846	3.34479e-07	8.20809e-06
RP1-122P22.4	1.01679	5.9306e-08	1.91414e-06
CTC-297N7.10	1.01307	0.00106178	0.00667732
RP11-95O2.5	1.01229	0.01218	0.0474724
RP11-100L22.1	1.01062	3.77406e-06	6.18916e-05
RP11-169F17.1	1.00897	2.02985e-10	1.5195e-08
CTA-941F9.10	1.00725	3.80151e-07	9.10016e-06
RP5-940J5.9	1.00711	5.83359e-05	0.00060718
TMEM147-AS1	1.00711	5.83359e-05	0.00060718
RP11-196G11.5	1.00639	0.000441317	0.00326155
RP13-131K19.1	1.00625	0.000536025	0.003827
RP11-53I6.4	1.00563	0.00216141	0.0119224
RP11-500C12.1	1.00525	2.26958e-06	4.04594e-05
C6orf47-AS1	1.0048	7.04544e-06	0.000104252
C1orf140	1.00192	6.68509e-05	0.00068383
LINC01121	-1.00004	0.000506147	0.00365039
ITPK1-AS1	-1.00051	0.00299931	0.0155218
RP11-1102P16.1	-1.0015	0.00793688	0.0338758
RP11-72I2.2	-1.00272	0.00117526	0.00723783
RP3-414A15.2	-1.00576	8.98602e-06	0.000127945
AC017006.3	-1.00576	8.98602e-06	0.000127945
RP11-479G22.8	-1.00591	0.00154731	0.0090713
LINC00910	-1.00874	0.00418976	0.0203405
RP4-635E18.8	-1.00954	1.30069e-05	0.000174004
RP11-319G9.4	-1.01182	0.00479198	0.0226627
INE2	-1.01221	0.00018489	0.00159245
RP5-951N9.1	-1.01389	0.00139808	0.00833588
RP4-646N3.1	-1.01406	0.000640904	0.00441383
RP11-15A1.3	-1.02092	0.000648513	0.00445894
RP5-1057B20.3	-1.02291	0.000470448	0.00343736
RP11-46E17.8	-1.023	4.69838e-06	7.45889e-05
CTC-340A15.2	-1.023	4.69838e-06	7.45889e-05
RP11-1109M24.5	-1.02723	0.000150827	0.00134724
RP11-115J23.1	-1.02728	2.59258e-05	0.000309516
STEAP3-AS1	-1.02761	0.000216135	0.00180581
RP11-352M15.2	-1.02809	0.000175664	0.00152596
CH17-132F21.5	-1.02953	5.24446e-05	0.000554195
AP000708.1	-1.02953	5.24446e-05	0.000554195
RP11-586K12.1	-1.02953	5.24446e-05	0.000554195
SH3BP5-AS1	-1.03236	1.08821e-05	0.000150057
LINC01420	-1.03299	0.0042091	0.0204166
FAM66C	-1.0347	0.0034264	0.0173045
RP5-1110E20.1	-1.03547	0.00104478	0.0065848
CTC-543D15.8	-1.0361	0.000253454	0.00206429
RP11-452C8.1	-1.0361	0.000253454	0.00206429
RP11-585P4.5	-1.0361	0.000253454	0.00206429
CTC-454I21.4	-1.03875	6.31818e-06	9.55895e-05
RP11-693J15.5	-1.04186	0.000161192	0.00142057
RP11-54H7.4	-1.04453	2.13245e-07	5.62429e-06
RP11-705O1.8	-1.04609	0.000898562	0.00584457
PP7080	-1.04743	9.36384e-05	0.000909034
FLG-AS1	-1.04979	5.03685e-05	0.000535777
AP000648.5	-1.05056	0.000555671	0.00393795
RP11-342K2.1	-1.05063	0.000427581	0.00318501
PSMG3-AS1	-1.05148	2.82073e-08	1.02338e-06
RP11-293K20.3	-1.05268	0.00039726	0.00299057
AC007317.1	-1.0585	0.000233718	0.00192738
WEE2-AS1	-1.06333	0.00206465	0.0114732
RP11-65J3.3	-1.06372	0.000103822	0.000992735
RP11-164H13.1	-1.06705	0.00265236	0.0140426
STX18-AS1	-1.06784	0.0073644	0.0318753
CTD-2132N18.4	-1.07071	0.000326741	0.00254372
RP11-407B7.1	-1.07219	0.0013049	0.00788672
RP11-143E21.6	-1.07299	0.0105821	0.0425551
RP11-884K10.7	-1.07471	0.00217471	0.0119825
MIR4697HG	-1.07557	0.00627578	0.0281045
RP11-15A1.8	-1.07575	7.97233e-07	1.69342e-05
RP11-108H9.1	-1.07725	2.98741e-06	5.09312e-05
AC083864.4	-1.07779	0.000169478	0.00148236
RP11-16P20.3	-1.0788	0.000296574	0.00235173
RP11-545I5.3	-1.07903	0.000544869	0.003876
AC007880.1	-1.07985	0.000194507	0.00165985
RP13-444H2.1	-1.08071	0.000128157	0.00118162
RP11-663P9.1	-1.08071	0.000128157	0.00118162
LINC00345	-1.08071	0.000128157	0.00118162
RP11-298P3.4	-1.08188	0.000578556	0.00406118
ZNF667-AS1	-1.08188	0.000578556	0.00406118
CTD-2035E11.5	-1.08262	0.000224379	0.00186188
AP001627.1	-1.08441	0.00035519	0.00272983
RP11-308D13.3	-1.08703	1.36616e-05	0.000180859
RP11-770E5.1	-1.0927	1.22767e-07	3.51245e-06
AF131215.8	-1.09326	0.00205187	0.0114092
CTD-2240E14.4	-1.0957	0.00976552	0.0399023
RP11-142O6.1	-1.09631	0.000487318	0.00353934
U82695.9	-1.09696	0.000251069	0.00204883
AC005616.1	-1.09697	0.000544449	0.00387399
RP11-80P20.3	-1.09697	0.000544449	0.00387399
RP11-356J5.12	-1.10162	4.36516e-08	1.47597e-06
AC004854.4	-1.10162	4.36516e-08	1.47597e-06
RP11-475A13.1	-1.10162	4.36516e-08	1.47597e-06
CTC-366B18.2	-1.1026	4.61873e-07	1.06843e-05
PCDH9-AS4	-1.10445	0.010601	0.042587
RORA-AS1	-1.10522	7.23208e-05	0.000731104
RP11-522B15.7	-1.10964	4.59516e-06	7.32479e-05
AC093802.1	-1.11062	1.31539e-06	2.56536e-05
CTD-2553L13.9	-1.11062	1.31539e-06	2.56536e-05
AC091878.1	-1.11062	1.31539e-06	2.56536e-05
RP11-92G19.2	-1.11062	1.31539e-06	2.56536e-05
RP11-345M22.2	-1.11195	1.09788e-05	0.000151125
AC012360.4	-1.11195	1.09788e-05	0.000151125
RP11-131M11.3	-1.11242	0.000741177	0.00498509
CTD-2540B15.10	-1.11242	0.000741177	0.00498509
RP11-267M23.1	-1.11381	1.6868e-05	0.000216544
AC078942.1	-1.11682	7.6775e-05	0.000767259
LINC00483	-1.11721	3.18371e-06	5.37845e-05
RP11-81A1.4	-1.11743	0.000246755	0.00202057
AC099342.1	-1.1248	0.000281073	0.00224969
RP11-393I2.4	-1.13082	0.000144384	0.00130353
LINC01330	-1.13144	0.00115028	0.00711364
RP11-178L8.5	-1.13365	1.18688e-06	2.35204e-05
RP11-13K12.2	-1.13365	1.18688e-06	2.35204e-05
FLJ33360	-1.13585	0.000103592	0.00099071
RP11-174G6.5	-1.13592	0.000941168	0.00607035
RP11-319G9.3	-1.13734	1.81201e-05	0.000229759
AC012363.4	-1.14155	0.000291123	0.00231558
CTD-2292M16.8	-1.14169	0.00118027	0.00726295
RP3-510L9.1	-1.14188	0.000694052	0.00471864
RP11-440I14.2	-1.1423	1.34706e-05	0.000179043
RP11-751H17.1	-1.14243	0.00656024	0.0290854
RP11-831F12.2	-1.14246	0.00154987	0.00908048
RP11-60L3.6	-1.14282	0.000795399	0.00528799
RP11-158L12.5	-1.14374	3.38202e-05	0.000384753
CTD-2260A17.1	-1.14374	3.38202e-05	0.000384753
RP4-640H8.2	-1.14465	6.58452e-06	9.87408e-05
ADIRF-AS1	-1.14465	6.58452e-06	9.87408e-05
RP5-1014D13.2	-1.14465	6.58452e-06	9.87408e-05
CTD-2545M3.8	-1.14666	0.000551807	0.00391463
RP11-382A20.5	-1.14689	3.09293e-06	5.24198e-05
RP11-141O15.1	-1.14842	7.93864e-06	0.000115162
RP11-139H14.5	-1.14868	0.000207501	0.00174674
LAMTOR5-AS1	-1.1493	2.80879e-05	0.0003309
AC073636.1	-1.15837	1.89425e-07	5.07439e-06
RP4-569M23.5	-1.16228	3.31788e-11	3.15011e-09
CTB-51J22.1	-1.16228	3.31788e-11	3.15011e-09
RP11-752L20.3	-1.16228	3.31788e-11	3.15011e-09
RP11-894J14.2	-1.16283	1.40099e-05	0.000184977
LINC00954	-1.16414	0.000152117	0.00135589
RP11-43D4.3	-1.16595	3.34283e-09	1.67678e-07
RP5-906A24.1	-1.16698	0.00168622	0.00972289
CTC-347C20.1	-1.16744	0.00947939	0.0389952
LINC00955	-1.1684	0.000362703	0.00277781
XXbac-BPGBPG55C20.1	-1.16899	8.69839e-06	0.000124531
RP11-457M11.5	-1.16899	8.69839e-06	0.000124531
RP11-72I8.1	-1.17173	0.00230632	0.0125446
CTD-2292M16.7	-1.17266	1.11222e-05	0.000152675
MPRIP-AS1	-1.17751	1.85239e-06	3.43157e-05
RP11-798G7.8	-1.17837	0.00136929	0.00820334
RP3-466P17.1	-1.17925	4.24427e-05	0.000464297
RP11-81A1.6	-1.18075	8.73914e-05	0.000857062
RP11-20F24.2	-1.1828	0.000465037	0.00340556
AC114783.1	-1.18471	7.7784e-09	3.40925e-07
RP11-373D23.2	-1.18643	0.00507419	0.0237564
RP11-15B24.5	-1.18987	0.00175398	0.0100333
GRIK1-AS1	-1.18987	0.00175398	0.0100333
CTD-2541M15.1	-1.19002	5.71612e-07	1.27615e-05
RP11-96A15.1	-1.19155	8.90517e-05	0.000870691
RP11-3D4.4	-1.1925	0.000277074	0.0022231
RP11-1191J2.5	-1.19492	0.0004643	0.00340107
SLX1B-SULT1A4	-1.19495	4.05602e-05	0.000447282
RP11-74J13.8	-1.19701	2.32619e-09	1.2348e-07
RP3-468B3.2	-1.19701	2.32619e-09	1.2348e-07
LINC01232	-1.19701	2.32619e-09	1.2348e-07
TSIX	-1.19701	2.32619e-09	1.2348e-07
CTD-2210P24.2	-1.19725	0.000336624	0.00260952
SEPT7-AS1	-1.19814	6.99985e-06	0.000103633
RP11-391H12.8	-1.19857	0.00497126	0.0233749
LINC00920	-1.19857	0.00497126	0.0233749
RP11-563J2.3	-1.19936	0.000248671	0.0020323
CTD-2246P4.1	-1.20019	0.0043833	0.0210984
SLC16A1-AS1	-1.20019	0.0043833	0.0210984
TCL6	-1.20235	0.000279644	0.00224036
STARD7-AS1	-1.20326	8.53661e-05	0.000840215
RP11-524N5.1	-1.20569	1.78121e-05	0.000226746
COLCA1	-1.20603	2.58502e-06	4.51986e-05
RP11-214K3.20	-1.20666	2.96755e-05	0.000346542
RP11-528M18.2	-1.20844	0.00018813	0.00161508
RP11-443B7.2	-1.2086	0.00362684	0.0181176
AC104024.1	-1.21144	2.05026e-07	5.41537e-06
AC007405.4	-1.21275	0.000475848	0.00347125
RP11-539G18.3	-1.21478	0.00311558	0.0160158
LINC00327	-1.21483	3.33871e-05	0.000380491
AC108676.1	-1.21601	0.000149281	0.00133583
RP11-25E2.1	-1.21601	0.000149281	0.00133583
RP11-360O19.4	-1.21601	0.000149281	0.00133583
AF129075.5	-1.21605	0.000966743	0.006196
AC024132.1	-1.21617	9.25486e-06	0.000131091
AC090286.4	-1.21951	6.50396e-06	9.78816e-05
MKNK1-AS1	-1.21973	0.00018245	0.00157441
RP11-379K17.4	-1.22356	0.00635562	0.0283807
CTD-3234P18.6	-1.22363	7.61303e-08	2.34107e-06
RP11-872J21.3	-1.22522	3.4168e-06	5.69554e-05
ZBTB20-AS2	-1.22614	7.97314e-08	2.43401e-06
FAM13A-AS1	-1.2272	6.06921e-06	9.2253e-05
ARSD-AS1	-1.22723	3.20986e-05	0.000368541
RP11-412D9.4	-1.22748	9.57677e-07	1.96796e-05
AC018866.1	-1.22836	2.30054e-05	0.000280598
TTN-AS1	-1.23067	0.000359773	0.00275846
C10orf95	-1.23088	7.81808e-07	1.67039e-05
RPARP-AS1	-1.23088	7.81808e-07	1.67039e-05
RP11-1100L3.8	-1.23736	0.000674892	0.00461131
RP11-147L13.12	-1.23775	3.75126e-06	6.16101e-05
RP11-916L7.1	-1.23775	3.75126e-06	6.16101e-05
RP11-319G9.1	-1.23789	7.3468e-07	1.58331e-05
SNHG16	-1.24772	2.3982e-06	4.23929e-05
RP11-489G11.3	-1.24772	7.15928e-07	1.55146e-05
CTD-3064H18.4	-1.24772	7.15928e-07	1.55146e-05
LINC01447	-1.24772	7.15928e-07	1.55146e-05
CTB-12O2.1	-1.24851	5.02136e-05	0.000534234
AC130469.1	-1.24851	5.02136e-05	0.000534234
RP11-384G23.1	-1.24851	5.02136e-05	0.000534234
LL22NC03-23C6.13	-1.25243	9.37302e-08	2.81422e-06
SLC25A25-AS1	-1.25558	3.57722e-05	0.000403516
RP11-299H22.1	-1.25558	3.57722e-05	0.000403516
RP11-155G14.6	-1.25816	0.00243096	0.013091
RP11-212P7.3	-1.25816	0.00243096	0.013091
RP11-497H16.9	-1.25826	8.12575e-07	1.71867e-05
RP11-762L8.6	-1.26618	6.53795e-06	9.82959e-05
CTC-573N18.1	-1.26618	6.53795e-06	9.82959e-05
CTB-181H17.1	-1.27165	2.87388e-05	0.000337115
CTC-575N7.1	-1.27329	0.00207398	0.011518
EPN2-AS1	-1.27346	0.000122403	0.00113661
NAPA-AS1	-1.27346	0.000122403	0.00113661
RP11-214C8.2	-1.27348	1.58087e-08	6.27245e-07
PAX8-AS1	-1.27355	2.02366e-05	0.000252094
RP11-285F7.2	-1.27781	5.77285e-07	1.28701e-05
AC098973.1	-1.28031	1.4132e-07	3.95834e-06
AC108004.3	-1.28545	1.2372e-05	0.000166605
PWAR5	-1.28621	0.000445735	0.00328754
bP-21201H5.2	-1.28641	2.72858e-05	0.000323121
AC016907.3	-1.2868	6.04968e-05	0.000625977
RP11-276H19.1	-1.28799	2.23913e-07	5.85483e-06
FAM95C	-1.28976	6.79592e-10	4.32558e-08
CYP4F26P	-1.28976	6.79592e-10	4.32558e-08
RP11-124N14.3	-1.29089	1.56582e-05	0.000203304
RP11-34P13.13	-1.29251	2.81108e-07	7.10882e-06
RP11-166P13.4	-1.29251	2.81108e-07	7.10882e-06
RP11-395N21.2	-1.29251	2.81108e-07	7.10882e-06
RP11-206L10.3	-1.29251	2.81108e-07	7.10882e-06
RP11-956J14.1	-1.29561	2.5567e-05	0.000306081
RP11-247I13.11	-1.29833	5.03976e-05	0.000535983
RP11-380F14.2	-1.29866	0.000791756	0.0052669
AP000997.2	-1.30073	0.00111615	0.00694625
AC007126.1	-1.30264	1.26574e-06	2.48578e-05
LINC01515	-1.30264	1.26574e-06	2.48578e-05
HAGLROS	-1.30402	1.63681e-07	4.49035e-06
RP11-445N18.7	-1.3065	6.77695e-09	3.04963e-07
RP5-1039K5.12	-1.30686	3.62654e-08	1.26537e-06
CTD-2186M15.3	-1.3083	1.32677e-05	0.000176844
TGFB2-OT1	-1.30874	0.000997105	0.00634544
RP11-203B9.4	-1.30941	1.80142e-06	3.35254e-05
RP11-57J16.1	-1.31065	6.8201e-05	0.000696077
RP11-1086F11.1	-1.31065	6.8201e-05	0.000696077
XX-C283C717.1	-1.31123	1.39001e-11	1.49603e-09
RP11-1134I14.8	-1.31208	1.12858e-05	0.00015443
RP11-152H18.3	-1.31217	1.12864e-09	6.61396e-08
RP1-142L7.8	-1.3147	0.00177168	0.0101145
CTD-2306A12.1	-1.31678	4.16417e-06	6.732e-05
XXbac-BPG299F13.14	-1.31678	4.16417e-06	6.732e-05
RP11-575F12.3	-1.31724	5.28052e-07	1.19106e-05
GABARAPL3	-1.3179	2.25797e-06	4.0292e-05
RP11-121M22.1	-1.31819	0.0114612	0.0452853
AC125421.1	-1.31945	0.00773495	0.0331797
RP11-109J4.1	-1.32495	0.00459782	0.0219225
MAGI2-AS3	-1.32533	2.40017e-05	0.000290074
RP1-93H18.1	-1.32692	6.31467e-05	0.000649341
POLR2J4	-1.32814	6.48021e-08	2.04919e-06
EPB41L4A-AS1	-1.32815	3.83229e-05	0.000426221
RP11-47A8.5	-1.32955	4.54996e-09	2.18027e-07
AC034187.2	-1.32968	0.00718948	0.0313093
RP11-17E2.2	-1.33119	0.00192358	0.0108268
AC005264.2	-1.33964	2.04333e-07	5.40227e-06
RP11-831A10.2	-1.33964	2.04333e-07	5.40227e-06
RP1-309I22.2	-1.34077	6.7043e-06	0.000100043
RP11-254F19.4	-1.34411	3.70962e-05	0.000415183
RP11-16E23.3	-1.34506	1.61211e-07	4.43149e-06
AC005154.6	-1.3459	1.53271e-09	8.60381e-08
CTD-2008P7.1	-1.3459	1.53271e-09	8.60381e-08
RP1-228P16.9	-1.3459	1.53271e-09	8.60381e-08
RP11-138A9.1	-1.34876	0.0010737	0.00673596
RP11-24M17.6	-1.34907	6.84709e-05	0.000698181
RP11-24M17.4	-1.34907	6.84709e-05	0.000698181
RP11-540K16.1	-1.35012	9.99497e-05	0.000961427
RP11-1H8.5	-1.35397	1.99388e-05	0.00024902
CTD-2647L4.5	-1.35553	5.64381e-09	2.60187e-07
CTD-2620I22.3	-1.37235	5.00283e-05	0.000532887
RP11-398G24.2	-1.37794	0.000345484	0.00266686
RP11-1102P22.2	-1.37794	0.000345484	0.00266686
PCAT18	-1.37794	0.000345484	0.00266686
RP11-274B18.4	-1.38638	0.0002617	0.00212071
AC133528.2	-1.3875	6.46884e-08	2.04678e-06
RP11-598F7.6	-1.38763	0.00121756	0.00744051
RP11-97O12.6	-1.39098	7.77801e-05	0.000775535
RP11-489E7.4	-1.39142	6.9514e-05	0.000707235
CTA-445C9.14	-1.39189	3.00093e-05	0.00034947
RP11-264M12.2	-1.39262	1.39693e-06	2.70457e-05
CTB-161M19.4	-1.39844	5.88562e-05	0.000611199
SPG20-AS1	-1.39962	0.000112551	0.00106282
AC015936.3	-1.40017	3.54163e-06	5.86428e-05
RP11-1124B17.1	-1.40149	0.000788033	0.00524917
RP3-417L20.4	-1.40149	0.000788033	0.00524917
RP11-543H23.1	-1.40238	3.82868e-07	9.14917e-06
MIR646HG	-1.40238	3.82868e-07	9.14917e-06
AC016722.4	-1.40464	1.98437e-05	0.000248425
MAST4-AS1	-1.40659	1.11885e-06	2.23831e-05
LINC01088	-1.40788	0.000257642	0.00209217
LINC00883	-1.40887	5.28197e-05	0.000557836
CTC-261N6.2	-1.40958	3.94252e-07	9.37966e-06
ADAMTS9-AS2	-1.41197	0.000286246	0.00228341
NR2F2-AS1	-1.41267	0.002442	0.0131401
AP001046.6	-1.41384	2.70925e-08	9.87523e-07
RP11-524F11.3	-1.42297	4.23605e-07	9.95727e-06
RP11-50D9.3	-1.42715	7.54149e-06	0.000110367
MIR124-2HG	-1.43042	0.000117149	0.00109574
RP13-1039J1.4	-1.43105	3.28124e-09	1.64891e-07
AC018647.3	-1.43363	0.000153348	0.00136464
RP11-411B10.3	-1.4358	4.14924e-08	1.41476e-06
RP11-295H24.4	-1.43863	1.1774e-07	3.38457e-06
ZNF582-AS1	-1.44001	3.77953e-06	6.19628e-05
RP11-76I14.1	-1.44076	2.6297e-07	6.73753e-06
RP11-308B5.2	-1.44076	2.6297e-07	6.73753e-06
BSN-AS2	-1.44076	2.6297e-07	6.73753e-06
RAMP2-AS1	-1.44088	7.34162e-08	2.27755e-06
AP000679.2	-1.44088	7.34162e-08	2.27755e-06
CTD-2020K17.3	-1.44088	7.34162e-08	2.27755e-06
RP11-16L9.2	-1.44492	6.13186e-08	1.96173e-06
DNMBP-AS1	-1.44766	2.994e-05	0.00034879
CTC-529I10.2	-1.4508	2.69562e-07	6.8646e-06
RP11-211G23.1	-1.45145	0.000458836	0.00336736
RAPGEF4-AS1	-1.45404	0.000437868	0.00324174
SGMS1-AS1	-1.46258	0.000595388	0.00416117
CTD-2265M8.2	-1.46258	0.000595388	0.00416117
CTD-2031P19.5	-1.4638	0.000108103	0.00102882
GAS6-AS1	-1.46554	1.50212e-05	0.000196292
RP11-112J3.16	-1.4662	3.16828e-09	1.60246e-07
RP11-326C3.14	-1.46625	3.06455e-06	5.20032e-05
MALAT1	-1.46986	4.88729e-07	1.11664e-05
AP000223.42	-1.47108	0.00012568	0.00116113
RP11-1099M24.6	-1.47203	3.00029e-10	2.13595e-08
RP11-650K20.3	-1.47219	1.92147e-06	3.53844e-05
RP11-245J24.1	-1.47234	0.000517253	0.00371676
RP4-655J12.4	-1.47438	2.10126e-05	0.000260632
LINC00202-1	-1.49651	1.11426e-05	0.000152917
AF131215.9	-1.49769	6.53868e-06	9.82959e-05
RP11-388P9.2	-1.49806	6.00687e-10	3.8821e-08
CTD-2207A17.1	-1.49851	4.88599e-09	2.31253e-07
RP11-357H14.16	-1.49853	8.94328e-05	0.000873948
RP11-932O9.7	-1.50184	2.56899e-08	9.45855e-07
RP11-1000B6.8	-1.50184	2.56899e-08	9.45855e-07
RP11-932O9.9	-1.50184	2.56899e-08	9.45855e-07
RP11-574K11.32	-1.51889	1.85858e-05	0.000235035
LINC00624	-1.52224	2.66235e-05	0.0003161
THAP7-AS1	-1.52242	1.23492e-05	0.000166344
AC068057.1	-1.52648	1.60166e-08	6.32281e-07
CTD-2014B16.3	-1.52745	0.000418681	0.00312724
ARAP1-AS2	-1.52803	8.85522e-06	0.000126313
RP11-4B16.1	-1.52816	3.41546e-07	8.3478e-06
RP3-453C12.15	-1.53219	2.07912e-06	3.7691e-05
RP3-461P17.10	-1.53219	2.07912e-06	3.7691e-05
OSGEPL1-AS1	-1.53679	5.72704e-07	1.27806e-05
RP11-205M5.3	-1.537	2.9043e-06	4.97939e-05
RP11-28F1.2	-1.53988	0.000153219	0.00136415
RP11-517C16.2	-1.54116	8.20642e-08	2.49408e-06
RP11-301L8.2	-1.54343	8.64241e-09	3.74722e-07
RP11-774O3.3	-1.54411	5.36316e-09	2.49558e-07
RP11-93I21.3	-1.55291	1.32527e-05	0.000176687
SERTAD4-AS1	-1.55714	5.81008e-07	1.2929e-05
XXbac-B461K10.4	-1.5576	2.98624e-08	1.07771e-06
RP11-338K17.5	-1.55814	1.18668e-08	4.88935e-07
RP11-80H5.9	-1.55814	1.18668e-08	4.88935e-07
CTD-3220F14.3	-1.55814	1.18668e-08	4.88935e-07
RP11-304F15.4	-1.56295	0.0116924	0.045965
ADD3-AS1	-1.56495	8.47614e-09	3.68096e-07
RP11-732A21.2	-1.56545	4.42607e-07	1.03196e-05
AC000032.2	-1.57251	9.14991e-07	1.89497e-05
LINC01197	-1.57753	1.10697e-08	4.63073e-07
RP11-244F12.3	-1.57938	1.58765e-06	3.00467e-05
AC009948.5	-1.57969	0.000270699	0.00218176
CTC-497E21.5	-1.58112	3.5621e-05	0.000402226
LINC01579	-1.58112	3.5621e-05	0.000402226
ZNF529-AS1	-1.58418	1.44095e-06	2.77638e-05
IGF2-AS	-1.58435	4.25528e-05	0.000465129
SVIL-AS1	-1.5858	2.35356e-06	4.17525e-05
CTD-2228K2.7	-1.58718	0.000116376	0.00109009
RP11-119D9.1	-1.58898	1.05067e-07	3.10182e-06
RP11-488I20.9	-1.59143	5.51967e-11	4.89915e-09
RP5-882C2.2	-1.59542	2.3413e-05	0.00028454
CH507-236L23.3	-1.59788	0.000717532	0.00484993
CH507-39O4.3	-1.59788	0.000717532	0.00484993
CH507-338C24.3	-1.59788	0.000717532	0.00484993
RP11-362K14.6	-1.60006	7.91654e-08	2.41944e-06
RP11-43D2.2	-1.60316	1.57627e-08	6.26326e-07
RP5-1158E12.1	-1.60984	3.02362e-08	1.08801e-06
AP000560.3	-1.60998	2.48119e-07	6.39902e-06
CTA-221G9.11	-1.60998	2.48119e-07	6.39902e-06
RUNDC3A-AS1	-1.60998	2.48119e-07	6.39902e-06
DARS-AS1	-1.61674	2.19648e-07	5.77091e-06
AC011524.3	-1.61674	2.19648e-07	5.77091e-06
RP11-158G18.1	-1.61714	0.000258054	0.00209373
CTD-2503I6.1	-1.61908	1.00159e-05	0.000140236
ZBED5-AS1	-1.62154	1.02991e-09	6.1676e-08
RP11-313C15.1	-1.62506	1.19497e-06	2.36463e-05
XIST	-1.62658	4.85288e-06	7.65305e-05
EDRF1-AS1	-1.63264	8.46893e-11	7.04777e-09
RP11-620J15.3	-1.63556	1.16427e-07	3.35565e-06
RP13-395E19.3	-1.63633	2.89255e-07	7.28131e-06
RP5-1120P11.1	-1.65212	4.55383e-07	1.05635e-05
CTD-2531D15.5	-1.65488	6.13402e-06	9.30571e-05
TBX2-AS1	-1.65925	5.35545e-05	0.000564506
LINC00499	-1.67437	5.23188e-06	8.13806e-05
AF064858.6	-1.6815	3.50662e-06	5.82041e-05
RP11-140H17.1	-1.68419	3.91948e-07	9.33759e-06
RP11-127B20.2	-1.68919	1.89799e-05	0.000239383
LINC01089	-1.69295	7.54873e-08	2.32785e-06
CTC-260E6.6	-1.69435	1.467e-09	8.28599e-08
HOTAIRM1	-1.71024	0.000155156	0.00137646
AP000654.4	-1.71332	2.52809e-07	6.51076e-06
RP11-394A14.4	-1.71332	2.52809e-07	6.51076e-06
LINC01198	-1.71332	2.52809e-07	6.51076e-06
RP11-203J24.9	-1.71472	2.64192e-07	6.7625e-06
RP11-561O23.7	-1.71543	6.277e-07	1.38107e-05
RP4-671O14.7	-1.72223	1.36221e-07	3.83121e-06
GMDS-AS1	-1.72486	5.33817e-06	8.26812e-05
CEP83-AS1	-1.72783	0.000208966	0.00175718
RP11-498C9.15	-1.72944	1.49154e-07	4.15222e-06
RP11-159N11.4	-1.73224	3.7268e-09	1.84068e-07
LINC01541	-1.73882	0.00262354	0.0139277
LINC01346	-1.73897	2.71365e-06	4.71605e-05
AC010723.1	-1.73933	1.49593e-05	0.000195717
RP11-128M1.1	-1.74075	3.66417e-07	8.8216e-06
RP11-496I9.1	-1.74553	8.41552e-06	0.000121084
PART1	-1.74942	5.64883e-06	8.68287e-05
UBA6-AS1	-1.76148	3.16268e-06	5.35188e-05
OTX2-AS1	-1.76189	8.91776e-10	5.46e-08
DYNLL1-AS1	-1.76293	1.10255e-08	4.6205e-07
RP4-672N11.1	-1.76767	7.06666e-07	1.53565e-05
NANOGP11	-1.77463	5.67805e-11	5.00722e-09
DHRSX-IT1	-1.77623	3.93415e-12	5.00231e-10
INTS6-AS1	-1.78183	1.90124e-09	1.04473e-07
RP11-399E6.4	-1.78183	1.90124e-09	1.04473e-07
KB-1125A3.12	-1.78656	2.6742e-08	9.76046e-07
RP11-642D21.1	-1.78973	1.2384e-05	0.00016669
RP11-513G19.1	-1.79759	2.01803e-06	3.67908e-05
AC017074.1	-1.8003	4.91103e-07	1.12113e-05
CTB-186H2.3	-1.80109	0.00107118	0.00672328
RP11-243A14.1	-1.80554	6.59305e-12	7.81942e-10
RP11-88E10.5	-1.80573	2.53698e-09	1.32483e-07
RP11-563N12.2	-1.80573	2.53698e-09	1.32483e-07
CTD-2541J13.2	-1.81067	3.03838e-05	0.000352935
DNAJC9-AS1	-1.81507	9.41348e-11	7.71637e-09
DICER1-AS1	-1.82165	2.43835e-08	9.05071e-07
RP3-331H24.6	-1.8262	1.57025e-08	6.2439e-07
RP11-166D19.1	-1.82691	3.08185e-05	0.00035689
RP11-753A21.2	-1.83041	2.19426e-07	5.76789e-06
RP11-94M14.3	-1.83087	1.37488e-09	7.86313e-08
CTD-2201E9.1	-1.83227	1.45198e-05	0.000190605
RP11-696N14.1	-1.83587	9.77229e-05	0.000942827
RP11-255H23.4	-1.84097	0.00010674	0.00101743
ABCA9-AS1	-1.8425	8.39008e-05	0.000828327
C8orf49	-1.84307	3.65855e-07	8.81971e-06
KCNQ1OT1	-1.84307	3.65855e-07	8.81971e-06
RP1-97J1.2	-1.84361	2.67074e-07	6.81712e-06
HOXB-AS3	-1.84595	2.23628e-09	1.19286e-07
LINC01550	-1.84665	6.14015e-08	1.96323e-06
ZBED3-AS1	-1.85082	2.10709e-09	1.13279e-07
LINC00939	-1.85109	1.22077e-08	5.01471e-07
RP11-138E16.1	-1.85538	1.42913e-05	0.000187982
RP13-514E23.1	-1.85588	2.88848e-06	4.96068e-05
KLF3-AS1	-1.85727	3.4107e-09	1.70769e-07
RP11-267C16.1	-1.87046	1.91266e-05	0.000240955
RP11-685M7.3	-1.87067	0.000246806	0.00202068
RP4-625H18.2	-1.87208	1.64842e-08	6.479e-07
GABPB1-AS1	-1.88327	5.57275e-09	2.57557e-07
RP11-397O8.7	-1.88599	1.93297e-05	0.00024301
AC105053.3	-1.88918	7.52993e-09	3.32213e-07
CTD-2012K14.5	-1.88918	7.52993e-09	3.32213e-07
RP11-159D12.10	-1.88918	7.52993e-09	3.32213e-07
RP11-747H7.3	-1.89077	3.5603e-07	8.61326e-06
RP11-517I3.2	-1.89223	1.98971e-08	7.57573e-07
LINC01091	-1.90839	8.77059e-06	0.000125368
ZNF295-AS1	-1.91534	5.93388e-06	9.06243e-05
RP11-627G23.1	-1.93845	2.32324e-05	0.000283028
SNHG12	-1.93845	2.32324e-05	0.000283028
RP11-647F2.2	-1.94041	2.57458e-12	3.4586e-10
LARGE-AS1	-1.94503	1.64827e-10	1.26812e-08
RP11-883G14.2	-1.95104	1.05084e-08	4.44695e-07
RP11-114H20.1	-1.95218	9.45765e-12	1.07059e-09
RP11-363G10.2	-1.95218	9.45765e-12	1.07059e-09
RP11-575M22.1	-1.9575	8.08109e-07	1.71295e-05
RP11-434P11.2	-1.96182	4.24003e-06	6.83846e-05
RP11-709D24.5	-1.97319	3.53538e-07	8.56812e-06
RP11-141M1.4	-1.98031	1.12774e-09	6.61396e-08
AC000068.5	-1.98031	1.12774e-09	6.61396e-08
RP11-160E2.16	-1.98835	1.48631e-06	2.84238e-05
AC007952.4	-1.98835	1.48631e-06	2.84238e-05
RP11-160E2.17	-1.98835	1.48631e-06	2.84238e-05
RP4-591N18.2	-1.98935	5.50379e-07	1.23581e-05
RP11-789C17.5	-1.99279	1.68005e-08	6.58944e-07
RP11-48G14.2	-1.99629	9.05049e-10	5.52272e-08
RP11-166B2.7	-1.99974	7.87283e-08	2.40877e-06
CTD-2201G3.1	-1.99975	3.04994e-05	0.000353798
PWRN1	-1.99991	3.93529e-07	9.36709e-06
RP11-65M17.3	-2.00361	2.84783e-05	0.000334562
PWAR6	-2.01861	4.29127e-08	1.45459e-06
RP11-575L7.4	-2.03216	1.51816e-09	8.53089e-08
RP5-1092A3.4	-2.04453	6.60531e-11	5.70529e-09
DYX1C1-CCPG1	-2.04571	1.09861e-11	1.21346e-09
LINC01184	-2.05554	1.02466e-05	0.000142989
AC022816.2	-2.05587	5.14839e-07	1.16558e-05
RP11-626G3.1	-2.05972	6.70132e-12	7.89644e-10
RP11-415G4.1	-2.05972	6.70132e-12	7.89644e-10
RP4-784A16.5	-2.07175	0.000110402	0.00104705
RP11-128N14.4	-2.08892	6.58311e-08	2.07214e-06
RP11-108K3.2	-2.08892	6.58311e-08	2.07214e-06
RP11-762H8.4	-2.09019	8.89228e-10	5.45051e-08
RP11-490N5.3	-2.09051	1.3749e-08	5.56012e-07
RP11-342H21.2	-2.09054	2.75371e-09	1.41503e-07
RP11-552M11.4	-2.097	1.14035e-07	3.30552e-06
AC092168.2	-2.10359	7.85927e-15	2.17023e-12
RP11-56I23.1	-2.10716	9.16181e-12	1.04142e-09
chr22-38_28785274-29006793.1	-2.1073	7.08466e-10	4.45775e-08
RP11-255E6.6	-2.11399	2.06164e-09	1.11269e-07
DGUOK-AS1	-2.11577	4.7919e-15	1.40859e-12
RP11-61L19.1	-2.11998	1.76041e-07	4.78382e-06
RP11-736E3.3	-2.12144	1.31104e-07	3.70829e-06
LINC00208	-2.12144	1.31104e-07	3.70829e-06
TESC-AS1	-2.12383	6.98098e-13	1.17804e-10
CASC2	-2.13381	1.04919e-06	2.1199e-05
AC004471.10	-2.13588	9.52414e-10	5.77308e-08
LA16c-60D12.2	-2.13781	2.05212e-10	1.53169e-08
AC005037.3	-2.13781	2.05212e-10	1.53169e-08
RP13-895J2.10	-2.14787	4.64233e-08	1.54768e-06
CDR1-AS	-2.15148	0.000151689	0.00135362
YEATS2-AS1	-2.15148	2.05345e-10	1.53169e-08
SAPCD1-AS1	-2.15459	4.01122e-11	3.72349e-09
LINC00894	-2.15595	1.09696e-08	4.60292e-07
RP3-467K16.2	-2.16389	4.16713e-11	3.84213e-09
AC002398.12	-2.17603	9.72345e-07	1.99321e-05
RP11-360N9.3	-2.17753	4.31448e-11	3.96461e-09
LINC01207	-2.17906	4.08043e-10	2.79571e-08
C14orf132	-2.19584	1.08766e-08	4.57095e-07
RP11-203H19.2	-2.20246	9.20046e-14	1.90544e-11
LINC00588	-2.20246	9.20046e-14	1.90544e-11
RP11-835E18.5	-2.20687	1.68178e-09	9.33514e-08
FLJ33581	-2.20687	1.68178e-09	9.33514e-08
RP11-727A23.11	-2.22065	1.28015e-14	3.30151e-12
RP1-60O19.1	-2.2322	4.59718e-09	2.19905e-07
RP11-167N4.2	-2.23244	4.5965e-09	2.19905e-07
AC106870.2	-2.233	3.29585e-08	1.17368e-06
CRNDE	-2.2457	1.37692e-06	2.67152e-05
KB-1507C5.2	-2.26159	4.11211e-10	2.81037e-08
MIR503HG	-2.26206	0.000556828	0.00394258
RP11-360F5.1	-2.26335	2.28889e-11	2.27537e-09
AC090627.1	-2.27695	3.58836e-08	1.25922e-06
RP1-240K6.3	-2.29377	3.87141e-12	4.94554e-10
LINC01435	-2.29415	2.57766e-09	1.33967e-07
RP4-547N15.3	-2.33363	4.53013e-10	3.05031e-08
RP11-156P1.3	-2.33398	3.44622e-07	8.40794e-06
FGF14-AS2	-2.3409	2.89752e-06	4.97244e-05
CTD-2587H24.5	-2.35569	1.35806e-14	3.46973e-12
EMX2OS	-2.35592	2.30716e-08	8.63409e-07
RP11-542P2.2	-2.36811	1.12354e-12	1.76814e-10
KCNMA1-AS1	-2.37144	1.80385e-11	1.87531e-09
LINC00284	-2.37775	3.96876e-11	3.69883e-09
RP11-139I14.2	-2.37862	2.35646e-05	0.000285929
RP5-1148A21.3	-2.38567	4.70305e-10	3.15122e-08
LINC00893	-2.38669	9.4272e-09	4.04261e-07
RP11-348J24.2	-2.39555	6.52015e-09	2.94863e-07
RP11-613D13.8	-2.39578	6.45928e-05	0.000663213
RP11-482H16.1	-2.39907	2.2599e-11	2.25475e-09
RP11-499E18.1	-2.44154	1.66905e-12	2.42056e-10
RP11-264L1.1	-2.44409	2.8629e-07	7.21696e-06
RP11-552M11.8	-2.45124	2.11361e-08	7.98629e-07
PDXDC2P	-2.45428	1.93735e-06	3.56049e-05
PSMA3-AS1	-2.45656	1.23553e-10	9.83373e-09
RP11-149B9.2	-2.45697	1.98361e-12	2.75964e-10
RP11-303E16.8	-2.46583	1.1262e-15	4.07783e-13
SPATA17-AS1	-2.46802	1.68689e-08	6.60677e-07
LINC00948	-2.47081	1.44291e-15	4.93068e-13
LINC01134	-2.47299	2.38014e-15	7.59271e-13
AC005339.2	-2.48909	1.3552e-11	1.46434e-09
RP11-152N13.5	-2.51067	1.82746e-11	1.88878e-09
AC007392.3	-2.53054	7.63253e-08	2.34575e-06
SBF2-AS1	-2.53699	5.9483e-10	3.85793e-08
RP11-362K14.7	-2.5447	2.49513e-09	1.30547e-07
RP11-999E24.3	-2.56362	9.53395e-07	1.96113e-05
SRGAP3-AS2	-2.56384	6.40433e-10	4.11949e-08
RP11-307E17.8	-2.57106	2.49582e-11	2.46316e-09
RP5-844F9.1	-2.59832	1.44565e-13	2.8847e-11
AF001548.5	-2.62055	0.000145625	0.00131192
BX255923.3	-2.63275	4.09766e-07	9.67773e-06
RP11-395L14.3	-2.63275	4.09766e-07	9.67773e-06
RP11-561O23.5	-2.63275	4.09766e-07	9.67773e-06
RP11-143M1.3	-2.63275	4.09766e-07	9.67773e-06
RP11-23J9.4	-2.63879	2.64538e-14	6.28853e-12
LINC01307	-2.64255	6.97513e-12	8.1838e-10
AP001062.8	-2.6493	6.13557e-13	1.04832e-10
TPTEP1	-2.65728	1.04716e-16	4.81121e-14
RP11-77K12.10	-2.65728	1.04716e-16	4.81121e-14
EGOT	-2.65748	1.79913e-05	0.000228708
GATA6-AS1	-2.69419	1.70447e-08	6.67087e-07
RP11-517I3.1	-2.69599	4.94459e-11	4.46115e-09
RP11-632P5.1	-2.70347	5.13396e-14	1.14571e-11
RP5-1159O4.2	-2.70489	1.55184e-12	2.29316e-10
CMP21-97G8.2	-2.73703	0.000257837	0.00209282
RP11-326A13.2	-2.76234	9.91115e-13	1.60226e-10
RP11-736K20.4	-2.76234	9.91115e-13	1.60226e-10
RP3-323A16.1	-2.76234	9.91115e-13	1.60226e-10
RP11-60H5.1	-2.77536	3.36653e-12	4.41979e-10
AC003003.5	-2.77536	3.36653e-12	4.41979e-10
LINC01505	-2.79779	3.65354e-12	4.73358e-10
RMST	-2.80814	2.78336e-10	2.01296e-08
RP11-256P1.1	-2.80836	8.99276e-07	1.86793e-05
SC22CB-109E1.1	-2.81178	2.39296e-12	3.2305e-10
RP11-364P22.2	-2.81388	2.15972e-08	8.13801e-07
RP11-247L20.4	-2.81965	7.44832e-15	2.08839e-12
SMC5-AS1	-2.87385	4.94537e-13	8.69415e-11
RP11-244B22.10	-2.88011	3.35116e-15	1.0236e-12
CECR7	-2.88011	3.35116e-15	1.0236e-12
RP11-351I21.11	-2.88011	3.35116e-15	1.0236e-12
RP11-266K4.14	-2.88011	3.35116e-15	1.0236e-12
RP4-717I23.3	-2.89385	1.18316e-11	1.29378e-09
AC006548.28	-2.98833	2.10914e-12	2.89741e-10
EXOC3-AS1	-2.99957	3.66346e-13	6.76687e-11
HAND2-AS1	-3.0023	4.06716e-07	9.63067e-06
RP11-730K11.1	-3.00479	4.91616e-07	1.12183e-05
RP11-552F3.13	-3.01177	7.51192e-15	2.09217e-12
ZMYND10-AS1	-3.05285	1.66179e-16	7.21099e-14
AC013271.3	-3.07251	5.22989e-14	1.15767e-11
RP13-1039J1.2	-3.07251	5.22989e-14	1.15767e-11
RP11-1223D19.1	-3.07251	5.22989e-14	1.15767e-11
RP5-837M10.4	-3.12237	4.36891e-12	5.49126e-10
C17orf77	-3.15994	2.53869e-13	4.81955e-11
RP11-6D1.3	-3.16007	3.77741e-19	3.08254e-16
RP11-67L14.1	-3.24589	3.81641e-12	4.89817e-10
RP11-1101K5.1	-3.26077	4.71e-14	1.05541e-11
SNHG14	-3.26517	2.72388e-12	3.6502e-10
RP11-1008C21.1	-3.27213	1.47942e-13	2.94136e-11
RP11-649E7.5	-3.27491	6.29594e-09	2.86076e-07
RP11-295M3.4	-3.28347	2.20264e-09	1.17722e-07
CTD-2105E13.15	-3.32461	1.14594e-11	1.25559e-09
C11orf97	-3.35315	4.0553e-17	2.15266e-14
RP11-996F15.2	-3.36911	5.13696e-08	1.69898e-06
KB-1517D11.4	-3.38887	3.63072e-11	3.42849e-09
SLC7A11-AS1	-3.39705	5.43774e-17	2.67845e-14
RP1-228H13.5	-3.47859	1.77402e-15	5.95059e-13
RP11-863H1.1	-3.50003	1.76985e-12	2.52654e-10
BCYRN1	-3.50236	1.73493e-14	4.35125e-12
MIR4435-1HG	-3.50236	1.73493e-14	4.35125e-12
RP11-350J20.5	-3.50236	1.73493e-14	4.35125e-12
AC019064.1	-3.51132	1.86648e-11	1.91823e-09
RP11-120E13.1	-3.51576	9.13912e-18	5.81025e-15
RP11-369C8.1	-3.53175	3.46569e-16	1.43551e-13
DGCR11	-3.53199	6.32729e-08	2.00856e-06
RP4-568B10.1	-3.55428	1.80732e-15	6.02533e-13
LINC00662	-3.55561	6.33053e-09	2.87e-07
RP11-105C19.2	-3.57373	3.73292e-09	1.84069e-07
RP11-332J15.1	-3.58347	1.04083e-13	2.13937e-11
DLX6-AS1	-3.58777	1.10792e-15	4.03835e-13
RP11-361L15.5	-3.72788	6.01017e-17	2.88251e-14
CTD-3051D23.1	-3.76159	6.34714e-19	5.02942e-16
RP11-380J14.1	-3.76159	6.34714e-19	5.02942e-16
RP11-87M18.2	-3.81006	1.69333e-13	3.31838e-11
MUC19	-3.87871	4.38015e-18	2.9566e-15
RP6-91H8.5	-3.89245	1.11096e-09	6.5525e-08
RP11-794P6.6	-4.00009	9.9377e-20	1.00619e-16
RP11-439E19.9	-4.37113	1.17877e-22	3.63121e-19
DCTN1-AS1	-4.39383	1.44929e-10	1.132e-08
RP11-436D23.1	-4.43918	5.82649e-20	6.92529e-17
PCAT19	-5.05501	6.22564e-17	2.95989e-14
RP11-295D4.3	-5.83993	6.91015e-18	4.44486e-15
RP11-356K23.1	-5.90226	2.95593e-23	1.34679e-19
RP11-715C4.1	-8.0664	4.58206e-25	4.1754e-21
