# Supplementary material for: An integrated analysis reveals the oncogenic function of lncRNA LINC00511 in human ovarian cancer
Source: Cancer Med. 2019 Apr 23;8(6):3026–35. doi: 10.1002/cam4.2171 (PMC6558455; doi:10.1002/cam4.2171)
Supplement: Supplementary file 2 [file CAM4-8-3026-s002.xls]

## Sheet: Sheet1
	GSE29450	TCGA-GTEx	GSE10971	GSE54388
RP11-139H14.5	5.34189			3.17608
RP3-340N1.6	5.16828			3.40448
LINC00346	5.16828			3.40448
RP1-65J11.5	4.61909		1.18363	1.0155
AC105760.2	4.55563		2.26273
KB-1742H10.3	4.24567			2.70613
RP11-451H23.3	4.06133			1.65049
RP11-876N24.3	4.04432		2.43154	2.94897
RP11-95O2.1	4.04432		2.43154	2.94897
AC068282.3	4.04432		2.43154	2.94897
VCAN-AS1	4.03337	1.49701	1.6431
AC008834.1	3.97797		4.22669	3.39337
RP11-704M14.1	3.85899			1.68314
RP11-255H23.4	3.77094			1.48904
LINC00969	3.52575			1.0624
DLX6-AS1	3.46169			1.00592
RP11-88I18.2	3.39863		3.44482	3.67013
AL022344.5	3.3598			1.16483
DARS-AS1	3.28076	1.43593
LL22NC03-N64E9.1	3.26055		3.03754	2.93938
AC005523.2	3.15532		1.32827	1.22579
FLJ30679	3.15532		1.32827	1.22579
RP11-945C19.4	3.1497		1.03573
AC073342.12	3.11108			2.85685
RP11-1223D19.1	3.07534	1.14832		2.74113
RP13-1039J1.2	3.07534			2.74113
FOXD3-AS1	3.06593		1.26537
ZNF883	3.06279		1.0562
RP11-251G23.5	3.00894		1.35138
LINC01094	2.9968	1.09936	1.43029
RP1-63G5.7	2.91863			1.10876
RP11-246E12.2	2.91654		1.11814	1.4572
AC005083.1	2.90786	2.32628
RP4-555D20.2	2.90223		1.98367
RP5-998N21.10	2.84384		2.12273	1.30031
NUTM2B-AS1	2.80215		2.23603	1.4959
RP11-115C21.2	2.80215		2.23603	1.4959
LINC00284	2.79423	2.08496
RP5-1039K5.19	2.75555		1.34554
RP11-588K22.2	2.75133			1.73716
RP11-9E17.1	2.74854	1.77529		2.74228
RP11-141M3.6	2.73446		2.00179
AC090587.2	2.68968		2.74902
RAD21-AS1	2.68778		1.01965	1.22341
PAX8-AS1	2.67813			1.13785
RP11-303E16.3	2.67116		2.31056	1.18022
AC005042.4	2.64408			1.41143
HMGA1P4	2.63365		1.79279	2.38238
RP13-735L24.1	2.61767		1.82652	1.15277
CTA-929C8.9	2.6077		2.16363
CTA-342B11.3	2.6077		1.14165
RP11-229P13.22	2.59618			1.19584
CTC-281F24.1	2.59618			1.19584
FOXP4-AS1	2.59507	1.3889	1.54495	1.35762
RP11-706O15.5	2.56479	1.40746
PAXIP1-AS1	2.56433			1.87349
RP11-109P14.9	2.5639		1.58461	1.03041
RP11-489G11.3	2.56193			1.71789
AC004125.3	2.55853			1.1824
CALML3-AS1	2.54971		4.13367	2.73693
RP1-239B22.5	2.54971		2.66312	3.59553
AC008079.10	2.54789			2.06288
C5orf64	2.54789			1.007
RP11-95O2.5	2.50702		1.01229
CTD-2531D15.5	2.50258			2.91313
MIR205HG	2.48369	2.07182
RP11-96K19.4	2.47906		1.43347	1.73856
AP001347.6	2.47906			1.04801
TSIX	2.47084			1.90124
RNASEH2B-AS1	2.45159		1.06725	1.93544
LINC00664	2.44008		1.98526
SNHG7	2.43247			1.83863
CTD-2236F14.1	2.42493		2.11937	2.77788
RP1-122P22.4	2.40351		1.01679	1.78325
RP11-332M2.1	2.40351			1.98731
RP11-473O4.5	2.39684		1.25735
APOA1-AS	2.39			1.85917
RP11-344G13.1	2.37609			3.06109
RP11-360N9.2	2.36835			1.01426
RP11-388M20.2	2.34525		1.17557	1.35608
SOX21-AS1	2.33685		1.99579
LINC01210	2.32708		2.46061	3.2455
RP11-1O2.1	2.31607		1.43934	1.83098
CH507-154B10.1	2.31299		1.18855	2.08943
RP11-283C24.1	2.30963		2.5578	2.38048
RP11-624M8.1	2.30424	1.62876
RP3-333B15.4	2.29831			1.22996
CTD-2368P22.1	2.29659		1.69662	2.10096
RP11-203M5.8	2.2937			1.75885
RP11-244B22.6	2.29278		2.95039
MIR663AHG	2.28986			2.17645
CTD-2292P10.4	2.27917		2.41249
RP11-283G6.4	2.26752	3.54003	1.40044	2.72024
RP5-1024G6.7	2.26072		1.71415	3.03612
RUSC1-AS1	2.25353		1.01846	1.44245
RP11-279F6.1	2.24887		1.07002
HAGLROS	2.24244	2.40344		1.06527
RP11-449J21.5	2.2329	2.72308		1.98508
RP4-798A10.7	2.23121	1.24601
RP11-47A8.5	2.21997	1.62904
ATP2A1-AS1	2.21772	1.4013
LINC00472	2.20323		1.20843	1.05068
ZRANB2-AS2	2.18225		1.2471
RP11-96C21.2	2.16059		1.10922
RP11-479O17.10	2.15803		1.83102	1.32053
C1orf140	2.15586		1.00192
COL4A2-AS1	2.15536			1.08159
RP11-691G17.1	2.14062		1.83102	1.32053
RP11-14O19.1	2.13741		1.13835
RP11-355B11.2	2.12663		1.37204
LINC00839	2.10527	1.2253	2.14639
RP11-298E9.7	2.1043			2.92924
AC016907.3	2.09967			1.56813
HOXB-AS3	2.09951	1.95405
RP11-53B2.3	2.09875			1.0544
LINC01215	2.07142		1.03869
RP5-1120P11.1	2.05667	1.3699
RP11-175I6.5	2.053		1.54762
RP11-111F5.8	2.053		1.54762
RP11-475I24.8	2.053		1.54762
LINC01189	2.053		1.54762
LINC00950	2.03399			2.01516
RP11-593F23.1	2.0191		1.06693	2.70613
AC105053.3	2.0191			2.70613
RP13-143G15.4	2.01409			1.35817
RP11-48B3.4	2.00612			1.75104
GS1-393G12.12	1.99016			1.18891
RP11-91N2.3	1.98448		1.03968	1.31944
RP11-214O1.3	1.98004			2.79685
RP11-510N19.5	1.9674	1.85673		2.17934
RP11-561O23.9	1.95299		2.09884	2.13623
RP11-375N15.2	1.94637			1.03183
SOX9-AS1	1.94104	1.03009
RP11-363E6.3	1.93148		3.13908
RP11-526I2.5	1.90743		1.20895	2.64
RP11-381K20.4	1.90629			1.42812
CTB-22K14.1	1.90629			1.30856
USP2-AS1	1.88932	1.4967
AC006126.4	1.88896			1.38777
AC004448.5	1.88376		1.25735
CTC-558O2.1	1.87134			1.05245
NPHP3-AS1	1.86669		1.29542
RP11-33N16.3	1.86307			1.35175
RP11-4L24.3	1.8614		1.83102	1.32053
LINC00511	1.85323	3.06255		2.77091
CTD-2369P2.8	1.84824		1.78378
RP11-423H2.3	1.84091		1.88603
TPT1-AS1	1.83707			1.22228
SSTR5-AS1	1.83439		2.13361
RP11-295G20.2	1.82611	2.86669	1.58689
XXbac-BPGBPG55C20.2	1.82566		1.43347	1.73856
PRC1-AS1	1.81591		2.67283	3.13601
XXbac-B476C20.9	1.80518			1.02534
RP11-323N12.5	1.7825	5.01621	1.34854
RP5-907D15.3	1.76481		1.17787
U47924.27	1.73761	3.46217		1.1003
RP5-1039K5.17	1.73505			1.21976
RP4-715N11.2	1.72307		1.89087	1.88867
RP11-783K16.5	1.69524	2.03156
PSORS1C3	1.68825	1.0714
RP11-1057B6.1	1.6697			2.10467
CTB-61M7.1	1.66874		1.11113
RP11-362K14.7	1.66813			1.12077
AC093063.3	1.66491			1.00626
RP11-229E13.4	1.66408	2.72598
KCNMA1-AS1	1.6525			1.73856
TNRC6C-AS1	1.64753		2.13105
CTC-471J1.8	1.62879			1.18998
RP11-66B24.4	1.62235			1.23489
ARHGEF19-AS1	1.60839			1.01367
LINC01123	1.59658	1.13377
CH17-264L24.1	1.59658		1.66731
AL035610.1	1.59533	1.55422
MIF-AS1	1.59228	1.21078
RP5-864K19.7	1.58688			1.48745
AP001442.2	1.58566		1.12089
LL22NC03-86G7.1	1.56938		1.749
C6orf47-AS1	1.56353		1.0048
CTA-384D8.34	1.56039		1.3954
CTA-384D8.35	1.56039		1.3954
LINC00294	1.55713		1.25943	2.06843
RP11-463O12.3	1.55565			1.19426
RP4-625H18.2	1.5541	1.29272
C20orf166-AS1	1.5452		2.48925
CH507-513H4.6	1.54456	2.91396		1.19729
CH507-513H4.4	1.54456	2.91396		1.19729
CH507-513H4.3	1.54456	2.91396		1.19729
CH507-513H4.5	1.54456	2.47126		1.19729
CH507-145C22.1	1.5442		1.18855	2.08943
CH507-154B10.2	1.5442		1.18855	2.08943
THUMPD3-AS1	1.52825		1.05713
AC005339.2	1.51362			1.46521
AC010761.10	1.51171	1.25288		1.68943
RP11-532F12.5	1.49427	3.99254		1.39686
PTOV1-AS1	1.48139		1.21197
RP11-760D2.5	1.47361		1.97997
CTD-2644I21.1	1.46623			1.08858
RP11-93K22.13	1.45188	1.39891
CTD-2003C8.2	1.44379			1.44145
PSMA3-AS1	1.439			1.29527
RP11-326G21.1	1.439			1.29527
AC159540.1	1.40528		1.64858	1.32361
SRP54-AS1	1.4001		1.03968
CTB-193M12.5	1.39684		1.7088	1.03901
RP11-497E19.1	1.39058			2.09282
RP13-379L11.2	1.3886			1.18824
LIPE-AS1	1.38052		1.27553
RP11-218M22.1	1.3781		1.75508
RP11-5G9.5	1.36361		2.2807	1.30202
RP5-1024G6.5	1.35442	1.321		2.17615
RP11-305P22.9	1.35137		1.66876
AC007386.4	1.34738			1.87968
LL22NC03-13G6.2	1.32693			1.5883
UBE2R2-AS1	1.32187		1.61207
RP11-386G11.10	1.31476		1.40701	1.45845
RP11-161H23.5	1.31476		1.40701	1.45845
RP13-890H12.2	1.31364	1.03548
APCDD1L-AS1	1.30986		2.5392	1.48172
HCG18	1.30823		1.18926
RP11-7K24.3	1.30715	1.65388	1.50018	1.5514
RP11-46O21.2	1.30001		1.07975
GRIK1-AS1	1.29303			1.14184
RP11-15B24.5	1.29303			1.14184
LINC00052	1.28205		1.15248	1.23619
RP1-131F15.3	1.28205			1.27168
RP11-284F21.10	1.2808		1.59188
RP11-167H9.3	1.2808		1.59188
RP1-197B17.7	1.2808		1.59188
RP11-702H23.6	1.25212		1.56874
CTD-3222D19.11	1.24478			1.43054
CTD-2006C1.2	1.23741			1.18228
RP1-29C18.10	1.23592		1.35826
RP11-267M23.1	1.20558			1.45146
LINC01205	1.19655		1.13176	1.16604
RP11-404F10.2	1.19035			1.49922
AC068039.4	1.1716			1.38605
LINC00467	1.16739	1.41833
ZBTB11-AS1	1.16441		1.05531
RP11-334E6.12	1.15997	1.7717	1.4203
RP11-498P14.3	1.14742		1.06284
RP11-24C3.2	1.13815			1.16596
RP3-370M22.8	1.13815			1.16596
RP11-521C22.3	1.13524		1.59987	1.30567
RP1-178F15.5	1.11937	1.12689		2.12672
RP11-395B7.2	1.11937			2.12672
RP3-368A4.6	1.11733			1.22996
C8orf31	1.10654	1.02103
RP11-315I20.1	1.10052		1.36701	1.29146
RP11-197N18.2	1.10003			1.00846
RP11-863P13.3	1.09895		1.55707	1.22174
RP11-27G24.3	1.09895		1.55707	1.22174
RP11-383I23.2	1.09895		1.55707	1.22174
CTD-2616J11.14	1.09772			1.0819
LINC00608	1.08525		1.18357
RP13-104F24.2	1.07439		1.84692	1.74664
RP11-1348G14.4	1.07152		1.32698
DICER1-AS1	1.07152			1.22341
RUNDC3A-AS1	1.07076			1.12663
PROSER2-AS1	1.07076			1.12663
RP11-430H10.2	1.07076			1.12663
AC068831.10	1.06573			1.09713
LINC00423	1.04308			1.04143
AC102948.2	1.02718		1.37599	2.22418
RP1-20B21.4	1.00963		1.53652	1.87658
RP11-100L22.1	1.00783		1.01062
AC005537.2	1.0062	1.48626
RP11-295M3.4		4.05138		1.5139
FAM83H-AS1		3.56184		1.20246
UNC5B-AS1		3.46413	1.12628
RP4-568C11.4		3.08955	1.61894
PART1		3.0872		1.15698
UCA1		3.05424	2.60244
CTC-250I14.3		2.80621	1.46558
LINC01224		2.3477	3.04302
LINC01139		2.34107		1.82585
RP11-627K11.6		2.19309		1.88632
BLACAT1		2.1859		1.2059
LINC00152		2.17411	1.14668
BBOX1-AS1		2.07852	2.64374	1.7039
RP11-97O12.5		2.04425	1.04435
RP11-303E16.2		2.02662	1.75889	1.56386
WFDC21P		1.82181	1.60677
RHPN1-AS1		1.81411	1.55008
RP11-27M24.1		1.80692	2.24014
LINC00176		1.76062		1.29034
CTC-260E6.4		1.71148	2.68391	1.14557
HCP5		1.61018	1.75285
RP11-110I1.6		1.60874		1.00356
NCK1-AS1		1.58253	1.64317	1.23732
RP3-512B11.3		1.54967	1.34949
RP11-1149O23.3		1.45112	1.02272
CASC9		1.30341	1.79169	1.64187
RP11-98D18.9		1.29948	1.93859
LINC01132		1.2129		1.41826
RP11-360L9.7		1.20148		1.15414
FUT8-AS1		1.17495		1.58744
BAALC-AS1		1.14945	3.68498
LINC01186		1.1335	1.73956
LPP-AS2		1.11125	1.34554
RP11-44F21.5		1.10666	1.76223
RP11-395G23.3		1.04086		1.96128
LINC01006		1.00829	1.61077
LINC00494			3.23723	3.65472
RP11-343H19.2			3.10524	1.25097
RP11-249C24.11			3.10524	1.25097
RP11-57A19.2			2.5838	1.91535
PSMB8-AS1			2.14456	2.09532
CTB-147C22.8			2.00238	3.96288
RP11-727A23.7			1.9768	2.41203
LL22NC03-N14H11.1			1.95807	1.03493
AL022344.7			1.95807	1.03493
RP11-172H24.4			1.83702	1.88007
AC067968.3			1.83102	1.32053
FAM41C			1.73775	1.68412
TMEM161B-AS1			1.72757	1.57897
RP11-586D19.2			1.64631	1.29142
RP11-370I10.11			1.62807	1.04666
LINC01562			1.61938	1.18704
RP11-45A17.3			1.6134	1.34589
AC005358.3			1.59175	2.48503
RP11-158K1.3			1.58063	1.69674
MIR155HG			1.56961	1.29519
RP4-694A7.2			1.49153	1.42849
AC002044.4			1.46423	1.01966
RP11-1079K10.4			1.43899	1.22631
LINC00907			1.43417	1.43494
LINC00264			1.4056	1.73008
CTC-510F12.6			1.39038	1.33598
AC114271.2			1.37378	1.01714
NCBP2-AS2			1.35501	1.40558
LINC00649			1.33264	2.29874
OIP5-AS1			1.33071	2.01155
RP11-1112J20.2			1.27384	1.15571
DLEU2			1.27271	1.27511
RP1-300G12.2			1.23756	1.35773
KIAA0087			1.22635	2.10683
AC008991.1			1.20784	1.06391
ZNRF3-IT1			1.20629	1.66296
RP4-755D9.1			1.19516	1.68022
CTD-2256P15.4			1.17849	1.74276
RP11-361H10.5			1.17648	1.12482
CTD-2313F11.1			1.16065	1.57982
RP11-529E10.7			1.14026	1.29994
RP11-103J17.1			1.13416	1.33072
AC011343.1			1.11598	1.12768
RP11-611E13.2			1.08074	1.02506
CTA-363E6.2			1.07583	1.08655
TMEM72-AS1			1.06027	1.34077
AL035610.2			1.05642	1.21557
RP5-1007F24.1			1.05169	1.83141
RP4-614O4.11			1.04937	1.73439
AC002550.5			1.03988	1.13224
RP11-463I20.1			1.03473	1.05817
RP11-169F17.1			1.00897	1.05972
TMEM147-AS1			1.00711	1.40464
RP5-940J5.9			1.00711	1.33824
RP11-53I6.4			1.00563	1.066
RP5-1057B20.3			-1.02291	-1.22485
AP001627.1			-1.08441	-1.53102
U82695.9			-1.09696	-1.6218
RP11-831F12.2			-1.14246	-1.44234
RP5-906A24.1			-1.16698	-1.55125
LINC00920			-1.19857	-1.31662
RP11-528M18.2			-1.20844	-1.72206
AC090286.4			-1.21951	-1.09398
ZBTB20-AS2			-1.22614	-1.58949
RP11-916L7.1			-1.23775	-2.1386
CTC-573N18.1			-1.26618	-1.27704
XXbac-BPG299F13.14			-1.31678	-1.04488
CTD-2306A12.1			-1.31678	-1.04488
GABARAPL3			-1.3179	-1.31851
AC016722.4			-1.40464	-1.19189
MIR124-2HG			-1.43042	-2.11448
RP11-140H17.1			-1.68419	-1.39478
ABCA9-AS1			-1.8425	-1.33255
KCNQ1OT1			-1.84307	-1.96341
LINC01550			-1.84665	-1.0583
RP11-267C16.1			-1.87046	-1.26698
RP11-627G23.1			-1.93845	-1.19267
AC000068.5			-1.98031	-1.31061
RP11-141M1.4			-1.98031	-1.31061
AC022816.2			-2.05587	-2.21011
RP4-784A16.5			-2.07175	-1.98136
RP11-56I23.1			-2.10716	-1.41771
DGUOK-AS1			-2.11577	-1.38349
RP11-61L19.1			-2.11998	-1.58797
RP11-360N9.3			-2.17753	-1.05934
RP1-60O19.1			-2.2322	-2.63866
RP11-264L1.1			-2.44409	-1.04333
LINC01505			-2.79779	-1.31388
RP11-552F3.13			-3.01177	-1.64805
MIR4435-1HG			-3.50236	-1.04379
DCTN1-AS1			-4.39383	-1.08233
RP11-436D23.1			-4.43918	-1.17269
RP11-932O9.7		-1.00649	-1.50184
POLR2J4		-1.01396	-1.32814
RP11-574K11.32		-1.03239	-1.51889
CTC-471J1.2		-1.04731		-1.02759
RP11-244F12.3		-1.07932	-1.57938
YEATS2-AS1		-1.09113	-2.15148
PCAT19		-1.11224	-5.05501
RP11-412D9.4		-1.11724	-1.22748
RP11-174G6.5		-1.12739	-1.13592
FTX		-1.12748		-1.41937
RP11-23J9.4		-1.12979	-2.63879
RP11-266K4.14		-1.13321	-2.88011
CTD-2035E11.5		-1.18472	-1.08262
FLJ33360		-1.19479	-1.13585
AC133528.2		-1.20864	-1.3875
SLC25A25-AS1		-1.28707	-1.25558
INTS6-AS1		-1.28742	-1.78183
FAM66C		-1.29038	-1.0347
FLG-AS1		-1.2925	-1.04979
HOTAIRM1		-1.2964	-1.71024
RP11-260M2.1		-1.3385		-1.20534
RP11-399E6.4		-1.34222	-1.78183
RP11-696N14.1		-1.3484	-1.83587
RP11-147L13.12		-1.35778	-1.23775	-2.1386
AC010976.2		-1.36411		-1.59475
LINC00854		-1.39037		-1.20427
TRAF3IP2-AS1		-1.39334		-1.24312
MIR4697HG		-1.3943	-1.07557
RP11-497H16.9		-1.39609	-1.25826
RP11-295H24.4		-1.41555	-1.43863
RP11-72I8.1		-1.45576	-1.17173
AP001062.8		-1.46472	-2.6493
RP11-81A1.6		-1.49696	-1.18075
PWAR5		-1.49726	-1.28621
MAMDC2-AS1		-1.54696		-1.28679
CTD-2547G23.4		-1.60062		-1.0472
RP11-152H18.3		-1.6095	-1.31217
SVIL-AS1		-1.69593	-1.5858
XXbac-BPGBPG55C20.1		-1.69882	-1.16899
RP11-457M11.5		-1.75416	-1.16899
RP11-206L10.3		-1.79109	-1.29251
CTC-529I10.2		-1.86438	-1.4508
RAMP2-AS1		-1.91792	-1.44088
CD27-AS1		-1.95727		-1.48017
XXbac-B461K10.4		-1.98839	-1.5576
AC093642.1		-2.01781		-1.01882
RP11-361L15.5		-2.02581	-3.72788
RP11-285F7.2		-2.06279	-1.27781
GS1-358P8.4		-2.10351		-1.49062
RP11-728F11.4		-2.11253		-1.0957
RP11-999E24.3		-2.1362	-2.56362
LINC01089		-2.15717	-1.69295
RP11-34P13.13		-2.15887	-1.29251
SNHG12		-2.18832	-1.93845	-1.0472
RP6-24A23.7		-2.20404		-1.14938
RP11-932O9.9		-2.22312	-1.50184
C8orf49		-2.27789	-1.84307
RP11-613D13.8		-2.34139	-2.39578
PGM5P2		-2.36289		-1.07477
CTC-524C5.2		-2.44027		-1.0557
CASC15		-2.45067		-1.59829
LINC00883		-2.45376	-1.40887
SNHG14		-2.46474	-3.26517	-1.67665
CECR7		-2.48499	-2.88011
RP11-774O3.3		-2.52056	-1.54411
LINC00894		-2.60448	-2.15595
LINC01088		-2.67067	-1.40788
RP11-734K23.9		-2.69322		-1.16194
ANKRD10-IT1		-2.70328		-1.6162
RP11-732A19.5		-2.74175		-1.00798
AC002398.12		-2.83551	-2.17603
LINC00893		-2.90054	-2.38669	-1.14906
PWRN1		-2.92109	-1.99991
LINC00342		-2.96413		-1.16194
RP11-553L6.5		-3.13074		-1.86199
CTD-2228K2.7		-3.17387	-1.58718
LINC01197		-3.3325	-1.57753
RP11-203J24.9		-3.3468	-1.71472
RP11-373D23.2		-3.44907	-1.18643
RP11-1100L3.8		-4.08706	-1.23736
NR2F2-AS1		-4.28498	-1.41267	-1.14317
MIR503HG		-4.66807	-2.26206
LINC00473		-4.73726		-1.58581
XIST		-4.78078	-1.62658
CTD-2541M15.1	-1.00259		-1.19002
RP11-489E7.1	-1.00768			-1.5191
RP11-394B2.1	-1.00858	-1.14344
PDXDC2P	-1.01701	-2.28446	-2.45428
PKD1P6	-1.01701	-2.61677
WDFY3-AS2	-1.02095	-1.50536
LINC01471	-1.02552			-1.39966
AC009120.6	-1.03207	-2.30614
RP11-195F19.9	-1.03399	-1.19525
CTD-3035K23.7	-1.03815	-4.2319
RP11-43D4.3	-1.0388		-1.16595
LINC01420	-1.04993		-1.03299
RP11-83C7.3	-1.0588			-1.35439
CTC-429P9.1	-1.0588			-1.35439
RP5-1014D13.2	-1.0588		-1.14465	-1.35439
RP5-843L14.1	-1.06149			-1.55949
LINC01001	-1.06276	-1.83983
AC009501.4	-1.06679	-2.01815
SLX1B-SULT1A4	-1.07987		-1.19495	-1.568
THAP9-AS1	-1.08156	-1.23706
RP11-265E18.1	-1.0819			-1.50994
C14orf132	-1.09126		-2.19584
CTC-366B18.2	-1.09985		-1.1026
bP-21201H5.2	-1.11221		-1.28641
DHRSX-IT1	-1.11353		-1.77623
CTC-261N6.2	-1.11767		-1.40958
AC096669.3	-1.12212			-1.17681
POT1-AS1	-1.12212			-1.17681
RP11-54H7.4	-1.12212		-1.04453
ZNF582-AS1	-1.12212	-1.94478	-1.44001	-1.17681
RP11-544A12.8	-1.12557			-1.27694
RP11-446H18.5	-1.12758	-1.41852
RP3-461P17.10	-1.12961		-1.53219
RP11-542P2.2	-1.13617		-2.36811	-2.1334
CTD-2303H24.2	-1.14158	-3.35539
SNHG16	-1.15349		-1.24772
RP11-545I5.3	-1.17023		-1.07903
RP4-781K5.2	-1.17839	-4.38841
RP11-442J21.2	-1.19956			-1.2424
RP11-658F2.8	-1.20907	-1.63456
RP11-350J20.5	-1.21538		-3.50236	-1.17051
LINC01237	-1.21538	-1.63391
RP11-831A10.2	-1.21724		-1.33964	-1.62295
AC005264.2	-1.21724		-1.33964	-1.62295
ARHGEF26-AS1	-1.21998			-1.54148
ZBED5-AS1	-1.22001		-1.62154
RP11-97O12.6	-1.22181	-1.75238	-1.39098
FAM13A-AS1	-1.23156	-2.42108	-1.2272	-1.53642
CTD-2562J17.6	-1.23185	-1.02784
CFLAR-AS1	-1.23259			-1.45342
RP11-24I21.1	-1.24362			-1.06203
CTC-343N3.1	-1.24485			-1.42141
RAD51-AS1	-1.24788	-1.98013
EDRF1-AS1	-1.2492	-1.12113	-1.63264
N4BP2L2-IT2	-1.25713	-2.05402
AC098973.1	-1.2616		-1.28031
CTD-3157E16.2	-1.27525			-1.02083
RP11-709D24.5	-1.28339		-1.97319	-1.29086
RP5-858L17.1	-1.28436	-1.17095
RP11-463J7.2	-1.29447			-1.08955
AC034187.2	-1.29699		-1.32968
RP4-761J14.8	-1.29981	-1.70458
RP11-295D4.3	-1.30403		-5.83993
RP6-91H8.5	-1.30432		-3.89245
RP11-681H18.2	-1.30674	-2.81623		-1.32916
SEMA3F-AS1	-1.30705	-1.10912
LINC00997	-1.30749			-1.05804
RP3-425C14.4	-1.3089			-1.62099
RP11-159N11.4	-1.32663	-1.30142	-1.73224	-1.33228
CTD-2026K11.2	-1.33757			-1.59048
RP11-794P6.6	-1.35107		-4.00009	-1.00188
RP3-412A9.17	-1.37036			-1.2424
RP11-364P22.2	-1.37036		-2.81388	-1.15337
RP11-556N4.1	-1.37806			-1.39297
CTD-2574D22.3	-1.37989			-1.69385
KB-1517D11.4	-1.38314		-3.38887	-1.26482
AC003003.5	-1.39457		-2.77536
RP11-7F17.8	-1.39457	-1.2844
LINC00499	-1.40175		-1.67437
C21orf62-AS1	-1.40395	-1.01259
RP3-508I15.9	-1.40894	-1.1669		-1.11595
CTC-429P9.3	-1.42037	-1.5666
RP11-319G6.1	-1.42376			-1.58616
VLDLR-AS1	-1.4244	-2.84588
RP4-639F20.1	-1.43742	-1.46241
RP3-467K16.2	-1.44401		-2.16389
SH3BP5-AS1	-1.45159	-3.28502	-1.03236
RP3-394A18.1	-1.45761			-1.12257
DLGAP1-AS2	-1.45778	-1.09786
AC130469.1	-1.46695		-1.24851	-1.72512
CTB-12O2.1	-1.46695		-1.24851	-1.72512
RP11-384G23.1	-1.46695		-1.24851	-1.72512
PCBP1-AS1	-1.46695	-1.57632		-1.72512
PWAR6	-1.46808	-2.17414	-2.01861	-1.86965
PSMD5-AS1	-1.48396	-1.5365
RP11-517M22.1	-1.48631			-1.39033
RP11-752D24.2	-1.48811	-2.39208
RP11-589P10.5	-1.49557	-1.38694
MRGPRF-AS1	-1.4999	-1.84248
EPB41L4A-AS1	-1.50058	-2.72803	-1.32815
AF129075.5	-1.50309		-1.21605	-1.12559
RP5-1039K5.12	-1.50416		-1.30686
AC005154.6	-1.50961	-2.27789	-1.3459
RP3-329A5.8	-1.51079	-1.61037
DAPK1-IT1	-1.52676			-2.41099
INE2	-1.52705		-1.01221
RP3-368A4.5	-1.52705	-2.00696
LINC00685	-1.53709	-1.78177
EIF3J-AS1	-1.53758			-1.22485
RP11-57H12.5	-1.55808	-1.02261
RP11-522B15.3	-1.56391	-2.42267
RP11-513G19.1	-1.57548		-1.79759	-2.15912
SEPT7-AS1	-1.57751		-1.19814	-1.70209
AC005944.2	-1.58192	-1.28987
RP11-727A23.11	-1.58919		-2.22065
NPTN-IT1	-1.5964	-1.5358		-2.23603
CTC-242N15.1	-1.60431			-1.26624
RP11-648L3.2	-1.60431			-1.26624
RP11-785H5.1	-1.605			-2.78767
RP11-247L20.4	-1.60592		-2.81965
RP11-352M15.2	-1.60623		-1.02809
RP11-420A23.1	-1.60921	-1.25606		-1.54779
ADD3-AS1	-1.61327		-1.56495	-1.59829
RP11-762L8.6	-1.61471	-1.5884	-1.26618	-1.27704
RP11-264M12.2	-1.61973		-1.39262
TGFB2-OT1	-1.62765	-1.16553	-1.30874
RP11-169E6.1	-1.63256			-1.19873
RP11-511B23.2	-1.63256			-1.19873
RP11-391A7.1	-1.63589			-3.12885
MEF2C-AS1	-1.63756	-2.83189
RP11-324L17.1	-1.64729			-1.067
RP11-1020A11.2	-1.6486	-1.06485
PRKG1-AS1	-1.65994			-1.84275
LINC01232	-1.66539		-1.19701
ZNF32-AS3	-1.66549			-1.48254
RP11-863H1.1	-1.66828		-3.50003
LINC00900	-1.66851			-1.09099
AC097468.7	-1.66851			-1.09099
HEIH	-1.67328	-1.24605
RP11-834C11.14	-1.67822	-1.22054
KB-1460A1.5	-1.67829	-1.56012		-2.31906
PLS3-AS1	-1.67892			-1.12049
CTD-2270P14.1	-1.68018	-1.98022		-1.65392
DNAJC9-AS1	-1.68301		-1.81507
RP11-382A20.5	-1.68521		-1.14689
XXyac-YRM2039.3	-1.68638			-1.9818
AC006946.16	-1.69167	-1.69734		-1.30749
CHL1-AS2	-1.69428	-1.20111
RP11-167N5.5	-1.7009	-1.05531
RP11-702B10.2	-1.70135			-1.08114
CTD-2240E14.4	-1.70493		-1.0957	-2.15557
RP11-203B9.4	-1.70989	-1.25208	-1.30941	-1.34371
RP11-890B15.3	-1.71154	-1.21313
RP11-752L20.3	-1.7299		-1.16228
SFTA1P	-1.74411			-1.21171
RP4-635E18.8	-1.74431	-2.35927	-1.00954
RP11-106M3.3	-1.74577	-1.00902
GS1-204I12.3	-1.75185			-1.35222
RP11-1191J2.5	-1.75936		-1.19492
RP11-392O17.2	-1.76116	-1.04852
RP11-356J5.12	-1.76764		-1.10162
RP11-430H10.1	-1.77015	-1.243		-2.13207
KLF3-AS1	-1.77425	-3.79209	-1.85727	-2.16713
BACE1-AS	-1.78067	-1.35957
chr22-38_28785274-29006793.1	-1.792		-2.1073	-1.00802
RP11-355O1.11	-1.792	-1.38217
NANOGP11	-1.80448		-1.77463	-1.97013
DYX1C1-CCPG1	-1.80709		-2.04571
RP11-166N17.1	-1.81133	-1.28373
NR2F1-AS1	-1.8198	-2.54417		-1.98175
RP11-517I3.2	-1.83111	-1.8051	-1.89223	-1.25899
RP11-496I9.1	-1.83348		-1.74553
RP11-138I1.4	-1.84507	-3.85002
RP11-39H3.2	-1.85001			-2.44295
RP11-504P24.8	-1.85001	-1.57525		-2.44295
RP11-521O16.2	-1.85021			-1.26698
RP11-342M3.5	-1.8504			-1.5361
AC068057.1	-1.86113		-1.52648
AC018647.3	-1.86275		-1.43363
CH17-189H20.1	-1.86983			-1.36136
RP11-236L14.2	-1.88054	-2.99181
RP11-522B15.7	-1.88557		-1.10964	-1.05765
CTD-3088G3.6	-1.88608			-1.22485
SLC25A21-AS1	-1.88826	-1.64057
RP11-16N11.2	-1.89132	-1.24138
RP11-391L3.3	-1.89895			-1.57002
RP11-631N16.2	-1.89895			-1.57002
CTD-2555O16.4	-1.90286			-1.3073
AC073043.1	-1.9042			-1.67562
RP3-425P12.1	-1.9042			-1.67562
RP11-44M6.7	-1.9123	-1.61675
RP11-114H24.6	-1.93053			-1.63726
RP11-379B18.5	-1.93206	-2.05939
ZNF213-AS1	-1.94026	-1.47323
RP3-332B22.1	-1.94179	-1.26385
THAP7-AS1	-1.94642		-1.52242
LINC00667	-1.94826	-1.47353
RP11-452C8.1	-1.94871		-1.0361	-2.50298
RP11-395B7.4	-1.95128	-1.35679
AC000032.2	-1.95389	-1.09998	-1.57251
RP11-19P22.5	-1.95917			-2.1372
RP11-432J24.5	-1.96149			-1.34737
RFPL1S	-1.96648			-1.44581
STK4-AS1	-1.96685			-1.60362
RP11-499E18.1	-1.96943		-2.44154	-1.06361
RP11-506O24.2	-1.97204			-1.01734
SLC16A1-AS1	-1.97395		-1.20019
RP11-734K21.5	-1.98497			-1.62603
XXbac-BPG170G13.32	-1.98497			-1.70351
LINC01018	-1.99691	-2.31878
RP11-142O6.1	-2.00069		-1.09631
NAMA	-2.01081			-1.59256
ASMTL-AS1	-2.01087	-1.63181
CTD-2054N24.2	-2.01718	-2.15311
RP11-89K11.1	-2.01718	-2.83547
RP11-96A15.1	-2.02449		-1.19155
MIR22HG	-2.02633	-1.6616		-2.07207
RP11-20I23.13	-2.03104	-1.05688
LINC01140	-2.03247	-1.79825		-1.6178
RP11-440I14.2	-2.03705		-1.1423
RP11-379F4.4	-2.06387	-1.44222
RP11-254F19.4	-2.07195		-1.34411	-1.87708
RP11-554D20.1	-2.07493			-1.19632
RP11-1099M24.6	-2.07604		-1.47203
RP1-28O10.1	-2.08111	-1.00259
RP11-369K17.1	-2.08335			-1.14013
RP11-642D21.1	-2.10248		-1.78973	-1.2896
HLA-F-AS1	-2.10569	-2.02396
RP11-554A11.5	-2.11056			-1.37825
CRNDE	-2.11628		-2.2457	-2.02074
AP000997.2	-2.11974		-1.30073
RP11-108H9.1	-2.12372		-1.07725
RP11-285J16.1	-2.12907	-1.17052
RASSF8-AS1	-2.13258	-1.23032		-2.26593
RP11-862G15.1	-2.13961			-1.38471
RP11-245P10.8	-2.16283			-2.06718
RP11-69E11.4	-2.16472	-2.99411
SNHG8	-2.16697	-1.36865
RP11-363G10.2	-2.17124		-1.95218
RP11-114H20.1	-2.17124		-1.95218
SACS-AS1	-2.17364			-1.2671
DAB1-AS1	-2.17364			-1.35462
LINC01192	-2.17759			-2.40021
AC006004.1	-2.17759			-2.40021
RP11-677I18.3	-2.18085	-1.08789		-3.13367
FLJ33581	-2.19001		-2.20687	-2.24567
RP11-835E18.5	-2.19001		-2.20687	-2.24567
COLCA1	-2.21676		-1.20603
RP11-903H12.3	-2.23949			-1.75058
RP4-717I23.3	-2.24161	-2.36688	-2.89385	-1.01493
RP11-386M24.3	-2.24187			-1.7061
RP11-43N16.4	-2.25374	-2.07272
RP11-598F7.6	-2.26338		-1.38763	-2.06861
AC005682.5	-2.26357	-1.36149
RP11-463J10.3	-2.26433			-2.37339
ZNRD1-AS1	-2.26647	-1.41852
LINC01435	-2.28488		-2.29415
RP11-434D9.1	-2.29116			-1.23418
LINC00575	-2.29302			-1.42967
DPP10-AS1	-2.29539			-1.45032
RP5-1172A22.1	-2.30011	-1.47242
RP11-127B20.2	-2.3078		-1.68919
RP11-269F20.1	-2.31066			-1.9687
RP11-206L10.4	-2.31827			-1.29544
RP11-34P13.9	-2.31827			-1.29544
KB-1125A3.12	-2.33675		-1.78656
RP11-575M22.1	-2.33804		-1.9575	-2.00126
PAN3-AS1	-2.34586	-1.29367
RP11-685M7.3	-2.35635		-1.87067	-1.4075
CTD-2515C13.2	-2.36109			-1.6028
RP1-142L7.8	-2.36586		-1.3147	-2.30514
DUXAP8	-2.36678			-2.06358
RP11-690I21.2	-2.3673			-1.09579
BCYRN1	-2.37275		-3.50236
GABPB1-AS1	-2.37275	-1.35839	-1.88327	-1.24312
RP11-2N1.3	-2.3959	-1.51278		-1.11814
MAGI2-AS3	-2.39973	-3.80381	-1.32533	-1.34596
ZSWIM8-AS1	-2.41294	-1.93067		-1.44878
CTD-2076M15.1	-2.41303			-1.51464
RP11-138A9.1	-2.41831		-1.34876	-1.24823
AC009950.2	-2.4344	-1.10454
RP3-341O5.3	-2.44213			-1.05123
WEE2-AS1	-2.44213		-1.06333	-1.05123
CTD-2600O9.1	-2.44536			-4.00738
ADAMTS9-AS1	-2.44885	-4.23747		-1.47979
RP11-3D4.4	-2.45154		-1.1925
RP11-415J8.3	-2.46741	-1.6442		-1.29291
RP11-399K21.12	-2.46944			-1.18105
RP11-644F5.11	-2.47042			-2.61936
WT1-AS	-2.47315			-1.0202
RP11-894J14.2	-2.47768		-1.16283	-1.4436
RP11-43D2.2	-2.48513		-1.60316
AC006129.2	-2.48979			-1.21473
CTD-2105E13.15	-2.5101		-3.32461
ZEB1-AS1	-2.51063			-2.53764
RP11-401P9.4	-2.51119	-1.40018
MALAT1	-2.5125		-1.46986	-3.01014
RP11-115H15.2	-2.54416			-1.26492
TCL6	-2.54416		-1.20235	-1.26492
CTD-2309O5.3	-2.54479			-1.15513
RP11-626G3.1	-2.54601		-2.05972	-1.24493
RP11-17A1.3	-2.55355			-3.33933
ADAMTS9-AS2	-2.55869	-3.35153	-1.41197	-1.77356
TPTEP1	-2.56195	-2.10152	-2.65728
RP1-309I22.2	-2.56272		-1.34077
RP3-416H24.1	-2.57694			-2.07249
RP11-124N14.3	-2.57694	-1.83695	-1.29089	-2.07249
RP11-334A14.5	-2.57714			-1.63852
LUCAT1	-2.58687			-2.99409
LINC01011	-2.58876			-2.36705
RP11-764K9.1	-2.58876			-2.36705
LINC01410	-2.58876			-2.36705
AC006116.15	-2.58876			-2.36705
AC108488.4	-2.5906	-2.18735
RP3-466P17.1	-2.59199		-1.17925	-2.22598
RP11-166D19.1	-2.63189	-3.09652	-1.82691
MUC19	-2.63233		-3.87871
RP11-632P5.1	-2.65826		-2.70347	-1.09961
RP11-326A13.2	-2.6615		-2.76234	-2.84503
RP3-323A16.1	-2.6615		-2.76234	-2.84503
RP11-736K20.4	-2.6615	-2.13217	-2.76234	-2.84503
RP11-350G8.9	-2.66275			-1.48892
AC007743.1	-2.68389			-1.33257
RP11-66D17.3	-2.68685			-1.65641
RP11-143E21.6	-2.69159		-1.07299
RP11-93I21.3	-2.7165		-1.55291	-2.52348
LINC01128	-2.75478	-1.18567		-1.20347
RP5-855D21.1	-2.75478	-2.93943		-1.20347
RP11-609N14.1	-2.75607			-1.08303
ZNF252P-AS1	-2.75607			-1.08303
LINC00596	-2.75781			-1.13315
LINC00963	-2.75781			-1.13315
ZMIZ1-AS1	-2.75827			-1.68062
SNHG18	-2.7665	-1.11767
MMP24-AS1	-2.78036			-1.03901
C3orf35	-2.78088			-1.35849
LINC00671	-2.78705			-1.1599
SC22CB-109E1.1	-2.79097		-2.81178	-1.40089
RP11-113D6.6	-2.82698			-2.23983
LINC00173	-2.86611	-1.63807
RAPGEF4-AS1	-2.89764		-1.45404	-1.79434
RP11-105C19.2	-2.92061		-3.57373
RP11-645C24.5	-2.92061	-1.94205
RP11-449P15.2	-2.92741			-1.65769
SERTAD4-AS1	-2.93442		-1.55714
LINC01116	-2.94465			-2.82632
HHIP-AS1	-2.94832	-1.24645		-1.83645
AC005037.3	-2.9595		-2.13781	-3.362
LA16c-60D12.2	-2.9595		-2.13781	-3.362
RP11-276H19.1	-3.06195		-1.28799	-2.54446
RP11-679B19.1	-3.07305	-1.09076		-1.56587
RP11-399O19.9	-3.09511	-1.28679		-2.6937
ZBED3-AS1	-3.09544		-1.85082
RP11-612B6.2	-3.10569			-1.4773
CTD-2521M24.9	-3.11693			-1.29956
RP11-256P1.1	-3.14179		-2.80836	-5.15208
CTA-992D9.9	-3.15748			-1.25857
RP5-894D12.5	-3.19705			-1.56079
LINC01330	-3.23058		-1.13144	-2.9427
RP11-433J8.1	-3.23073			-1.27998
RP11-420L9.5	-3.24123			-2.2453
CAPN10-AS1	-3.24123	-1.01452		-2.2453
RP11-680F20.12	-3.26962	-1.75351		-3.15558
RP11-761I4.4	-3.27942			-1.15098
RP11-226P1.2	-3.27942			-1.15098
RP11-109J4.1	-3.31148		-1.32495	-1.75067
GATA6-AS1	-3.33463	-3.25952	-2.69419	-1.97927
RP11-166B2.7	-3.33655		-1.99974	-1.81661
RP11-757G1.6	-3.35392			-2.46148
RP5-1021I20.5	-3.35392			-2.46148
PAXBP1-AS1	-3.37484	-1.01078
RP11-116D17.1	-3.38875			-2.72248
RP11-215H22.1	-3.44			-2.1264
EMX2OS	-3.47079		-2.35592
RP11-544I20.2	-3.47559			-2.73911
LINC01314	-3.51523			-2.07492
CTD-2201E9.1	-3.61612		-1.83227	-3.10291
RP11-403A21.3	-3.71087			-2.49526
RP11-379K17.4	-3.71422		-1.22356	-1.91332
RP11-844P9.2	-3.75124	-3.58964		-2.28967
ADPGK-AS1	-3.85965			-1.99287
RP11-497K21.1	-3.86533			-1.72423
RP11-972P1.7	-3.88882	-1.31944		-1.27335
ELFN1-AS1	-3.90401			-1.52102
C1orf132	-3.91719	-1.5355		-2.47027
RP1-78O14.1	-3.94645	-2.11385		-2.20904
RP11-301L8.2	-3.98572		-1.54343	-1.3302
AC002310.12	-3.99256			-1.14441
AC084809.3	-3.99256			-1.39958
RP11-561O23.7	-4.06469		-1.71543	-1.58562
LINC00662	-4.08698		-3.55561	-2.74771
RP11-115D19.1	-4.13004			-2.68439
ADORA2A-AS1	-4.13858			-4.13609
TARID	-4.14433	-2.41651		-3.74502
RP11-830F9.5	-4.23984			-2.89626
C4B-AS1	-4.2813	-2.22152		-1.96862
C4A-AS1	-4.2813	-2.22152		-1.96862
CTA-992D9.11	-4.28842			-1.84331
SPRY4-IT1	-4.3163			-1.61097
RP11-407A16.5	-4.3651			-1.59727
CH17-360D5.2	-4.47885			-5.21947
LINC01060	-4.58749			-1.06379
RP4-714D9.5	-4.59243			-3.88102
ADIRF-AS1	-4.62552	-2.57086	-1.14465
RP11-1026M7.2	-4.62847			-2.26678
RP11-826N14.2	-4.62847			-2.26678
RMST	-4.69288		-2.80814
RP11-766N7.3	-4.74455			-2.41917
LINC01133	-4.7629			-2.63411
RP11-65D17.1	-4.79816			-1.59402
RP1-240K6.3	-4.88869		-2.29377	-2.55076
HAND2-AS1	-5.12888	-4.22967	-3.0023	-4.32128
RP11-715C4.1	-5.27383		-8.0664	-2.27977
AP000280.66	-5.28482	-2.08836		-2.37298
LINC01424	-5.37743			-4.24368
CTD-2349P21.11	-5.37743			-4.24368
NEAT1	-5.37743	-4.12389		-4.24368
LINC01105	-5.46936			-5.59121
LINC01024	-5.49136			-5.4381
RP11-83A24.2	-5.49136			-5.4381
CTD-3064H18.4	-5.49136		-1.24772	-5.4381
AC006548.28	-5.49136		-2.98833	-5.4381
TTN-AS1	-5.96707	-2.15748	-1.23067	-3.92543
RP11-673P17.4	-6.0628			-1.71381
MIR762HG	-7.00059			-4.17338
CH507-338C24.1	-7.00059			-4.17338
CTD-2542C24.5	-7.00059			-4.17338
RP11-717F1.2	-7.00059	-1.30413		-4.17338
