# Supplementary material for: An integrated analysis reveals the oncogenic function of lncRNA LINC00511 in human ovarian cancer
Source: Cancer Med. 2019 Apr 23;8(6):3026–35. doi: 10.1002/cam4.2171 (PMC6558455; doi:10.1002/cam4.2171)
Supplement: Supplementary file 3 [file CAM4-8-3026-s003.xls]

## Sheet: Sheet1
	GSE29450	TCGA-GTEX	GSE10971	GSE54388	TCGA_OV_os_coef	TCGA_OV_os_p	TCGA_OV_os_chisq	TCGA_OV_os_logrankp	chrom	start	end	GSymbol	Amp_PeakRegion	Amp_mlogQ	Amp_GScore	Amp_avgAmplitude	Amp_Frequency	Del_PeakRegion	Del_mlogQ	Del_GScore	Del_avgDellitude	Del_Frequency
RP11-139H14.5	5.34189			3.17608	0.0247983	0.152766	1.06694	0.301637	chr13	46691998	46696834	RP11-139H14.5	chr13:46692479-46758080	0	0.036959	0.53575	0.112263	chr13:46619718-46699633	4.08952	0.235042	0.627239	0.625216
RP3-340N1.6	5.16828			3.40448	0.0102753	0.777483	0	1	chr1	20569587	20571148	RP3-340N1.6	chr1:20480840-20572894	0	0.116612	0.418639	0.248705	chr1:20525160-20683434	26.6272	0.428011	0.559712	0.42487
LINC00346	5.16828			3.40448	0.0504935	0.322723	3.32641	0.0681755	chr13	111516333	111522598	LINC00346	chr13:111446344-111539726	0	0.256199	0.612645	0.250432	chr13:111378652-111520309	0	0.099851	0.586007	0.469775
RP1-65J11.5	4.61909		1.18363	1.0155	0.0370435	0.0680154	0	1	chr1	31331004	31333101	RP1-65J11.5	chr1:31330732-31334415	0	0.207406	0.528004	0.300518	chr1:31316029-31337417	9.574	0.295999	0.543909	0.317789
AC105760.2	4.55563		2.26273		0.0867569	0.230837	0.303701	0.581571	chr2	237968076	237994460	AC105760.2	chr2:237926489-238005789	0	0.180496	0.539995	0.271157	chr2:237471134-237986237	5.79685	0.256171	0.536584	0.279793
KB-1742H10.3	4.24567			2.70613	0.0114948	0.711679	0.169029	0.680977	chr8	105490766	105493011	KB-1742H10.3	chr8:105489770-105525031	27.4678	0.791187	1.00975	0.637306	chr8:105481923-105499135	0	0.06825	0.530096	0.11399
RP11-451H23.3	4.06133			1.65049	-0.0279054	0.208859	0	1	chr5	180111765	180113546	RP11-451H23.3						chr5:180079970-180226571	0.158416	0.155012	0.553174	0.373057
RP11-876N24.3	4.04432		2.43154	2.94897	0.0132658	0.783301	1.06692	0.301642	chr16	11027759	11030137	RP11-876N24.3	chr16:11020903-11030198	0	0.188271	0.602902	0.226252	chr16:10970759-11029338	0	0.080404	0.520704	0.431779
RP11-95O2.1	4.04432		2.43154	2.94897	0.0190614	0.525242	0.0168726	0.89665	chr18	34814081	34816205	RP11-95O2.1	chr18:34748933-34829958	0	0.174553	0.721557	0.170984
AC068282.3	4.04432		2.43154	2.94897	-0.123767	0.0638881	2.79654	0.0944681	chr2	128146705	128158156	AC068282.3	chr2:128116836-128183025	0	0.112956	0.485117	0.26943	chr2:128152334-128191675	0.859063	0.178198	0.522962	0.207254
VCAN-AS1	4.03337	1.49701	1.6431		-0.0027795	0.856266	0	1	chr5	82827170	82877139	VCAN-AS1	chr5:82786549-82863728	0	0.024629	0.506836	0.044905	chr5:82655822-82878519	64.2262	0.635753	0.662979	0.694301
AC008834.1	3.97797		4.22669	3.39337	0.00245226	0.934908	0	1	chr5	97421963	97496897	AC008834.1	chr5:97365172-97689999	0	0.076785	0.576307	0.082902	chr5:96483480-98101820	33.7547	0.473449	0.631845	0.613126
RP11-704M14.1	3.85899			1.68314	-0.0116232	0.611567	0	1	chr4	70047817	70082484	RP11-704M14.1						chr4:69204926-70344641	0	0.083583	0.581596	0.412781
RP11-255H23.4	3.77094			1.48904	0.0140213	0.582982	0.572636	0.449213	chr19	24000400	24057503	RP11-255H23.4	chr19:23989819-24019502	0.09904	0.293903	0.68506	0.400691	chr19:24014107-28240494	0	0.103964	0.499553	0.19171
LINC00969	3.52575			1.0624	-0.0263807	0.710176	0.0913097	0.762519	chr3	195384932	195466835	LINC00969						chr3:194994754-195753451	0	0.094428	0.512907	0.086356
DLX6-AS1	3.46169			1.00592	-0.00561141	0.748453	0.0329876	0.855877	chr7	96584452	96643377	DLX6-AS1	chr7:96557542-96625760	0	0.181278	0.595831	0.426598	chr7:96341281-96654573	0	0.060957	0.467697	0.136442
RP11-88I18.2	3.39863		3.44482	3.67013	0.0121482	0.792785	0.258721	0.611001	chr9	71008796	71021416	RP11-88I18.2						chr9:38626352-71147652	1.21615	0.186799	0.530551	0.355786
AL022344.5	3.3598			1.16483	0.0070712	0.863491	0	1	chr10	43191482	43201901	AL022344.5	chr10:43183225-43197113	0	0.084392	0.463111	0.274611	chr10:43136945-43300528	0	0.103964	0.479528	0.2038
DARS-AS1	3.28076	1.43593			-0.126222	0.109242	3.48813	0.0618105	chr2	136742745	136780163	DARS-AS1	chr2:136712306-136765419	0	0.105969	0.464727	0.271157	chr2:136663784-136870323	0.081258	0.151272	0.501344	0.2038
LL22NC03-N64E9.1	3.26055		3.03754	2.93938	-0.00610376	0.723994	0.018019	0.893217	chr14	19662047	19663434	LL22NC03-N64E9.1
AC005523.2	3.15532		1.32827	1.22579	0		0	1	chr19	4791756	4795571	AC005523.2						chr19:4772824-4807275	86.7454	0.73953	0.639849	0.768566
FLJ30679	3.15532		1.32827	1.22579	-0.0532348	0.000803396	7.20195	0.00728242	chr16	86588925	86590905	FLJ30679	chr16:86491267-86695720	0	0.042644	0.487749	0.069085	chr16:86589931-86609366	10.8427	0.307779	0.663985	0.772021
RP11-945C19.4	3.1497		1.03573		-0.0102624	0.585842	0	1	chr18	5887485	5909121	RP11-945C19.4	chr18:5876641-5924653	0	0.115611	0.687708	0.240069	chr18:5882305-5900220	0	0.077225	0.570945	0.369603
AC073342.12	3.11108			2.85685	-0.0205559	0.599939	0.912739	0.339389	chr7	142952356	142984473	AC073342.12	chr7:142965086-142977339	10.6828	0.558493	0.748941	0.544041	chr7:142817711-142989515	0	0.043007	0.424639	0.091537
RP11-1223D19.1	3.07534	1.14832		2.74113	-0.0123504	0.577128	0.285405	0.59318	chr2	110988682	111043433	RP11-1223D19.1						chr2:110379096-111437611	0	0.130142	0.497907	0.153713
RP13-1039J1.2	3.07534			2.74113	-0.0171362	0.336088	0	1	chr2	111160490	111192743	RP13-1039J1.2						chr2:110379096-111437611	0	0.130142	0.497907	0.153713
FOXD3-AS1	3.06593		1.26537		-0.0144631	0.259457	1.28794	0.256428	chr1	63786554	63790112	FOXD3-AS1	chr1:63665339-63818822	0	0.202865	0.525602	0.331606	chr1:63779346-63793155	0	0.11294	0.48617	0.184801
ZNF883	3.06279		1.0562		0.00925429	0.847416	0.599112	0.438917	chr9	115759399	115812323	ZNF883						chr9:115654246-115911257	0	0.135004	0.558105	0.518135
RP11-251G23.5	3.00894		1.35138		0.139725	0.187677	2.05603	0.151605	chr7	105211529	105214107	RP11-251G23.5	chr7:105208492-105249162	0.187956	0.299735	0.636685	0.474957	chr7:105208834-105242917	0	0.054974	0.469582	0.129534
LINC01094	2.9968	1.09936	1.43029		0.0466643	0.419082	0.549819	0.458392	chr4	79567056	79603853	LINC01094	chr4:79536030-79677482	0	0.113037	0.502679	0.120898	chr4:79568814-79843721	1.73646	0.197644	0.609714	0.552677
RP1-63G5.7	2.91863			1.10876	0.00124015	0.931317	0	1	chr22	37748229	37750879	RP1-63G5.7						chr22:37610419-37759937	0	0.111818	0.641277	0.761658
RP11-246E12.2	2.91654		1.11814	1.4572	-0.0727607	0.055805	4.0224	0.0448998	chr18	45674004	45677235	RP11-246E12.2	chr18:45671931-45675975	0	0.095946	0.566442	0.134715	chr18:45552290-45937911	2.11833	0.20475	0.620845	0.566494
AC005083.1	2.90786	2.32628			-0.0499517	0.30958	0.273178	0.601208	chr7	20257199	20261323	AC005083.1	chr7:20259929-20266770	0	0.204029	0.695592	0.302245	chr7:20172662-20366528	2.97821	0.218961	0.595056	0.310881
RP4-555D20.2	2.90223		1.98367		0.0141272	0.398934	0.101839	0.749633	chr3	44158790	44163857	RP4-555D20.2	chr3:44147477-44170496	0	0.074651	0.472635	0.181347	chr3:43736361-44275276	0.813769	0.177076	0.47375	0.326425
RP5-998N21.10	2.84384		2.12273	1.30031	-0.00133591	0.933665	0.260457	0.609807	chr1	149398876	149400540	RP5-998N21.10						chr1:120454004-149879545	0	0.087136	0.524604	0.108808
NUTM2B-AS1	2.80215		2.23603	1.4959	-0.146821	0.211111	0.0853877	0.770125	chr10	81422843	81586350	NUTM2B-AS1						chr10:81208964-82012099	0.069528	0.150524	0.503951	0.240069
RP11-115C21.2	2.80215		2.23603	1.4959	0.0471813	0.564815	0.0884604	0.766144	chr8	6261071	6264663	RP11-115C21.2	chr8:6255017-6289473	0	0.038569	0.55706	0.098446	chr8:5000625-6263083	26.3772	0.426328	0.758106	0.671848
LINC00284	2.79423	2.08496			0.00634571	0.843915	0.39942	0.527389	chr13	44482804	44604597	LINC00284	chr13:44519156-44565589	0	0.080461	0.617178	0.126079	chr13:44479000-44607666	3.91357	0.232611	0.621812	0.618307
RP5-1039K5.19	2.75555		1.34554		0.0623419	0.48217	0.693508	0.404974	chr22	38344358	38398896	RP5-1039K5.19	chr22:38338502-38371556	0	0.125303	0.654382	0.098446	chr22:38347783-38442251	0	0.106021	0.636647	0.751295
RP11-588K22.2	2.75133			1.73716	-0.0162632	0.735711	0.434705	0.509689	chr4	156655599	156658214	RP11-588K22.2	chr4:156409087-156874528	0	0.063303	0.522249	0.070812	chr4:156585466-156663490	5.0102	0.246822	0.621478	0.675302
RP11-9E17.1	2.74854	1.77529		2.74228	-0.0807714	0.138864	1.30528	0.253251	chr18	24122934	24125755	RP11-9E17.1	chr18:24113300-24126455	1.82733	0.368881	0.93211	0.243523	chr18:24034762-24237974	0	0.036275	0.562016	0.354059
RP11-141M3.6	2.73446		2.00179		0.03987	0.182297	3.57479	0.0586628	chr3	42850905	42949597	RP11-141M3.6	chr3:42905149-43151065	0	0.086212	0.48488	0.188256	chr3:42847980-43014416	0.546392	0.169409	0.466961	0.314335
AC090587.2	2.68968		2.74902		-0.00097474	0.987705	0.168144	0.681767	chr11	3837981	3843130	AC090587.2	chr11:3832257-3987830	0	0.019679	0.405858	0.086356	chr11:3815860-3847730	31.3804	0.458864	0.604178	0.592401
RAD21-AS1	2.68778		1.01965	1.22341	-0.0447694	0.190365	0.0847452	0.770967	chr8	117886662	117889107	RAD21-AS1	chr8:117881681-117904732	64.1622	1.17717	1.13331	0.709845	chr8:117882707-117947998	0	0.048616	0.539523	0.075993
PAX8-AS1	2.67813			1.13785	-0.00122599	0.983485	0.655157	0.418275	chr2	113969098	114034158	PAX8-AS1	chr2:113982608-113990137	0.272895	0.304998	0.636028	0.341969	chr2:113972546-114038349	0	0.095737	0.485978	0.146805
RP11-303E16.3	2.67116		2.31056	1.18022	-0.107538	0.0241774	0.936947	0.333064	chr16	81050396	81069364	RP11-303E16.3	chr16:81060761-81081705	0	0.036516	0.485617	0.063903	chr16:81036444-81065059	11.5466	0.314324	0.673126	0.775475
AC005042.4	2.64408			1.41143	0.0627774	0.296185	0.0522346	0.81922	chr2	159514848	159591514	AC005042.4	chr2:159531954-159556304	1.16342	0.34575	0.618112	0.38342	chr2:159312887-159650308	0	0.051421	0.421042	0.119171
HMGA1P4	2.63365		1.79279	2.38238	-0.045256	0.277973	4.2735	0.0387112	chr9	131425412	131425857	HMGA1P4	chr9:131425764-131454120	0	0.096428	0.447553	0.138169	chr9:131421463-131433822	1.97496	0.202132	0.570854	0.559585
RP13-735L24.1	2.61767		1.82652	1.15277	0.0155807	0.769435	0.039366	0.842725	chr12	9520059	9550213	RP13-735L24.1						chr12:9405723-9773232	0	0.090688	0.542653	0.138169
CTA-929C8.9	2.6077		2.16363		0.00124632	0.966931	0.00475817	0.945006	chr22	27749402	27774399	CTA-929C8.9	chr22:27652289-27881377	0	0.112811	0.560377	0.103627	chr22:27076576-28199267	0	0.080778	0.644047	0.690846
CTA-342B11.3	2.6077		1.14165		-0.044547	0.216269	3.70546	0.0542347	chr22	32387579	32412243	CTA-342B11.3	chr22:32338005-32396899	0	0.189837	0.796223	0.11399	chr22:32381973-32516409	0	0.076851	0.635884	0.699482
RP11-229P13.22	2.59618			1.19584	-0.00790228	0.535995	0	1	chr9	139952114	139956913	RP11-229P13.22	chr9:139938793-139968796	0	0.202739	0.540939	0.193437	chr9:139951811-139968796	2.53698	0.211855	0.568619	0.537133
CTC-281F24.1	2.59618			1.19584	-0.00347382	0.869508	0.149159	0.69934	chr17	6556782	6558328	CTC-281F24.1	chr17:6548278-6594844	0	0.116667	0.567153	0.103627	chr17:6554185-6586618	0	0.038519	0.618226	0.732297
FOXP4-AS1	2.59507	1.3889	1.54495	1.35762	-0.0487543	0.153195	4.47771	0.0343397	chr6	41462590	41516359	FOXP4-AS1	chr6:41382390-41481160	0.445195	0.314467	0.735857	0.405872	chr6:41321219-41563157	0	0.053852	0.540254	0.189983
RP11-706O15.5	2.56479	1.40746			-0.0139426	0.305095	0.449692	0.502481	chrX	3809478	3838787	RP11-706O15.5						chrX:3474209-4472534	1.47865	0.192409	0.391609	0.583765
PAXIP1-AS1	2.56433			1.87349	-0.250259	0.00596759	2.05891	0.151319	chr7	154795157	154797413	PAXIP1-AS1	chr7:154676803-154870080	10.3503	0.552974	0.732781	0.542314	chr7:154686957-154796341	0	0.087323	0.521823	0.11399
RP11-109P14.9	2.5639		1.58461	1.03041	0		0	1	chr1	38265391	38266551	RP11-109P14.9	chr1:38264025-38275802	11.5676	0.573137	0.728	0.457686	chr1:38233399-38275802	0	0.083209	0.461918	0.145078
RP11-489G11.3	2.56193			1.71789	-0.00370654	0.825878	0	1	chr4	174388983	174391192	RP11-489G11.3	chr4:174291512-174478972	0	0.079339	0.603113	0.070812	chr4:174327819-175157352	15.557	0.348355	0.641399	0.696028
AC004125.3	2.55853			1.1824	-0.0701529	0.150868	0	1	chr16	24247424	24264184	AC004125.3	chr16:24242392-24263342	0	0.068243	0.454625	0.188256	chr16:23771301-24266604	0	0.049738	0.490795	0.412781
CALML3-AS1	2.54971		4.13367	2.73693	0.0475025	0.129651	5.61959	0.0177608	chr10	5556206	5568209	CALML3-AS1	chr10:5407871-5572893	2.03945	0.375653	0.738415	0.44905	chr10:5539626-5637882	0	0.106021	0.56202	0.157168
RP1-239B22.5	2.54971		2.66312	3.59553	-0.0739734	0.132468	2.43139	0.118927	chr11	17402195	17405078	RP1-239B22.5	chr11:17393644-17414957	0	0.037469	0.452712	0.108808	chr11:17401519-17412717	5.56728	0.253553	0.566664	0.47323
AC008079.10	2.54789			2.06288	-0.0808811	0.241808	0.386118	0.534347	chr22	18593524	18613921	AC008079.10	chr22:18590644-18598771	0	0.196936	0.516872	0.17962	chr22:18560393-22107622	0	0.078347	0.627008	0.595855
C5orf64	2.54789			1.007	-0.00486293	0.787546	0.192786	0.660608	chr5	60933534	61047590	C5orf64	chr5:60939070-61016374	0	0.047144	0.512002	0.06563	chr5:60931629-61050837	54.8239	0.589006	0.665952	0.630397
RP11-95O2.5	2.50702		1.01229		0.0112643	0.748912	0.739201	0.389917	chr18	34823738	34827469	RP11-95O2.5	chr18:34748933-34829958	0	0.174553	0.721557	0.170984	chr18:34817112-35234040	0	0.099103	0.585134	0.462867
CTD-2531D15.5	2.50258			2.91313	0		0	1	chr11	62158987	62160844	CTD-2531D15.5	chr11:62158924-62199276	0	0.172516	0.481187	0.267703	chr11:62068526-62169772	0	0.045251	0.427432	0.205527
MIR205HG	2.48369	2.07182			-0.023875	0.245212	1.34057	0.246933	chr1	209602164	209606183	MIR205HG	chr1:209580380-209620207	0	0.19257	0.619566	0.440415	chr1:208420120-209609019	0.099565	0.152207	0.547369	0.139896
RP11-96K19.4	2.47906		1.43347	1.73856	-0.0416772	0.469344	0.483899	0.486661	chr1	111478990	111484975	RP11-96K19.4	chr1:111479887-111523681	0	0.176067	0.545814	0.297064	chr1:111414892-111484106	0	0.140053	0.498422	0.184801
AP001347.6	2.47906			1.04801	-0.00824985	0.885152	0.424303	0.514798	chr21	15399741	15516789	AP001347.6	chr21:15408034-15458679	0	0.135674	0.531994	0.222798	chr21:15372509-15438657	0	0.143044	0.56599	0.336788
TSIX	2.47084			1.90124	-0.0248557	0.448432	1.7627	0.184288	chrX	73012039	73049066	TSIX	chrX:73017838-73048552	0	0.142259	0.429687	0.260794	chrX:72931634-73033714	0	0.029918	0.263081	0.411054
RNASEH2B-AS1	2.45159		1.06725	1.93544	0.0757575	0.251409	0.719995	0.396146	chr13	51436307	51484900	RNASEH2B-AS1						chr13:50471179-51624282	6.48739	0.264024	0.6344	0.621762
LINC00664	2.44008		1.98526		-0.10593	0.0384113	5.71719	0.0167996	chr19	21666175	21686040	LINC00664	chr19:21661037-21673535	1.55928	0.360015	0.729683	0.438687	chr19:21661037-21686369	0	0.070868	0.484978	0.2038
SNHG7	2.43247			1.83863	0.0834736	0.23262	0.276919	0.598728	chr9	139615817	139622636	SNHG7	chr9:139590724-139632028	0	0.20082	0.563118	0.184801	chr9:139615162-139632028	2.95079	0.218587	0.57211	0.545769
CTD-2236F14.1	2.42493		2.11937	2.77788	0.00589772	0.755148	0	1	chr5	75902432	75904795	CTD-2236F14.1	chr5:75818484-75995390	0	0.032345	0.522377	0.044905	chr5:75826389-75921666	75.9885	0.691288	0.673129	0.723661
RP1-122P22.4	2.40351		1.01679	1.78325	-0.0129174	0.827448	1.20937	0.271457	chr20	19737033	19738681	RP1-122P22.4	chr20:19714454-19764800	0	0.126786	0.70062	0.483592	chr20:19703711-19984467	0	0.05273	0.524272	0.105354
RP11-332M2.1	2.40351			1.98731	-0.102101	0.246403	0.902783	0.342036	chr3	129565890	129566800	RP11-332M2.1	chr3:129564960-129573928	0	0.28366	0.700871	0.585492	chr3:129330600-129686392	0	0.044503	0.462165	0.069085
RP11-473O4.5	2.39684		1.25735		0.00628635	0.826507	0.0818449	0.774813	chr8	130844546	130856750	RP11-473O4.5	chr8:130852241-130900030	138.287	1.80016	1.36403	0.778929	chr8:126928848-132055870	0	0.000187	0.461337	0.051813
APOA1-AS	2.39			1.85917	-0.0112751	0.609135	0.469928	0.49302	chr11	116706832	116726445	APOA1-AS	chr11:116705719-116715688	0	0.14718	0.565789	0.260794	chr11:116711974-116972935	0.482407	0.167353	0.52479	0.310881
RP11-344G13.1	2.37609			3.06109	-0.116608	0.0397887	0	1	chr4	171961752	171980314	RP11-344G13.1	chr4:171956323-172144156	0	0.075162	0.582105	0.070812	chr4:171527042-172731581	11.9939	0.31825	0.630965	0.687392
RP11-360N9.2	2.36835			1.01426	-0.0315157	0.336196	0.0954174	0.7574	chr17	65607392	65609938	RP11-360N9.2	chr17:65527441-65628978	0	0.23548	0.478465	0.283247	chr17:65363843-65713350	0	0.035527	0.538102	0.414508
RP11-388M20.2	2.34525		1.17557	1.35608	0		0	1	chr16	31142753	31143198	RP11-388M20.2	chr16:31057945-31187757	0	0.08697	0.444411	0.195164	chr16:31085565-31214898	0	0.025243	0.480031	0.366149
SOX21-AS1	2.33685		1.99579		0.0117552	0.426153	1.63438	0.201099	chr13	95364969	95368500	SOX21-AS1	chr13:95268124-95367368	0	0.202179	0.591701	0.229706	chr13:95356732-95366684	0	0.094615	0.590916	0.476684
LINC01210	2.32708		2.46061	3.2455	-0.0442454	0.144731	0	1	chr3	137490790	137499720	LINC01210	chr3:137494035-137518223	4.90511	0.448728	0.758485	0.642487	chr3:137243497-137716667	0	0.025056	0.424959	0.044905
RP11-1O2.1	2.31607		1.43934	1.83098	-0.0264985	0.0990999	2.34146	0.125971	chr18	73834952	73857210	RP11-1O2.1	chr18:73729723-73939638	0	0.088227	0.564486	0.107081	chr18:73005275-74066688	28.3314	0.439418	0.67302	0.651123
CH507-154B10.1	2.31299		1.18855	2.08943	0.0141359	0.417544	0.553322	0.456963
RP11-283C24.1	2.30963		2.5578	2.38048	-0.00579606	0.716735	0.502184	0.478542	chr17	20691383	20692897	RP11-283C24.1	chr17:20669864-20711468	0	0.040125	0.512846	0.044905	chr17:20485571-20801739	0	0.142483	0.656257	0.842832
RP11-624M8.1	2.30424	1.62876			-0.00890816	0.754116	0.582288	0.445417	chr6	125899703	126070336	RP11-624M8.1	chr6:125958367-125995467	0	0.132008	0.633872	0.169257	chr6:125628489-126096071	9.44985	0.29469	0.608807	0.571675
RP3-333B15.4	2.29831			1.22996	-0.0120962	0.801263	0	1	chr20	23462281	23499691	RP3-333B15.4						chr20:23402774-23582418	0	0.053291	0.513921	0.081174
CTD-2368P22.1	2.29659		1.69662	2.10096	-0.0532892	0.48191	2.55678	0.109822	chr19	58513428	58522600	CTD-2368P22.1						chr19:58491627-58525591	17.5426	0.363875	0.595535	0.488774
RP11-203M5.8	2.2937			1.75885	0		0	1	chr14	20942947	20945248	RP11-203M5.8	chr14:20913996-20945949	3.7525	0.422151	0.830588	0.24525	chr14:20935625-20945949	0	0.095737	0.521506	0.278066
RP11-244B22.6	2.29278		2.95039		-0.0213934	0.432378	0	1	chr16	34430149	34431915	RP11-244B22.6						chr16:31807168-46615362	0	0.109948	0.478227	0.357513
MIR663AHG	2.28986			2.17645	0.0228258	0.37181	0.0795162	0.777954	chr20	26167555	26232162	MIR663AHG	chr20:26167529-26177804	0	0.093898	0.677428	0.502591	chr20:26095862-29843973	0	0.027487	0.482086	0.062176
CTD-2292P10.4	2.27917		2.41249		-0.0826339	0.112152	2.39684	0.121581	chr8	143783669	143808391	CTD-2292P10.4	chr8:143652160-143838014	98.1231	1.47744	1.21699	0.749568	chr8:143630199-143911227	0	0.048429	0.502654	0.081174
RP11-283G6.4	2.26752	3.54003	1.40044	2.72024	-0.0325923	0.349971	0.775253	0.378597	chr12	26364096	26488789	RP11-283G6.4	chr12:26444867-26462863	9.38287	0.53622	1.07619	0.540587	chr12:26237044-26488338	0	0.044503	0.532467	0.084629
RP5-1024G6.7	2.26072		1.71415	3.03612	-0.0378053	0.0792983	2.207	0.137385	chr1	53686334	53689925	RP5-1024G6.7	chr1:53654542-53739016	0.219367	0.301616	0.579917	0.37133	chr1:53679053-53692665	0	0.096672	0.47386	0.169257
RUSC1-AS1	2.25353		1.01846	1.44245	-0.0603338	0.502624	0.933579	0.333935	chr1	155286653	155293967	RUSC1-AS1	chr1:155271755-155287522	12.8588	0.593529	0.744192	0.621762	chr1:151099861-156411150	0	0.000187	0.303771	0.015544
RP11-279F6.1	2.24887		1.07002		-0.0593736	0.166258	0.432794	0.510621	chr15	69755364	69863779	RP11-279F6.1	chr15:69811206-69861539	0	0.160789	0.541644	0.16753	chr15:69737189-70123924	0	0.092745	0.511374	0.478411
HAGLROS	2.24244	2.40344		1.06527	-0.0398613	0.304821	1.38014	0.240078	chr2	177042444	177043736	HAGLROS	chr2:177042087-177058363	5.83812	0.468608	0.661544	0.443869	chr2:177042527-177129993	0	0.039454	0.386347	0.100173
RP11-449J21.5	2.2329	2.72308		1.98508	-0.0715168	0.213271	8.46416	0.00362213	chr17	74136636	74150731	RP11-449J21.5	chr17:74138559-74145736	0.557408	0.320135	0.523742	0.324698	chr17:74139264-74204498	0	0.043942	0.527523	0.376511
RP4-798A10.7	2.23121	1.24601			-0.0147388	0.693086	1.70803	0.191241	chr1	16841139	16842249	RP4-798A10.7						chr1:16796742-17342924	23.7973	0.408752	0.566462	0.395509
RP11-47A8.5	2.21997	1.62904			0.104604	0.265439	1.48264	0.223362	chr10	104402548	104403897	RP11-47A8.5	chr10:104341887-104449155	0	0.077996	0.435332	0.193437	chr10:104400133-104421471	12.1883	0.319933	0.561426	0.411054
ATP2A1-AS1	2.21772	1.4013			-0.0984455	0.114706	0.450822	0.501945	chr16	28890277	28891241	ATP2A1-AS1						chr16:28631585-29260551	0	0.03104	0.4731	0.379965
LINC00472	2.20323		1.20843	1.05068	0.00408145	0.936148	0.00569168	0.939862	chr6	72054046	72130472	LINC00472	chr6:72084894-72119784	0	0.143971	0.577869	0.241796	chr6:72019007-72593883	0	0.102281	0.573969	0.343696
ZRANB2-AS2	2.18225		1.2471		0.0237616	0.73389	0.0758796	0.782961	chr1	71547006	71955659	ZRANB2-AS2	chr1:71638606-71708807	0	0.149121	0.525161	0.28152	chr1:71553360-73652872	1.73676	0.197644	0.484665	0.221071
RP11-96C21.2	2.16059		1.10922		-0.0153113	0.475688	0.0915352	0.762234	chr15	70863296	70878945	RP11-96C21.2	chr15:70862128-70960095	0	0.179327	0.572494	0.170984	chr15:70139250-70945164	0	0.084331	0.511325	0.476684
RP11-479O17.10	2.15803		1.83102	1.32053	-0.00803688	0.684682	0.00448381	0.946613	chr10	81727968	81732969	RP11-479O17.10						chr10:81208964-82012099	0.069528	0.150524	0.503951	0.240069
C1orf140	2.15586		1.00192		0.0118242	0.484234	0.109762	0.740415	chr1	221503421	221509638	C1orf140	chr1:221300697-221702511	0.470503	0.315816	0.674527	0.487047	chr1:221045295-221874016	0	0.108265	0.503386	0.122625
COL4A2-AS1	2.15536			1.08159	-0.0148834	0.336981	0.230069	0.631473	chr13	111154921	111160526	COL4A2-AS1	chr13:111146009-111161284	0	0.260628	0.611501	0.253886	chr13:111068412-111167417	0	0.082648	0.585695	0.462867
RP11-691G17.1	2.14062		1.83102	1.32053	-0.0476935	0.216832	0	1	chr3	140583916	140586625	RP11-691G17.1	chr3:140576739-140604541	8.0333	0.511509	0.787811	0.659758	chr3:140296454-140765053	0	0.026365	0.450008	0.044905
RP11-14O19.1	2.13741		1.13835		-0.0680094	0.225688	0	1	chr1	95816806	95817810	RP11-14O19.1	chr1:95777376-95827749	0	0.12403	0.508858	0.260794	chr1:95663898-97048084	0.050809	0.149589	0.464142	0.222798
RP11-355B11.2	2.12663		1.37204		-0.197698	0.065967	1.83891	0.175079	chr2	61698322	61711265	RP11-355B11.2	chr2:61691637-61705201	0	0.24802	0.617373	0.412781	chr2:61701451-61767858	0	0.024869	0.322114	0.088083
LINC00839	2.10527	1.2253	2.14639		-0.0536362	0.233268	2.14492	0.143043	chr10	42970990	42990784	LINC00839	chr10:42976998-43039187	0	0.098844	0.491585	0.28152	chr10:42970357-43050784	0	0.091436	0.472493	0.200345
RP11-298E9.7	2.1043			2.92924	0.00348174	0.787822	0.225254	0.635065	chr10	3176757	3187358	RP11-298E9.7	chr10:3171995-3219604	2.15191	0.378922	0.737858	0.443869	chr10:2684075-3183747	0	0.129768	0.557171	0.177893
AC016907.3	2.09967			1.56813	-0.020704	0.419128	0.483884	0.486668	chr2	30273931	30366670	AC016907.3	chr2:30253587-30389255	0	0.236753	0.618108	0.402418	chr2:29904447-30352972	0	0.057031	0.392403	0.112263
HOXB-AS3	2.09951	1.95405			0.0582691	0.0241236	7.8151	0.00518116	chr17	46626991	46683776	HOXB-AS3	chr17:46668002-46671816	0	0.253252	0.673197	0.189983	chr17:46624100-46684257	0	0.045812	0.566603	0.554404
RP11-53B2.3	2.09875			1.0544	0.00241831	0.903955	0.034372	0.852918	chr18	13514518	13522887	RP11-53B2.3	chr18:13509757-13527341	0	0.059744	0.632732	0.224525	chr18:13140123-13661190	0	0.071055	0.554328	0.345423
LINC01215	2.07142		1.03869		-0.0663166	0.0704478	0.53062	0.466346	chr3	107844667	107857457	LINC01215	chr3:107847902-107926518	2.17309	0.379631	0.748518	0.533679	chr3:107652495-107877538	0	0.040015	0.476491	0.056995
RP5-1120P11.1	2.05667	1.3699			-0.243501	0.000233776	11.439	0.00071919	chr6	43963459	44042389	RP5-1120P11.1	chr6:43999368-44025087	0	0.281255	0.718539	0.386874	chr6:43977535-44098983	0	0.066567	0.52909	0.198618
RP11-175I6.5	2.053		1.54762		0.0392312	0.204373	0	1
RP11-111F5.8	2.053		1.54762		-0.0364296	0.106873	0	1	chr9	46698471	46705305	RP11-111F5.8						chr9:38626352-71147652	1.21615	0.186799	0.530551	0.355786
RP11-475I24.8	2.053		1.54762		0.0181832	0.541086	0	1
LINC01189	2.053		1.54762		-0.0303379	0.229345	0	1	chr9	46826491	46833319	LINC01189						chr9:38626352-71147652	1.21615	0.186799	0.530551	0.355786
LINC00950	2.03399			2.01516	0.0579747	0.310407	0.274302	0.60046	chr9	35858734	35865515	LINC00950	chr9:35848188-35887412	0	0.123944	0.555296	0.248705	chr9:35855886-35873015	0	0.063949	0.541086	0.348877
RP11-593F23.1	2.0191		1.06693	2.70613	-0.00059579	0.973033	0.27522	0.599852	chr15	76467231	76473827	RP11-593F23.1	chr15:76460474-76478371	0	0.17515	0.597094	0.160622	chr15:76350112-76523701	0.368563	0.163426	0.533571	0.492228
AC105053.3	2.0191			2.70613	0.0142049	0.371011	0.0318158	0.858432	chr2	86042252	86052514	AC105053.3	chr2:85998681-86062216	0	0.12037	0.493625	0.333333	chr2:86015651-86055309	0	0.037397	0.367697	0.094991
RP13-143G15.4	2.01409			1.35817	-0.00597415	0.824024	1.9274	0.165044	chr6	136313073	136546889	RP13-143G15.4	chr6:136282008-136431265	0	0.069638	0.522359	0.143351	chr6:136357841-136519098	7.80364	0.278235	0.610926	0.592401
RP11-48B3.4	2.00612			1.75104	-0.0658096	0.296136	2.56555	0.109215	chr8	81453534	81455339	RP11-48B3.4	chr8:81423801-81503192	0	0.277467	0.807351	0.499136	chr8:81233967-81520237	0	0.104525	0.535364	0.153713
GS1-393G12.12	1.99016			1.18891	0		0	1	chr8	145538252	145538801	GS1-393G12.12
RP11-91N2.3	1.98448		1.03968	1.31944	-0.0111991	0.371881	0	1	chr9	2541096	2541635	RP11-91N2.3	chr9:2508727-2593108	0	0.214434	0.697252	0.262522	chr9:2206035-2615337	1.66123	0.196149	0.631275	0.438687
RP11-214O1.3	1.98004			2.79685	0.016726	0.316756	0.341905	0.558731	chr17	14230651	14232791	RP11-214O1.3						chr17:14132778-15682578	0.352816	0.162865	0.66055	0.848014
RP11-510N19.5	1.9674	1.85673		2.17934	-0.0110149	0.807316	0.526539	0.468066	chr1	201980497	201984785	RP11-510N19.5	chr1:201976480-201992166	1.74793	0.366197	0.686766	0.519862	chr1:201976480-201986984	0	0.067502	0.452894	0.082902
RP11-561O23.9	1.95299		2.09884	2.13623	-0.00117626	0.938661	0.524734	0.468829	chr9	70865384	70866572	RP11-561O23.9						chr9:38626352-71147652	1.21615	0.186799	0.530551	0.355786
RP11-375N15.2	1.94637			1.03183	0.011431	0.692209	0.0109585	0.916627	chr8	9412653	9414030	RP11-375N15.2	chr8:9408978-9540693	0	0.031263	0.548705	0.093264	chr8:9410690-9597811	23.1494	0.404264	0.750127	0.685665
SOX9-AS1	1.94104	1.03009			-0.0142237	0.738436	0.74067	0.389446	chr17	70030247	70233344	SOX9-AS1	chr17:70091801-70221247	0	0.265309	0.492054	0.302245	chr17:70125572-70640826	0	0.040389	0.542172	0.393782
RP11-363E6.3	1.93148		3.13908		-0.0515943	0.393284	0.199784	0.654896	chr8	82192105	82193681	RP11-363E6.3	chr8:82181170-82206234	0	0.269009	0.810322	0.492228	chr8:82026852-82338537	0	0.105834	0.527216	0.148532
RP11-526I2.5	1.90743		1.20895	2.64	-0.084501	0.0461598	1.19705	0.273913	chr15	101087969	101090358	RP11-526I2.5	chr15:101083105-101088244	5.03435	0.451565	0.774802	0.26943	chr15:101088244-101144913	0	0.068063	0.518198	0.386874
RP11-381K20.4	1.90629			1.42812	0.00265753	0.837937	0	1	chr5	137097234	137097625	RP11-381K20.4	chr5:137025466-137129628	0	0.112829	0.487963	0.158895	chr5:137087042-137201693	0	0.122289	0.536804	0.426598
CTB-22K14.1	1.90629			1.30856	0.003283	0.887277	0	1	chr7	108540161	108545283	CTB-22K14.1	chr7:108436556-108596014	0	0.267737	0.628689	0.459413	chr7:108213532-108541193	0	0.066006	0.481586	0.132988
USP2-AS1	1.88932	1.4967			-0.0339286	0.511859	0.936929	0.333069	chr11	119252487	119397374	USP2-AS1	chr11:119277114-119349252	0	0.172678	0.593646	0.267703	chr11:119253986-119491786	0.091626	0.151833	0.507192	0.302245
AC006126.4	1.88896			1.38777	0.0534899	0.446385	0.688715	0.406602	chr19	45741889	45748628	AC006126.4	chr19:45748020-45748244	0	0.118244	0.63214	0.200345	chr19:45741482-45808142	9.82365	0.298243	0.583243	0.47323
AC004448.5	1.88376		1.25735		0.0660569	0.00821859	5.39445	0.0202009	chr17	19321116	19396304	AC004448.5	chr17:19271065-19371906	0	0.01416	0.382631	0.034542	chr17:19322313-19547479	0.095254	0.15202	0.655664	0.854922
CTC-558O2.1	1.87134			1.05245	0.0289663	0.124063	0.6269	0.428495	chr5	168133571	168147889	CTC-558O2.1	chr5:168140722-168147260	0	0.183409	0.536203	0.202073	chr5:168086274-168688634	0.008777	0.147158	0.564702	0.388601
NPHP3-AS1	1.86669		1.29542		-0.0226291	0.51664	1.00371	0.316414	chr3	132440593	132593067	NPHP3-AS1	chr3:132455186-132574874	0.992915	0.339369	0.715931	0.614853	chr3:132443661-133118031	0	0.04095	0.449784	0.056995
RP11-33N16.3	1.86307			1.35175	0		0	1	chr14	89878655	90421003	RP11-33N16.3	chr14:90167163-90455167	0	0.191703	0.522527	0.212435	chr14:89589918-90077667	0.148613	0.154638	0.53564	0.411054
RP11-4L24.3	1.8614		1.83102	1.32053	-0.0370432	0.279259	3.20623	0.0733582	chr9	45359302	45365869	RP11-4L24.3						chr9:38626352-71147652	1.21615	0.186799	0.530551	0.355786
LINC00511	1.85323	3.06255		2.77091	-0.129171	0.014574	5.05505	0.0245542	chr17	70319263	70636611	LINC00511	chr17:70346103-70387036	0	0.268492	0.496199	0.302245	chr17:70125572-70640826	0	0.040389	0.542172	0.393782
CTD-2369P2.8	1.84824		1.78378		-0.00961144	0.782341	0.0872698	0.767677	chr19	10396476	10399695	CTD-2369P2.8						chr19:10392223-10409008	1.20076	0.186425	0.534334	0.326425
RP11-423H2.3	1.84091		1.88603		0.0510594	0.279428	2.1081	0.146521	chr5	177377335	177390961	RP11-423H2.3						chr5:177040113-177415208	0	0.131077	0.555202	0.355786
TPT1-AS1	1.83707			1.22228	0.10863	0.220749	0.404424	0.524813	chr13	45915479	45967548	TPT1-AS1	chr13:45676819-46066217	0	0.042618	0.532753	0.117444	chr13:45860380-45958793	4.01451	0.23392	0.623868	0.626943
SSTR5-AS1	1.83439		2.13361		-0.00978795	0.606912	0	1	chr16	1114092	1128731	SSTR5-AS1	chr16:1111425-1119946	0	0.115614	0.479817	0.202073	chr16:1119946-1161810	0.864448	0.178385	0.567849	0.53886
RP11-295G20.2	1.82611	2.86669	1.58689		0.000380291	0.995191	0.446555	0.503976	chr1	231658133	231664302	RP11-295G20.2	chr1:231643049-231667303	5.62201	0.464204	0.730167	0.530225	chr1:231568577-231966847	0	0.074981	0.453457	0.091537
XXbac-BPGBPG55C20.2	1.82566		1.43347	1.73856	-0.0402925	0.589691	0.00107454	0.97385	chr6	58234837	58240189	XXbac-BPGBPG55C20.2						chr6:57179439-62234537	0	0.041885	0.503841	0.207254
PRC1-AS1	1.81591		2.67283	3.13601	-0.0412403	0.27633	1.65903	0.197734	chr15	91509574	91531854	PRC1-AS1	chr15:91512267-91526141	1.04266	0.341345	0.666502	0.246978	chr15:91508803-91539352	0	0.074607	0.515572	0.397237
XXbac-B476C20.9	1.80518			1.02534	-0.162157	0.0377576	0.922511	0.336817	chr22	18559292	18561650	XXbac-B476C20.9	chr22:18559972-18566288	0	0.192381	0.51578	0.176166	chr22:18560393-22107622	0	0.078347	0.627008	0.595855
RP11-323N12.5	1.7825	5.01621	1.34854		0		0	1	chr17	76851559	76851926	RP11-323N12.5	chr17:76842963-76872380	2.63495	0.393038	0.556721	0.354059	chr17:76848982-76864805	0	0.030292	0.529663	0.345423
RP5-907D15.3	1.76481		1.17787		-0.000250926	0.986141	0	1	chr20	57169472	57179029	RP5-907D15.3	chr20:57174856-57236830	2.3265	0.384173	0.836065	0.666667	chr20:57092446-57219456	0	0.045999	0.53476	0.056995
U47924.27	1.73761	3.46217		1.1003	-0.0617851	0.170431	1.1101	0.292061	chr12	7072408	7073610	U47924.27	chr12:7032348-7075637	1.64315	0.362636	0.909821	0.542314	chr12:7054585-7088058	0	0.06825	0.510991	0.129534
RP5-1039K5.17	1.73505			1.21976	0		0	1	chr22	38346971	38347785	RP5-1039K5.17	chr22:38338502-38371556	0	0.125303	0.654382	0.098446	chr22:38347783-38442251	0	0.106021	0.636647	0.751295
RP4-715N11.2	1.72307		1.89087	1.88867	0.00691102	0.623504	0	1	chr20	51288455	51307468	RP4-715N11.2	chr20:51285577-51309773	0.720986	0.327679	0.801781	0.670121	chr20:50822325-51709962	0	0.026178	0.550496	0.043178
RP11-783K16.5	1.69524	2.03156			-0.11354	0.0421107	3.47599	0.0622656	chr11	64013435	64015689	RP11-783K16.5						chr11:63983604-64061673	0	0.044503	0.413277	0.2038
PSORS1C3	1.68825	1.0714			0.00813765	0.697307	0.986235	0.320664	chr6	31141511	31145676	PSORS1C3	chr6:31137660-31155803	0.795686	0.330991	0.662685	0.464594	chr6:31137660-31145920	0	0.061892	0.550962	0.169257
RP11-1057B6.1	1.6697			2.10467	-0.0133356	0.471162	0.0357042	0.850128	chr2	32078044	32078492	RP11-1057B6.1	chr2:32061067-32082097	0	0.239633	0.621103	0.402418	chr2:31742662-32086937	0	0.057966	0.394429	0.107081
CTB-61M7.1	1.66874		1.11113		-0.0163418	0.59512	0	1	chr19	55236000	55309738	CTB-61M7.1						chr19:55227879-55393722	7.95368	0.279731	0.565221	0.46114
RP11-362K14.7	1.66813			1.12077	0		0	1	chr3	169511282	169511754	RP11-362K14.7	chr3:169508915-169515012	110.655	1.58105	1.16289	0.834197	chr3:161211872-174006168	0	0.000187	0.454534	0.034542
AC093063.3	1.66491			1.00626	-0.0100605	0.441743	0	1	chr19	40175883	40185217	AC093063.3	chr19:40171396-40201236	24.266	0.751666	1.11411	0.409326	chr19:40152578-40179480	0.077147	0.151085	0.572317	0.28152
RP11-229E13.4	1.66408	2.72598			0		0	1	chr17	40023833	40023989	RP11-229E13.4	chr17:40014406-40098569	0	0.029008	0.39812	0.058722	chr17:40017491-40088108	0.101525	0.152207	0.617025	0.773748
KCNMA1-AS1	1.6525			1.73856	0.00384002	0.904099	0.492908	0.482633	chr10	78647801	78740382	KCNMA1-AS1	chr10:78688152-78736125	0.363644	0.310198	0.621518	0.309154	chr10:78598470-79345831	0	0.104712	0.49128	0.240069
TNRC6C-AS1	1.64753		2.13105		0.023228	0.763954	0.276203	0.599201	chr17	76103478	76107880	TNRC6C-AS1	chr17:76102391-76110518	2.14513	0.378746	0.556327	0.343696	chr17:75999136-76105731	0	0.031414	0.523772	0.354059
CTC-471J1.8	1.62879			1.18998	-0.00782133	0.574208	0.153482	0.69523	chr19	52633800	52674786	CTC-471J1.8	chr19:52624873-52672421	0	0.102987	0.561889	0.2038	chr19:52653119-52690310	12.4798	0.322551	0.564097	0.493955
RP11-66B24.4	1.62235			1.23489	-0.0513484	0.264529	3.55189	0.0594777	chr15	101433063	101459488	RP11-66B24.4	chr15:101306532-101529131	4.98523	0.450541	0.768458	0.271157	chr15:101401700-101457897	0	0.065258	0.514382	0.38342
ARHGEF19-AS1	1.60839			1.01367	0		0	1	chr1	16524348	16524852	ARHGEF19-AS1	chr1:16520024-16535914	0	0.185016	0.474672	0.288428	chr1:16484413-16539577	23.121	0.404077	0.572383	0.388601
LINC01123	1.59658	1.13377			-0.0186126	0.776546	0.0327426	0.856408	chr2	110744639	110753717	LINC01123						chr2:110379096-111437611	0	0.130142	0.497907	0.153713
CH17-264L24.1	1.59658		1.66731		0.00340963	0.944949	0.134223	0.714093	chr22	22618983	22627402	CH17-264L24.1						chr22:22227094-23890140	0	0.096485	0.624611	0.613126
AL035610.1	1.59533	1.55422			-0.00614965	0.789532	1.20974	0.271385	chr21	29420722	29509930	AL035610.1	chr21:29384787-29482205	0	0.102488	0.515245	0.217617	chr21:29126637-29908379	0	0.110135	0.527641	0.35924
MIF-AS1	1.59228	1.21078			-0.119778	0.104569	2.96196	0.0852447	chr22	24236612	24241117	MIF-AS1	chr22:24239065-24241611	0	0.182988	0.597144	0.146805	chr22:24232875-24239065	0	0.041511	0.617915	0.639033
RP5-864K19.7	1.58688			1.48745	-0.00779781	0.711238	1.16116	0.281225	chr1	39305004	39340166	RP5-864K19.7	chr1:39258674-39357547	20.7082	0.705347	0.786043	0.500864	chr1:39302725-39343065	0	0.055348	0.461413	0.119171
AP001442.2	1.58566		1.12089		-0.0172682	0.602232	0.00797994	0.928819	chr21	27301065	27315001	AP001442.2	chr21:27290331-27398999	0	0.108749	0.517708	0.222798	chr21:27252526-27544041	0	0.071055	0.526399	0.345423
LL22NC03-86G7.1	1.56938		1.749		-0.0440053	0.627804	0.0227825	0.880024	chr22	22292664	22332004	LL22NC03-86G7.1						chr22:22227094-23890140	0	0.096485	0.624611	0.613126
C6orf47-AS1	1.56353		1.0048		0		0	1	chr6	31626105	31628498	C6orf47-AS1						chr6:31176039-32933222	0	0.067689	0.550962	0.169257
CTA-384D8.34	1.56039		1.3954		-0.0143811	0.329567	2.41544	0.120144	chr22	50981078	50981440	CTA-384D8.34
CTA-384D8.35	1.56039		1.3954		-0.0281057	0.211056	3.57722	0.0585772	chr22	50980733	50981335	CTA-384D8.35
LINC00294	1.55713		1.25943	2.06843	-0.0885358	0.418488	0.014691	0.903527	chr11	33097694	33101000	LINC00294	chr11:33097877-33131063	0	0.219785	0.719362	0.183074	chr11:33097877-33273340	0	0.067689	0.510708	0.326425
RP11-463O12.3	1.55565			1.19426	0		0	1	chr12	123349881	123351568	RP11-463O12.3	chr12:123342885-123352740	0	0.134615	0.488692	0.300518	chr12:123347702-123402214	4.76181	0.243643	0.576204	0.329879
RP4-625H18.2	1.5541	1.29272			-0.0798782	0.0137167	2.19532	0.138431	chr6	19802394	19804983	RP4-625H18.2						chr6:19437583-19829829	0	0.034966	0.525586	0.143351
C20orf166-AS1	1.5452		2.48925		0.027865	0.153183	1.1797	0.277418	chr20	61141549	61148733	C20orf166-AS1	chr20:61143487-61146909	7.74531	0.506049	0.879137	0.685665	chr20:61001543-61145196	0	0.034966	0.461183	0.050086
CH507-513H4.6	1.54456	2.91396		1.19729	0.00824719	0.805677	0.196873	0.657257	chrUn_gl000220	109830	110753	CH507-513H4.6
CH507-513H4.4	1.54456	2.91396		1.19729	0.00148712	0.952144	0.117377	0.731897	chrUn_gl000220	153802	154725	CH507-513H4.4
CH507-513H4.3	1.54456	2.91396		1.19729	-0.00932316	0.782703	0.0204434	0.886306	chrUn_gl000220	153802	154725	CH507-513H4.3
CH507-513H4.5	1.54456	2.47126		1.19729	0.00575932	0.903418	0.388058	0.533322	chrUn_gl000220	153802	154725	CH507-513H4.5
CH507-145C22.1	1.5442		1.18855	2.08943	0.0149091	0.406156	0	1	chr7_gl000195_random	173871	179372	CH507-145C22.1
CH507-154B10.2	1.5442		1.18855	2.08943	-0.0190287	0.364932	0.00086821	0.976493
THUMPD3-AS1	1.52825		1.05713		-0.0573456	0.57198	2.97851	0.0843771	chr3	9391372	9440263	THUMPD3-AS1	chr3:9373721-9404924	0	0.171575	0.578466	0.229706	chr3:9406599-9444653	4.15883	0.23579	0.497876	0.343696
AC005339.2	1.51362			1.46521	0		0	1	chr19	4654975	4655536	AC005339.2
AC010761.10	1.51171	1.25288		1.68943	0		0	1	chr17	27076748	27077097	AC010761.10	chr17:27073529-27082710	0	0.198001	0.889156	0.100173	chr17:27075251-27077331	0	0.07012	0.624939	0.744387
RP11-532F12.5	1.49427	3.99254		1.39686	-0.0256289	0.740523	0.0425238	0.836625	chr15	41128005	41136585	RP11-532F12.5	chr15:41119805-41173206	0	0.051803	0.531107	0.063903	chr15:41124591-41153650	16.6568	0.356957	0.596041	0.61658
PTOV1-AS1	1.48139		1.21197		-0.0206988	0.86118	0.143683	0.704647	chr19	50341895	50354933	PTOV1-AS1	chr19:50328436-50370678	0	0.05324	0.441635	0.181347	chr19:50330244-50351202	13.0316	0.327413	0.568602	0.506045
RP11-760D2.5	1.47361		1.97997		-0.00427517	0.75006	0.437409	0.508376	chr7	56601922	56605823	RP11-760D2.5	chr7:56559819-56648112	0	0.107979	0.539407	0.34715	chr7:56180559-56702254	0	0.044316	0.469858	0.153713
CTD-2644I21.1	1.46623			1.08858	-0.0426279	0.0847507	0	1	chr14	101054111	101055663	CTD-2644I21.1	chr14:100950564-101064184	0	0.207446	0.55254	0.210708	chr14:100999283-101121760	0.250872	0.158938	0.524282	0.395509
RP11-93K22.13	1.45188	1.39891			-0.0988231	0.0401451	2.09156	0.148115	chr3	129808275	129813147	RP11-93K22.13	chr3:129730699-129871535	0.105641	0.294395	0.704408	0.588946	chr3:129747156-129931448	0	0.039267	0.446938	0.06563
CTD-2003C8.2	1.44379			1.44145	0.00518261	0.726273	1.4415	0.229897	chr11	10906431	10920869	CTD-2003C8.2	chr11:10877121-10926999	0	0.021317	0.417125	0.096718	chr11:10833255-11290071	19.919	0.381639	0.59377	0.55095
PSMA3-AS1	1.439			1.29527	0.0297628	0.801439	0.0543872	0.815598	chr14	58732082	58764852	PSMA3-AS1	chr14:58594957-59198137	0	0.039264	0.447677	0.096718	chr14:58746565-58772018	2.36647	0.209051	0.530931	0.502591
RP11-326G21.1	1.439			1.29527	0.00413776	0.830257	1.13219	0.287308	chr1	145018394	145018959	RP11-326G21.1						chr1:120454004-149879545	0	0.087136	0.524604	0.108808
AC159540.1	1.40528		1.64858	1.32361	-0.0236073	0.524765	0.447034	0.503747	chr2	98081773	98099107	AC159540.1						chr2:97693910-98281634	0	0.050486	0.413696	0.088083
SRP54-AS1	1.4001		1.03968		-0.0231816	0.763328	0.0038758	0.950359	chr14	35390063	35451738	SRP54-AS1	chr14:35334555-35487017	0	0.146365	0.532077	0.172712	chr14:35345255-35487752	0	0.112379	0.525006	0.37133
CTB-193M12.5	1.39684		1.7088	1.03901	-0.0741181	0.344374	2.95323	0.085706	chr16	15795093	15795975	CTB-193M12.5						chr16:14747102-18821191	0	0.069559	0.517129	0.419689
RP11-497E19.1	1.39058			2.09282	0.0150563	0.468681	1.7226e-06	0.998953	chr14	85990775	85996332	RP11-497E19.1	chr14:85964610-86201706	0	0.178156	0.547172	0.189983	chr14:85889270-88298252	0.18701	0.15632	0.529039	0.419689
RP13-379L11.2	1.3886			1.18824	0.0111793	0.574096	0	1	chr20	56532181	56534716	RP13-379L11.2	chr20:56515919-56578837	2.79017	0.397497	0.837175	0.675302	chr20:56287862-56723870	0	0.045251	0.540258	0.055268
LIPE-AS1	1.38052		1.27553		-0.0421454	0.594688	0.867992	0.351512	chr19	42901279	43156507	LIPE-AS1	chr19:42939364-43006240	0	0.19981	0.739214	0.243523	chr19:42941059-43010910	8.20576	0.282349	0.586833	0.430052
RP11-218M22.1	1.3781		1.75508		-0.0718457	0.325371	3.86656	0.0492575	chr12	740056	772872	RP11-218M22.1
RP11-5G9.5	1.36361		2.2807	1.30202	-0.000914649	0.948573	0.156189	0.69269	chr13	44451850	44452299	RP11-5G9.5	chr13:44431267-44489410	0	0.074276	0.60511	0.124352	chr13:44362423-44457925	4.07639	0.234855	0.622134	0.620035
RP5-1024G6.5	1.35442	1.321		2.17615	-0.136767	0.0839821	0.802071	0.370475	chr1	53704281	53708455	RP5-1024G6.5	chr1:53654542-53739016	0.219367	0.301616	0.579917	0.37133	chr1:53696051-53708068	0	0.096485	0.469659	0.16753
RP11-305P22.9	1.35137		1.66876		0.0099985	0.595698	0	1	chr20	61640734	61716423	RP11-305P22.9	chr20:61619066-61669036	7.33426	0.498331	0.87095	0.683938	chr20:61635445-61917317	0	0.035153	0.472491	0.048359
AC007386.4	1.34738			1.87968	-0.00434056	0.859028	2.37526	0.123271	chr2	65257860	65280151	AC007386.4	chr2:65197699-65295087	0	0.208425	0.581278	0.385147	chr2:65213146-65315903	0	0.034405	0.332404	0.100173
LL22NC03-13G6.2	1.32693			1.5883	-0.00698165	0.870005	0	1	chr22	34604129	34605251	LL22NC03-13G6.2	chr22:34578784-34668891	0	0.126528	0.701096	0.091537	chr22:33457884-35461383	0	0.085266	0.630842	0.725389
UBE2R2-AS1	1.32187		1.61207		-0.00730445	0.889067	0.110714	0.739333	chr9	33785947	33818793	UBE2R2-AS1	chr9:33743580-33800628	0	0.109022	0.554623	0.243523	chr9:33800628-33865636	0	0.075542	0.546166	0.369603
RP11-386G11.10	1.31476		1.40701	1.45845	-0.0459544	0.258468	3.39726	0.0653049	chr12	49521564	49541652	RP11-386G11.10	chr12:49519805-49554233	0	0.07024	0.496287	0.333333	chr12:49508883-49573512	0	0.067315	0.503695	0.176166
RP11-161H23.5	1.31476		1.40701	1.45845	0.0188443	0.19051	1.0559	0.304151	chr12	49658938	49667089	RP11-161H23.5	chr12:49664244-49673504	0	0.087747	0.503471	0.340242	chr12:49588774-49685083	0	0.06638	0.504699	0.176166
RP13-890H12.2	1.31364	1.03548			-0.00747593	0.917261	0.04623	0.829758	chr17	43246166	43248951	RP13-890H12.2	chr17:43199904-43288472	0	0.027274	0.356609	0.094991	chr17:43237248-43290209	0	0.112379	0.598823	0.683938
APCDD1L-AS1	1.30986		2.5392	1.48172	0.00671603	0.812937	1.23615	0.266214	chr20	57090434	57194944	APCDD1L-AS1	chr20:57174856-57236830	2.3265	0.384173	0.836065	0.666667	chr20:57092446-57219456	0	0.045999	0.53476	0.056995
HCG18	1.30823		1.18926		-0.0626316	0.587569	1.56862	0.210407	chr6	30255173	30294927	HCG18	chr6:30252574-30273371	0.486905	0.316717	0.660343	0.457686	chr6:30252836-30541852	0	0.058527	0.548786	0.172712
RP11-7K24.3	1.30715	1.65388	1.50018	1.5514	0.0345417	0.546699	1.79408	0.18043	chr6	42059970	42061997	RP11-7K24.3	chr6:42038721-42064147	0.272895	0.305002	0.720212	0.404145	chr6:42014140-42148185	0	0.054226	0.537384	0.196891
RP11-46O21.2	1.30001		1.07975		-0.0252728	0.128071	6.57379	0.0103491	chr10	76265838	76290311	RP11-46O21.2	chr10:76255443-76275185	0	0.250682	0.586275	0.284974	chr10:75897924-76581578	0	0.122289	0.47687	0.255613
GRIK1-AS1	1.29303			1.14184	0.0051413	0.728259	0.596048	0.44009	chr21	31120493	31136321	GRIK1-AS1	chr21:31088908-31133175	0	0.107197	0.537943	0.215889	chr21:30903301-31534800	0	0.108452	0.529104	0.367876
RP11-15B24.5	1.29303			1.14184	0.0130162	0.469039	0	1	chr9	84887670	85179347	RP11-15B24.5	chr9:84905440-85092719	0	0.055573	0.492068	0.103627	chr9:84490131-85592148	0	0.142296	0.562917	0.509499
LINC00052	1.28205		1.15248	1.23619	-0.0130633	0.326916	0.195551	0.658337	chr15	88120159	88123097	LINC00052	chr15:88084248-88155402	0	0.272007	0.650832	0.208981	chr15:88091615-88398971	0	0.068063	0.510191	0.42487
RP1-131F15.3	1.28205			1.27168	0.00219057	0.941487	0	1	chr6	132231330	132232667	RP1-131F15.3	chr6:132191848-132345063	0	0.066401	0.554834	0.134715	chr6:132218121-132273991	8.51471	0.285528	0.608469	0.604491
RP11-284F21.10	1.2808		1.59188		0.000968227	0.971389	0.14879	0.699694	chr1	156611457	156614679	RP11-284F21.10	chr1:156537980-156632348	5.34787	0.458248	0.679095	0.594128	chr1:156494350-156710795	0	0.000187	0.332883	0.025907
RP11-167H9.3	1.2808		1.59188		-0.00596302	0.682652	0.0438662	0.834103	chr3	149795280	149797904	RP11-167H9.3	chr3:149792430-149814751	21.1995	0.711826	0.87868	0.689119	chr3:142664819-149799118	0	0.000187	0.391952	0.041451
RP1-197B17.7	1.2808		1.59188		0.0164366	0.77366	0.000186631	0.9891	chr12	48121933	48124381	RP1-197B17.7	chr12:48123563-48145456	0	0.164668	0.564594	0.367876	chr12:48102636-48128186	0	0.062453	0.497311	0.170984
RP11-702H23.6	1.25212		1.56874		0		0	1	chr11	74166392	74167870	RP11-702H23.6	chr11:74167086-74177921	9.12618	0.531576	0.759967	0.398964	chr11:74098783-74200423	0	0.031788	0.436358	0.146805
CTD-3222D19.11	1.24478			1.43054	0		0	1	chr19	16662583	16663139	CTD-3222D19.11	chr19:16659957-16664082	22.6526	0.731093	0.894098	0.537133	chr19:16124196-17002656	0	0.000187	0.434375	0.158895
CTD-2006C1.2	1.23741			1.18228	0.0812311	0.24785	0.472269	0.491945	chr19	12098431	12157090	CTD-2006C1.2	chr19:12136704-12154554	14.5188	0.618662	0.915728	0.433506	chr19:12114052-12138104	0.282319	0.160247	0.527762	0.290155
RP1-29C18.10	1.23592		1.35826		-0.0145287	0.411812	0	1	chr22	49942328	49950121	RP1-29C18.10
RP11-267M23.1	1.20558			1.45146	0.011793	0.868761	0.0642789	0.799857	chr8	95439939	95442116	RP11-267M23.1	chr8:95432733-95443806	7.22229	0.496024	0.891365	0.583765	chr8:95381095-95452244	0	0.070681	0.50381	0.124352
LINC01205	1.19655		1.13176	1.16604	0.00580304	0.749745	0	1	chr3	109128836	109214014	LINC01205	chr3:109027820-109187158	0.933871	0.336931	0.72341	0.528497	chr3:109042343-109322719	0	0.031227	0.475906	0.055268
RP11-404F10.2	1.19035			1.49922	-0.0159601	0.496161	1.30233	0.253789	chr1	160640567	160669551	RP11-404F10.2	chr1:160626036-160675047	3.06635	0.404822	0.67233	0.57513	chr1:160314931-161281368	0	0.000187	0.302979	0.027634
AC068039.4	1.1716			1.38605	0.00549784	0.902601	0.289405	0.590602	chr2	172629991	172632354	AC068039.4	chr2:172612078-172639478	1.92843	0.371979	0.606526	0.416235	chr2:172541609-172639478	0	0.03721	0.383895	0.107081
LINC00467	1.16739	1.41833			-0.108251	0.0999677	6.11699	0.0133888	chr1	211556144	211608675	LINC00467	chr1:211567555-211593587	0	0.18229	0.621718	0.433506	chr1:211551739-211613798	0.492942	0.167727	0.548571	0.162349
ZBTB11-AS1	1.16441		1.05531		-0.101317	0.42053	0.928106	0.335355	chr3	101395318	101398061	ZBTB11-AS1	chr3:101378476-101517092	0	0.235817	0.649515	0.483592	chr3:101367321-101399260	0	0.040576	0.445885	0.075993
RP11-334E6.12	1.15997	1.7717	1.4203		0		0	1	chr11	119288660	119289824	RP11-334E6.12	chr11:119277114-119349252	0	0.172678	0.593646	0.267703	chr11:119253986-119491786	0.091626	0.151833	0.507192	0.302245
RP11-498P14.3	1.14742		1.06284		-0.0251344	0.696892	0.599455	0.438786	chr9	99957632	99959969	RP11-498P14.3	chr9:99930780-100053492	0	0.047279	0.472398	0.096718	chr9:99793583-99998646	0.264269	0.159499	0.573011	0.549223
RP11-24C3.2	1.13815			1.16596	0.0126658	0.420567	0.0208129	0.88529	chr3	48481761	48488060	RP11-24C3.2	chr3:48475684-48493581	0	0.083995	0.475376	0.189983	chr3:48481335-48487353	1.42438	0.191287	0.478978	0.331606
RP3-370M22.8	1.13815			1.16596	-0.033749	0.508882	0.00807001	0.92842	chr22	40356400	40360687	RP3-370M22.8	chr22:40278340-40375703	0	0.080098	0.621711	0.070812	chr22:40294646-40375703	0.255552	0.159125	0.64544	0.794473
RP11-521C22.3	1.13524		1.59987	1.30567	0		0	1	chr10	52152765	52154321	RP11-521C22.3						chr10:51563993-52491639	0.100549	0.152207	0.491711	0.246978
RP1-178F15.5	1.11937	1.12689		2.12672	0.00149052	0.947878	0	1	chr1	153598807	153606816	RP1-178F15.5	chr1:153602241-153602861	13.4389	0.602547	0.746828	0.620035	chr1:151099861-156411150	0	0.000187	0.303771	0.015544
RP11-395B7.2	1.11937			2.12672	0.0192323	0.243757	0.0473636	0.827716
RP3-368A4.6	1.11733			1.22996	-0.0267987	0.699741	0.236405	0.626815	chrX	73429810	73433495	RP3-368A4.6	chrX:73365419-73470494	0	0.117989	0.405619	0.250432	chrX:73291684-73437080	0	0.030853	0.269671	0.423143
C8orf31	1.10654	1.02103			-0.0184524	0.707127	0.0835445	0.77255	chr8	144120625	144141359	C8orf31	chr8:144112281-144185788	101.742	1.50771	1.23296	0.749568	chr8:143991858-144382192	0	0.048429	0.502654	0.081174
RP11-315I20.1	1.10052		1.36701	1.29146	0.0266134	0.740857	1.37329	0.241248	chr1	145475908	145508503	RP11-315I20.1						chr1:120454004-149879545	0	0.087136	0.524604	0.108808
RP11-197N18.2	1.10003			1.00846	-0.0461407	0.384465	3.56667e-05	0.995235	chr12	123459866	123467454	RP11-197N18.2						chr12:123455426-123492234	4.56888	0.241212	0.57468	0.324698
RP11-863P13.3	1.09895		1.55707	1.22174	0.024354	0.191224	0.14645	0.701951	chr16	88210903	88212547	RP11-863P13.3	chr16:88093461-88251032	0	0.04101	0.449369	0.074266	chr16:87957458-88490956	14.0151	0.335827	0.664793	0.763385
RP11-27G24.3	1.09895		1.55707	1.22174	-0.0135263	0.384213	0	1	chr18	57126303	57132914	RP11-27G24.3	chr18:57079537-57219162	0	0.047709	0.509362	0.091537	chr18:57095601-57367756	11.5429	0.314137	0.638171	0.635579
RP11-383I23.2	1.09895		1.55707	1.22174	-0.0635962	0.179898	1.61611	0.203635	chr3	99521542	99524902	RP11-383I23.2	chr3:99477808-99558431	0	0.222085	0.64461	0.471503	chr3:99520888-99548196	0	0.045999	0.444478	0.079447
CTD-2616J11.14	1.09772			1.0819	-0.0252398	0.0995945	0.332313	0.5643	chr19	51897741	51906904	CTD-2616J11.14	chr19:51900924-51962035	0	0.101213	0.54624	0.195164	chr19:51882663-51907740	11.5466	0.314324	0.563355	0.493955
LINC00608	1.08525		1.18357		0.0028844	0.882532	0	1	chr2	219840114	219854662	LINC00608	chr2:219764197-219840507	0	0.170186	0.500764	0.298791	chr2:219774700-219840507	0.126608	0.153516	0.468894	0.219344
RP13-104F24.2	1.07439		1.84692	1.74664	-0.082685	0.191561	0.303588	0.581642	chr17	62745780	62777825	RP13-104F24.2	chr17:62754672-62765914	0	0.227185	0.489727	0.267703	chr17:62659873-62804143	0	0.040576	0.550006	0.430052
RP11-1348G14.4	1.07152		1.32698		-0.138156	0.0846353	6.36332	0.0116504	chr16	28814063	28829149	RP11-1348G14.4						chr16:28631585-29260551	0	0.03104	0.4731	0.379965
DICER1-AS1	1.07152			1.22341	-0.163758	0.0551633	4.00565	0.045348	chr14	95623981	95646270	DICER1-AS1	chr14:95619778-95746692	0	0.207134	0.555043	0.207254	chr14:95607179-95634860	0.509722	0.168288	0.528656	0.414508
RUNDC3A-AS1	1.07076			1.12663	0.0241682	0.56859	1.49414	0.221575	chr17	42376941	42392683	RUNDC3A-AS1	chr17:42332587-42526720	0	0.02379	0.366862	0.082902	chr17:42354657-42388908	0	0.128273	0.601716	0.70639
PROSER2-AS1	1.07076			1.12663	0.0438538	0.433983	1.16326	0.280791	chr10	11891606	11936699	PROSER2-AS1	chr10:11923089-11956706	0	0.285481	0.717293	0.433506	chr10:11863603-11960544	0	0.078534	0.553782	0.141623
RP11-430H10.2	1.07076			1.12663	0.00208632	0.916016	0	1	chr11	45392947	45410059	RP11-430H10.2	chr11:45320355-45446724	0	0.135983	0.539761	0.184801	chr11:45261342-45666866	0	0.068063	0.502011	0.300518
AC068831.10	1.06573			1.09713	0.00447696	0.947673	0.530592	0.466358	chr15	91565848	91579841	AC068831.10						chr15:91539697-91638408	0	0.075355	0.515378	0.398964
LINC00423	1.04308			1.04143	-0.061886	0.0312693	0	1	chr13	33451568	33485788	LINC00423	chr13:33468532-33497756	0	0.075204	0.545825	0.136442	chr13:33449863-33486529	1.35839	0.189978	0.623134	0.578584
AC102948.2	1.02718		1.37599	2.22418	-0.0284541	0.530839	0	1	chr17	50939480	50976948	AC102948.2	chr17:50937810-50945896	0	0.1389	0.462495	0.188256	chr17:50304319-52847941	0	0.045251	0.564114	0.51468
RP1-20B21.4	1.00963		1.53652	1.87658	0		0	1	chr1	17733255	17733878	RP1-20B21.4	chr1:17720545-17761989	0	0.116194	0.41098	0.259067	chr1:17733564-17766680	24.9072	0.416418	0.563195	0.417962
RP11-100L22.1	1.00783		1.01062		-0.0078565	0.670018	0	1	chr8	93681063	93691822	RP11-100L22.1	chr8:93676411-93727819	2.75125	0.3964	0.863436	0.547496	chr8:93119946-94145853	0	0.094615	0.509601	0.141623
AC005537.2	1.0062	1.48626			0.00122148	0.957636	0.135309	0.71299	chr7	42993733	43153530	AC005537.2						chr7:42280484-43617808	0	0.082087	0.537552	0.231434
RP11-295M3.4		4.05138		1.5139	-0.0100201	0.797326	1.13501	0.286708	chr16	53076977	53078128	RP11-295M3.4	chr16:53043013-53100136	0	0.049384	0.456325	0.084629	chr16:52692808-53363196	0.01446	0.147345	0.618651	0.644214
FAM83H-AS1		3.56184		1.20246	-0.130832	0.049528	1.96964	0.160486	chr8	144816309	144828507	FAM83H-AS1	chr8:144819458-144866985	103.242	1.52027	1.23235	0.75475	chr8:144624236-144866985	0	0.045999	0.499795	0.079447
UNC5B-AS1		3.46413	1.12628		0.0334092	0.370679	0.994501	0.318645	chr10	72976980	72977985	UNC5B-AS1	chr10:72966960-73001529	0	0.148981	0.499332	0.255613	chr10:72649430-73073183	0	0.123785	0.484724	0.262522
RP4-568C11.4		3.08955	1.61894		-0.0672034	0.300619	0.00552029	0.940773	chr20	24912475	24913619	RP4-568C11.4	chr20:24852798-24947476	0	0.107686	0.683432	0.499136	chr20:24877696-24941472	0	0.03291	0.488327	0.069085
PART1		3.0872		1.15698	-0.0355111	0.23458	2.69074	0.100933	chr5	59783539	59843484	PART1	chr5:59800421-59825479	0	0.074797	0.565232	0.082902	chr5:58155653-59818040	75.7036	0.689792	0.672728	0.604491
UCA1		3.05424	2.60244		0.00426833	0.868155	0.569699	0.450378	chr19	15939770	15947130	UCA1	chr19:15930471-15949237	27.5757	0.792416	0.965812	0.525043	chr19:15939104-16019198	0	0.025617	0.444754	0.165803
CTC-250I14.3		2.80621	1.46558		0.00279654	0.948826	2.82157	0.0930054	chr19	13250430	13251961	CTC-250I14.3	chr19:13228320-13252111	35.719	0.886839	1.06377	0.495682	chr19:13243980-13304913	0	0.092745	0.50739	0.219344
LINC01224		2.3477	3.04302		-0.0462019	0.328078	2.07485	0.149745	chr19	23582034	23598877	LINC01224	chr19:23548224-23592283	0	0.274924	0.672782	0.402418	chr19:23589345-23920880	0	0.086575	0.492038	0.193437
LINC01139		2.34107		1.82585	0.0186759	0.567097	3.03935e-06	0.998609	chr1	238643683	238649323	LINC01139	chr1:238615227-238652672	8.65322	0.523043	0.749056	0.544041	chr1:238055618-239547019	0	0.097046	0.501088	0.1019
RP11-627K11.6		2.19309		1.88632	0.0421371	0.532934	0.884482	0.346977	chr12	31433355	31433829	RP11-627K11.6	chr12:31426095-31440451	1.8137	0.368327	0.889849	0.533679	chr12:30459133-33516434	0	0.000187	0.450348	0.069085
BLACAT1		2.1859		1.2059	-0.078386	0.0856537	2.40431	0.121001	chr1	205404013	205407007	BLACAT1	chr1:205404237-205406492	0.191581	0.300052	0.656402	0.493955	chr1:205348131-205413607	0	0.080965	0.480422	0.1019
LINC00152		2.17411	1.14668		-0.0574974	0.444544	0.0484351	0.825809	chr2	87754886	87906324	LINC00152						chr2:87099193-88322525	0	0.039267	0.368279	0.091537
BBOX1-AS1		2.07852	2.64374	1.7039	0.00225979	0.923028	0.482924	0.487101	chr11	27068732	27241660	BBOX1-AS1	chr11:27152655-27215155	0	0.103535	0.567644	0.148532	chr11:27019331-27351984	0	0.138744	0.523775	0.390328
RP11-97O12.5		2.04425	1.04435		-0.00715838	0.689219	0.00222386	0.962387	chr15	89021101	89021618	RP11-97O12.5	chr15:88955867-89080817	0	0.281649	0.644071	0.217617	chr15:89012108-89022966	0	0.064697	0.51175	0.419689
RP11-303E16.2		2.02662	1.75889	1.56386	-0.177307	0.03734	4.99321	0.0254469	chr16	81064374	81065090	RP11-303E16.2	chr16:81060761-81081705	0	0.036516	0.485617	0.063903	chr16:81036444-81065059	11.5466	0.314324	0.673126	0.775475
WFDC21P		1.82181	1.60677		-0.00601979	0.873676	0.805262	0.369525	chr17	58160926	58169246	WFDC21P	chr17:58162738-58168322	0	0.246739	0.559688	0.243523	chr17:58157964-58250936	0	0.028048	0.554131	0.452504
RHPN1-AS1		1.81411	1.55008		-0.0671979	0.311794	0.0809299	0.776041	chr8	144448800	144450718	RHPN1-AS1	chr8:144393459-144471799	103.347	1.52109	1.23228	0.75475	chr8:144443506-144527346	0	0.048429	0.502604	0.081174
RP11-27M24.1		1.80692	2.24014		0		0	1	chr16	10623296	10625939	RP11-27M24.1	chr16:10583270-10645717	0	0.207191	0.623073	0.231434	chr16:10615525-10719601	0	0.085827	0.527067	0.43696
LINC00176		1.76062		1.29034	-0.0495408	0.175518	4.70671	0.0300451	chr20	62665696	62671315	LINC00176
CTC-260E6.4		1.71148	2.68391	1.14557	-0.096358	0.0225591	0.975594	0.323289	chr19	20331405	20332995	CTC-260E6.4						chr19:19938798-21263518	0	0.088257	0.476992	0.212435
HCP5		1.61018	1.75285		-0.0645296	0.192196	3.35895	0.0668405	chr6	31368478	31445283	HCP5						chr6:31176039-32933222	0	0.067689	0.550962	0.169257
RP11-110I1.6		1.60874		1.00356	-0.0573716	0.347136	0.722761	0.39524	chr11	118914898	118916205	RP11-110I1.6	chr11:118908230-118931099	0	0.163795	0.593593	0.260794	chr11:118905973-118952371	0	0.144166	0.505228	0.298791
NCK1-AS1		1.58253	1.64317	1.23732	-0.0797329	0.341739	1.00442	0.316243	chr3	136560567	136580896	NCK1-AS1	chr3:136540768-136579428	5.52044	0.46203	0.76042	0.644214	chr3:136536672-136579428	0	0.03291	0.446794	0.051813
RP3-512B11.3		1.54967	1.34949		-0.137212	0.0545344	3.16971	0.0750157	chr6	7540683	7541571	RP3-512B11.3	chr6:7527947-7551461	8.0333	0.511433	0.784509	0.48532	chr6:7539954-7589235	0	0.100412	0.598084	0.186528
RP11-1149O23.3		1.45112	1.02272		-0.0957618	0.192566	1.60793	0.204784	chr8	23081983	23088439	RP11-1149O23.3	chr8:23064784-23160433	0	0.01138	0.529409	0.07772	chr8:23024277-23099177	30.8877	0.455872	0.764187	0.704663
CASC9		1.30341	1.79169	1.64187	0.0103222	0.424163	0.805481	0.36946	chr8	76135638	76236976	CASC9	chr8:76136283-76196973	0.138729	0.296605	0.812697	0.512953	chr8:76128871-76249508	0	0.068063	0.503151	0.126079
RP11-98D18.9		1.29948	1.93859		-0.13565	0.0955067	0.815691	0.366443	chr1	151763279	151766878	RP11-98D18.9	chr1:151762108-151789548	17.0897	0.655922	0.771334	0.625216	chr1:151099861-156411150	0	0.000187	0.303771	0.015544
LINC01132		1.2129		1.41826	-0.127377	0.0164835	6.93077	0.00847253	chr1	234859788	234867390	LINC01132	chr1:234851396-234885467	13.1545	0.598015	0.783888	0.564767	chr1:234763805-234969211	0	0.075542	0.464459	0.093264
RP11-360L9.7		1.20148		1.15414	-0.00557414	0.705228	0.39438	0.530006	chr8	41397899	41402563	RP11-360L9.7	chr8:41389026-41432121	0.765622	0.329821	0.800979	0.340242	chr8:41288832-41428318	0	0.057218	0.585491	0.24525
FUT8-AS1		1.17495		1.58744	-0.176021	0.00332775	7.6898	0.00555336	chr14	65877887	65879408	FUT8-AS1	chr14:65873921-65898320	0	0.062663	0.463713	0.112263	chr14:65805709-66944873	7.21685	0.272065	0.548575	0.525043
BAALC-AS1		1.14945	3.68498		-0.0162926	0.820451	0.106655	0.743984	chr8	104169217	104311000	BAALC-AS1	chr8:104239256-104281044	23.8723	0.746569	0.999658	0.62867	chr8:104085865-104244150	0	0.074794	0.519079	0.120898
LINC01186		1.1335	1.73956		-0.0659573	0.128253	4.0283	0.0447431	chrX	46185358	46187080	LINC01186	chrX:46155491-46245409	0.412398	0.312794	0.746395	0.229706	chrX:45605470-46304688	0	0.072177	0.347893	0.506045
LPP-AS2		1.11125	1.34554		-0.147671	0.0901748	3.11362	0.0776402	chr3	187868993	187871845	LPP-AS2	chr3:187842655-187886400	45.1985	0.989409	0.968529	0.723661	chr3:187472474-188403226	0	0.062266	0.437395	0.062176
RP11-44F21.5		1.10666	1.76223		-0.0227905	0.256066	0.235846	0.627222	chr4	76006911	76009927	RP11-44F21.5	chr4:75931123-76046536	0	0.271958	0.810366	0.162349	chr4:75977125-76475750	0	0.117988	0.594268	0.48532
RP11-395G23.3		1.04086		1.96128	0.0131725	0.7929	1.88387	0.169895	chr8	107282371	107285127	RP11-395G23.3						chr8:106818218-107766936	0	0.066941	0.533226	0.108808
LINC01006		1.00829	1.61077		-0.0351607	0.542261	0.399208	0.527498	chr7	156264889	156433348	LINC01006	chr7:156227165-156371216	11.702	0.57526	0.740284	0.547496	chr7:155609376-156496231	0	0.095363	0.524494	0.110535
LINC00494			3.23723	3.65472	0.011007	0.589265	0.000356662	0.984932	chr20	46988692	46999372	LINC00494	chr20:46951442-47026905	0	0.259926	0.799304	0.630397	chr20:46987303-47457014	0	0.02356	0.455028	0.053541
RP11-343H19.2			3.10524	1.25097	0		0	1	chr16	56716381	56721719	RP11-343H19.2	chr16:56703914-56802158	0	0.049488	0.525392	0.075993	chr16:56714520-56760439	0	0.12659	0.62217	0.692573
RP11-249C24.11			3.10524	1.25097	0.0328106	0.236953	0	1	chr16	56682792	56686548	RP11-249C24.11	chr16:56622128-56697581	0	0.047598	0.515058	0.075993	chr16:56683911-56713503	0	0.130703	0.621175	0.692573
RP11-57A19.2			2.5838	1.91535	-0.0717291	0.172713	1.98822	0.158527	chr16	28296205	28303385	RP11-57A19.2	chr16:28198022-28299943	0	0.070494	0.436931	0.189983	chr16:28107473-28299943	0	0.031975	0.482855	0.379965
PSMB8-AS1			2.14456	2.09532	-0.0964161	0.0974841	3.31979	0.0684506	chr6	32811862	32814272	PSMB8-AS1						chr6:31176039-32933222	0	0.067689	0.550962	0.169257
CTB-147C22.8			2.00238	3.96288	0.0284343	0.0740808	1.39479	0.237598	chr19	51453440	51466905	CTB-147C22.8	chr19:51419694-51462293	0	0.096257	0.531795	0.198618	chr19:51461312-51474543	11.6493	0.315259	0.570944	0.493955
RP11-727A23.7			1.9768	2.41203	-0.0176222	0.366808	0.0231895	0.878965	chr11	82920472	82924421	RP11-727A23.7	chr11:82903720-82978552	8.33399	0.517036	0.770283	0.393782	chr11:82903922-82965884	0	0.052169	0.483289	0.169257
LL22NC03-N14H11.1			1.95807	1.03493	0.00297674	0.891695	2.12143	0.145251	chr14	19688317	19689011	LL22NC03-N14H11.1
AL022344.7			1.95807	1.03493	0.00436622	0.819765	2.26078	0.132687	chr10	43246625	43247593	AL022344.7						chr10:43136945-43300528	0	0.103964	0.479528	0.2038
RP11-172H24.4			1.83702	1.88007	-0.164823	0.0341953	0.5651	0.452213	chr13	21273445	21277857	RP11-172H24.4	chr13:21160492-21275749	0	0.071904	0.486084	0.117444	chr13:21266227-21297238	3.07212	0.220457	0.606215	0.583765
AC067968.3			1.83102	1.32053	0.00553852	0.682244	0	1	chr19	44527755	44529414	AC067968.3	chr19:44523020-44592607	0	0.182339	0.766151	0.221071	chr19:44523020-44537823	10.0463	0.300487	0.591274	0.450777
FAM41C			1.73775	1.68412	0.0190644	0.20806	2.16193	0.141467	chr1	803450	812283	FAM41C
TMEM161B-AS1			1.72757	1.57897	0.071031	0.350839	1.79451	0.180378	chr5	87564711	87732502	TMEM161B-AS1	chr5:87610418-87683806	0	0.041474	0.518026	0.060449	chr5:87483059-87677848	58.7813	0.609014	0.654908	0.689119
RP11-586D19.2			1.64631	1.29142	0.0124418	0.519837	0	1	chr4	6204054	6208376	RP11-586D19.2	chr4:6191768-6227628	0	0.247823	0.679985	0.215889	chr4:6203556-6312976	0	0.068624	0.587806	0.438687
RP11-370I10.11			1.62807	1.04666	-0.0212847	0.313725	0.0202679	0.886791	chr12	48754702	48755160	RP11-370I10.11	chr12:48698518-48768774	0	0.086089	0.50926	0.343696	chr12:48748952-48872495	0	0.062453	0.501073	0.172712
LINC01562			1.61938	1.18704	-0.0383485	0.114802	3.83388	0.0502267	chr1	51660766	51700768	LINC01562	chr1:51604023-51713224	0.400259	0.312231	0.581172	0.38342	chr1:51566271-51690322	0	0.091436	0.479588	0.162349
RP11-45A17.3			1.6134	1.34589	0.0353858	0.207159	1.59599	0.206472	chr10	133810241	133813350	RP11-45A17.3	chr10:133757235-133811306	0	0.256373	0.564108	0.283247	chr10:133779442-133895635	3.75722	0.230367	0.521793	0.333333
AC005358.3			1.59175	2.48503	-0.0299032	0.219575	0	1	chr17	12575178	12609452	AC005358.3	chr17:12559808-12647357	0	0.015561	0.490564	0.032815	chr17:12549230-12672638	0.154303	0.154825	0.66031	0.841105
RP11-158K1.3			1.58063	1.69674	0.00676972	0.936409	0.147159	0.701265	chr8	125500750	125503884	RP11-158K1.3	chr8:125498547-125505199	105.561	1.53962	1.27568	0.749568	chr8:125476005-125505199	0	0.030105	0.503511	0.056995
MIR155HG			1.56961	1.29519	0.00131252	0.982074	0.00921796	0.923512	chr21	26934220	26947480	MIR155HG	chr21:26902563-26959166	0	0.120849	0.555012	0.221071	chr21:26842278-26956748	0	0.0819	0.530805	0.354059
RP4-694A7.2			1.49153	1.42849	0.00914549	0.561597	0.106211	0.7445	chr1	68944811	68949222	RP4-694A7.2	chr1:68931341-68952356	0	0.144844	0.504951	0.288428	chr1:68921436-68963397	0	0.126216	0.48115	0.205527
AC002044.4			1.46423	1.01966	-0.0256806	0.404675	0.670819	0.412766	chr16	73048217	73048375	AC002044.4						chr16:72807956-73123965	11.4207	0.313015	0.668112	0.789292
RP11-1079K10.4			1.43899	1.22631	0		0	1	chr17	47481442	47482559	RP11-1079K10.4	chr17:47345563-47494215	0	0.169684	0.527329	0.177893	chr17:47481374-47571294	0	0.039828	0.567046	0.53886
LINC00907			1.43417	1.43494	-0.0528364	0.0459585	1.21934	0.26949	chr18	39739246	40271387	LINC00907	chr18:39955841-40195794	0	0.159257	0.695375	0.15544	chr18:39720548-40273086	0	0.133134	0.600216	0.512953
LINC00264			1.4056	1.73008	-0.00498776	0.734265	0.144954	0.703405	chr10	26878793	26883259	LINC00264	chr10:26731992-26936405	0	0.112848	0.624534	0.379965	chr10:26876975-26985149	0	0.065632	0.499227	0.143351
CTC-510F12.6			1.39038	1.33598	0		0	1	chr19	11432831	11434871	CTC-510F12.6						chr19:11374614-11438022	1.1657	0.185677	0.541373	0.319516
AC114271.2			1.37378	1.01714	-0.0527489	0.528452	2.43638	0.118549	chr19	10444111	10446924	AC114271.2						chr19:10441403-10453608	1.90684	0.200823	0.537006	0.33506
NCBP2-AS2			1.35501	1.40558	0.00919456	0.916189	0.048807	0.825152	chr3	196669493	196670411	NCBP2-AS2						chr3:196367400-197016800	0	0.09181	0.515295	0.093264
LINC00649			1.33264	2.29874	-0.0010832	0.974351	0.00388249	0.950316	chr21	35287837	35349992	LINC00649	chr21:35322015-35339084	0	0.129833	0.546928	0.233161	chr21:35291926-35353055	0	0.048055	0.492987	0.331606
OIP5-AS1			1.33071	2.01155	0.248434	0.0690883	2.74245	0.0977151	chr15	41576187	41601935	OIP5-AS1	chr15:41560453-41600074	0	0.026409	0.455104	0.051813	chr15:41586766-41620511	19.2782	0.376964	0.600224	0.630397
RP11-1112J20.2			1.27384	1.15571	-0.0115026	0.55831	1.34066	0.246918	chr14	63589750	63594932	RP11-1112J20.2	chr14:63493835-63889598	0	0.037734	0.428601	0.105354	chr14:62607343-63670005	7.05915	0.270382	0.548524	0.519862
DLEU2			1.27271	1.27511	0.0278273	0.737129	0.00166942	0.967409	chr13	50556687	50699856	DLEU2						chr13:50471179-51624282	6.48739	0.264024	0.6344	0.621762
RP1-300G12.2			1.23756	1.35773	0.0162095	0.310565	0	1	chr6	82236818	82244632	RP1-300G12.2	chr6:82228337-82275874	0	0.123261	0.603023	0.214162	chr6:82197454-82463376	0	0.100973	0.580244	0.378238
KIAA0087			1.22635	2.10683	0.00367034	0.823885	1.3569	0.244075	chr7	26572739	26578407	KIAA0087	chr7:26558229-26682891	0	0.171586	0.647911	0.309154	chr7:26418391-26578618	0.573249	0.170157	0.60373	0.271157
AC008991.1			1.20784	1.06391	0.0151745	0.383921	0	1	chr19	29383837	29386856	AC008991.1	chr19:29379723-29388821	47.6882	1.01542	1.12781	0.537133	chr19:28240509-29419207	0	0.103216	0.48979	0.112263
ZNRF3-IT1			1.20629	1.66296	0		0	1	chr22	29388708	29414608	ZNRF3-IT1	chr22:29405155-29414001	0	0.15358	0.631907	0.119171	chr22:29277023-29454477	0	0.080217	0.645413	0.690846
RP4-755D9.1			1.19516	1.68022	-0.0422607	0.309629	2.67588	0.101879	chrX	119170200	119280760	RP4-755D9.1	chrX:119192839-119241774	0	0.174503	0.475426	0.284974	chrX:119018856-119220792	0	0.032349	0.274331	0.398964
CTD-2256P15.4			1.17849	1.74276	0.0172254	0.712163	1.68863	0.193781	chr5	10264708	10267258	CTD-2256P15.4	chr5:10075772-10265076	3.42897	0.414276	0.884622	0.506045	chr5:10248797-10273643	0	0.043194	0.491403	0.110535
RP11-361H10.5			1.17648	1.12482	0.0336126	0.0553667	7.58583	0.0058829	chr14	76745515	76749446	RP11-361H10.5	chr14:76730593-76763076	0	0.155858	0.59202	0.158895	chr14:76616215-76775202	0.56688	0.16997	0.528787	0.454231
CTD-2313F11.1			1.16065	1.57982	-0.000636245	0.970868	0.148747	0.699736	chr5	54317126	54338672	CTD-2313F11.1	chr5:54298463-54405300	0	0.035188	0.489775	0.094991	chr5:54316878-54391025	35.9193	0.486351	0.660482	0.537133
RP11-529E10.7			1.14026	1.29994	0.00107113	0.942228	0	1	chr4	3546281	3550523	RP11-529E10.7	chr4:3529870-3550617	0.00635	0.287181	0.680169	0.238342	chr4:3536112-3763931	0	0.072738	0.593944	0.426598
RP11-103J17.1			1.13416	1.33072	-0.0727865	0.158894	0	1	chr4	37080198	37127046	RP11-103J17.1	chr4:37093432-37264831	0	0.053461	0.498642	0.127807	chr4:36250855-37241686	0	0.086014	0.585088	0.495682
AC011343.1			1.11598	1.12768	-0.00124503	0.945665	0.0033618	0.953764	chr5	159203778	159298391	AC011343.1	chr5:159210595-159269275	0	0.161788	0.526177	0.189983	chr5:158759900-159403199	0	0.14267	0.562645	0.400691
RP11-611E13.2			1.08074	1.02506	-0.102678	0.214015	0.895579	0.34397	chr12	70297812	70637140	RP11-611E13.2	chr12:70588638-70752162	0.035186	0.289441	0.714588	0.366149	chr12:70354749-70751275	0	0.052356	0.512191	0.184801
CTA-363E6.2			1.07583	1.08655	0.0211349	0.364189	0.0294927	0.863646	chr16	19354968	19413015	CTA-363E6.2	chr16:19375920-19470766	0	0.156117	0.551656	0.226252	chr16:19281889-19418180	0	0.034966	0.506301	0.404145
TMEM72-AS1			1.06027	1.34077	0.0323079	0.257071	0.787519	0.374852	chr10	45306471	45455137	TMEM72-AS1	chr10:45066992-45475390	0	0.080466	0.449475	0.250432	chr10:44883368-45433145	0	0.117053	0.489926	0.210708
AL035610.2			1.05642	1.21557	-0.0152946	0.493753	1.0981	0.294684	chr21	29488412	29600986	AL035610.2	chr21:29485324-29530114	0	0.106734	0.518887	0.219344	chr21:29126637-29908379	0	0.110135	0.527641	0.35924
RP5-1007F24.1			1.05169	1.83141	0.00505049	0.802809	0.35316	0.55233	chr7	26577996	26580667	RP5-1007F24.1	chr7:26558229-26682891	0	0.171586	0.647911	0.309154	chr7:26418391-26578618	0.573249	0.170157	0.60373	0.271157
RP4-614O4.11			1.04937	1.73439	0.0114094	0.726135	1.4464	0.229107	chr20	33855687	33867846	RP4-614O4.11	chr20:33847188-33923566	0	0.182319	0.751028	0.569948	chr20:33681825-33867248	0	0.035153	0.410346	0.056995
AC002550.5			1.03988	1.13224	0.00112881	0.951222	0.0708595	0.790089	chr16	19717672	19726705	AC002550.5	chr16:19678129-19727998	0	0.146613	0.541895	0.222798	chr16:19713882-19725044	0	0.041885	0.506474	0.405872
RP11-463I20.1			1.03473	1.05817	0		0	1	chr15	35270551	35272285	RP11-463I20.1	chr15:35242643-35305618	0	0.054743	0.499896	0.070812	chr15:35263773-35282063	12.2219	0.320307	0.595328	0.582038
RP11-169F17.1			1.00897	1.05972	-0.0110977	0.456948	0.816899	0.366088	chr18	70818475	70931715	RP11-169F17.1						chr18:68319148-71410440	27.6982	0.435304	0.659661	0.645941
TMEM147-AS1			1.00711	1.40464	-0.0397787	0.616459	1.21791	0.269771	chr19	36031639	36036931	TMEM147-AS1	chr19:36019172-36043589	15.1373	0.627854	0.880878	0.47323	chr19:36023788-36033460	0	0.053852	0.540511	0.183074
RP5-940J5.9			1.00711	1.33824	0		0	1	chr12	6646959	6647536	RP5-940J5.9	chr12:6628400-6652410	2.21001	0.380802	0.906483	0.552677	chr12:6640267-6652227	0	0.070681	0.525526	0.129534
RP11-53I6.4			1.00563	1.066	0.00837508	0.651894	1.38034	0.240043	chr18	29702362	29704441	RP11-53I6.4	chr18:29684818-29748463	0.191581	0.299906	0.875499	0.214162	chr18:29701512-29754749	0	0.062453	0.566221	0.412781
RP5-1057B20.3			-1.02291	-1.22485	0.0209307	0.217977	4.99674	0.0253951	chr20	36731925	36733363	RP5-1057B20.3	chr20:36730583-36755932	0	0.105904	0.741104	0.530225	chr20:36728034-36755932	0	0.065632	0.491528	0.100173
AP001627.1			-1.08441	-1.53102	-0.0115547	0.544795	0.78513	0.375577	chr21	44153703	44161868	AP001627.1	chr21:44140791-44161262	0	0.155785	0.553925	0.234888	chr21:44072445-44196394	0.216504	0.157629	0.545712	0.393782
U82695.9			-1.09696	-1.6218	0.0139719	0.32057	0.408282	0.522843	chrX	152751313	152752546	U82695.9	chrX:152700439-152840382	3.76151	0.422416	0.627767	0.37133	chrX:152752424-152753293	0	0.09368	0.321282	0.364421
RP11-831F12.2			-1.14246	-1.44234	0.00673833	0.624527	0.087252	0.7677	chr14	50174384	50175510	RP11-831F12.2	chr14:50161595-50183574	0	0.162794	0.591022	0.165803	chr14:50157263-50220831	0	0.109574	0.509921	0.395509
RP5-906A24.1			-1.16698	-1.55125	0.00682422	0.733801	0	1	chr17	37321325	37324102	RP5-906A24.1	chr17:37313705-37364993	0	0.083126	0.697651	0.060449	chr17:37320486-37330010	0.533393	0.169036	0.627612	0.780656
LINC00920			-1.19857	-1.31662	0.0301612	0.349881	0.359101	0.549006	chr16	66442426	66446038	LINC00920	chr16:66383359-66520087	0	0.031268	0.508473	0.055268	chr16:66442406-66450733	6.39381	0.26309	0.657284	0.775475
RP11-528M18.2			-1.20844	-1.72206	-0.000360978	0.980195	0.74942	0.38666	chr12	97957034	97957749	RP11-528M18.2	chr12:97939294-97963951	0	0.078396	0.454549	0.262522	chr12:97955932-98329200	2.95474	0.218587	0.56863	0.329879
AC090286.4			-1.21951	-1.09398	-0.0202825	0.290387	0	1	chr17	18854937	18857462	AC090286.4	chr17:18839834-19152102	0	0.012225	0.399147	0.032815	chr17:18839263-18860535	0.028751	0.14828	0.652263	0.851468
ZBTB20-AS2			-1.22614	-1.58949	-0.00336049	0.862076	0	1	chr3	114403426	114406456	ZBTB20-AS2	chr3:114392760-114453255	1.90825	0.371378	0.726116	0.549223	chr3:114043124-115340985	0	0.04656	0.512012	0.060449
RP11-916L7.1			-1.23775	-2.1386	0.00719176	0.893631	0	1	chr16	17634187	17634842	RP11-916L7.1						chr16:14747102-18821191	0	0.069559	0.517129	0.419689
CTC-573N18.1			-1.26618	-1.27704	-0.00540651	0.728585	4.01888	0.0449937	chr5	179868558	179870238	CTC-573N18.1	chr5:179840508-179885322	0	0.226589	0.531461	0.236615	chr5:179785989-180005634	0.055015	0.149776	0.556256	0.37133
XXbac-BPG299F13.14			-1.31678	-1.04488	-0.0441502	0.181304	1.26487	0.260732	chr6	31167941	31169695	XXbac-BPG299F13.14	chr6:31157593-31176602	0.736096	0.32834	0.660369	0.464594	chr6:31155803-31172655	0	0.061892	0.550962	0.169257
CTD-2306A12.1			-1.31678	-1.04488	0.00938418	0.510007	2.0701	0.150211	chr15	45994837	45995381	CTD-2306A12.1	chr15:45884679-46028623	0	0.052783	0.522458	0.074266	chr15:45922383-46642529	9.29257	0.293194	0.584514	0.594128
GABARAPL3			-1.3179	-1.31851	-0.0140003	0.466932	0.0748763	0.784365	chr15	90890818	90892669	GABARAPL3						chr15:90804813-90953648	0	0.071803	0.51141	0.402418
AC016722.4			-1.40464	-1.19189	-0.018073	0.801936	0.51704	0.472107	chr2	47126413	47135817	AC016722.4	chr2:47054842-47161103	0.181737	0.299391	0.65788	0.428325	chr2:47128703-47176079	0	0.040015	0.362148	0.093264
MIR124-2HG			-1.43042	-2.11448	-0.00116152	0.973304	0	1	chr8	65285884	65296344	MIR124-2HG	chr8:65279601-65368626	0.011644	0.287536	0.771478	0.497409	chr8:64525555-65487773	0	0.073673	0.523937	0.115717
RP11-140H17.1			-1.68419	-1.39478	0		0	1	chr16	69497746	69500167	RP11-140H17.1	chr16:69490554-69518637	0	0.035665	0.604257	0.046632	chr16:69455528-69503266	9.73884	0.297495	0.657443	0.782383
ABCA9-AS1			-1.8425	-1.33255	0.00746388	0.641318	0.00654958	0.935498	chr17	66940671	67038925	ABCA9-AS1	chr17:66872075-67110143	0	0.264994	0.501528	0.295337	chr17:66954079-67090487	0	0.034966	0.545056	0.398964
KCNQ1OT1			-1.84307	-1.96341	0.040289	0.361832	0.3688	0.543659	chr11	2629557	2721224	KCNQ1OT1	chr11:2624546-2701581	0	0.02864	0.3954	0.096718	chr11:2455080-2881650	35.4293	0.483359	0.609392	0.587219
LINC01550			-1.84665	-1.0583	-0.0478476	0.225549	1.05662	0.303987	chr14	98391946	98444461	LINC01550	chr14:98128000-98447861	0	0.199076	0.544476	0.205527	chr14:97996978-98814319	0.699054	0.173897	0.531959	0.407599
RP11-267C16.1			-1.87046	-1.26698	-0.0197599	0.261686	0.0770955	0.781273	chr18	48872618	49088939	RP11-267C16.1	chr18:48793444-48988534	0	0.069112	0.537535	0.11399	chr18:48652552-49865231	7.69547	0.277114	0.62842	0.601036
RP11-627G23.1			-1.93845	-1.19267	-0.01225	0.430229	1.01592	0.313488	chr11	134306366	134375555	RP11-627G23.1
AC000068.5			-1.98031	-1.31061	-0.125249	0.0732802	4.36152	0.0367595	chr22	19435415	19437628	AC000068.5						chr22:18560393-22107622	0	0.078347	0.627008	0.595855
RP11-141M1.4			-1.98031	-1.31061	-0.00139254	0.92709	1.00157	0.316932	chr13	33910352	33910853	RP11-141M1.4	chr13:33885105-33968831	0	0.062466	0.527862	0.131261	chr13:33642016-33930182	1.40885	0.1911	0.620742	0.578584
AC022816.2			-2.05587	-2.21011	-0.0208913	0.179765	0	1	chr17	14277455	14324343	AC022816.2						chr17:14132778-15682578	0.352816	0.162865	0.66055	0.848014
RP4-784A16.5			-2.07175	-1.98136	0.0167341	0.35868	2.52195	0.112272	chr1	53793904	53802181	RP4-784A16.5	chr1:53744878-53827481	0.269062	0.304825	0.580705	0.373057	chr1:53796901-53909020	0	0.097607	0.477771	0.16753
RP11-56I23.1			-2.10716	-1.41771	0.00300271	0.910324	0	1	chr10	107568532	107578955	RP11-56I23.1	chr10:107530832-107734264	0	0.068543	0.417786	0.181347	chr10:106399926-108330559	11.1875	0.310958	0.563093	0.416235
DGUOK-AS1			-2.11577	-1.38349	-0.0521846	0.456562	0.00081251	0.97726	chr2	74174768	74208568	DGUOK-AS1	chr2:74185514-74200833	0	0.148497	0.533731	0.34715	chr2:74187703-74226102	0	0.041511	0.342081	0.105354
RP11-61L19.1			-2.11998	-1.58797	-0.0383953	0.417564	0.0174885	0.894791	chr18	9506239	9509724	RP11-61L19.1	chr18:9420886-9538612	0	0.057697	0.624217	0.233161	chr18:9408889-9538425	0	0.067502	0.560089	0.367876
RP11-360N9.3			-2.17753	-1.05934	0.0019811	0.921054	0.644442	0.422107	chr17	65633889	65635089	RP11-360N9.3	chr17:65631670-65678488	0	0.238281	0.479474	0.284974	chr17:65363843-65713350	0	0.035527	0.538102	0.414508
RP1-60O19.1			-2.2322	-2.63866	-0.00812896	0.776601	0.00233588	0.961453	chr6	107165326	107235416	RP1-60O19.1	chr6:107204221-107245633	0	0.227013	0.846166	0.189983	chr6:107082196-107233447	2.00181	0.202506	0.618504	0.518135
RP11-264L1.1			-2.44409	-1.04333	-0.0151317	0.386173	0.323529	0.569495	chr16	78559085	78560432	RP11-264L1.1	chr16:78407453-78563940	0	0.051239	0.602384	0.060449	chr16:78104021-79291949	21.6153	0.393606	0.671392	0.772021
LINC01505			-2.79779	-1.31388	0.0122761	0.442698	0.715654	0.397573	chr9	109378338	109464943	LINC01505	chr9:109265186-109416782	0	0.080353	0.537474	0.108808	chr9:108546780-109614563	0	0.124533	0.56438	0.518135
RP11-552F3.13			-3.01177	-1.64805	0		0	1	chr17	73939912	73941223	RP11-552F3.13	chr17:73937665-73972641	1.26864	0.349761	0.550722	0.329879	chr17:73939137-73966862	0	0.034779	0.527853	0.374784
MIR4435-1HG			-3.50236	-1.04379	-0.0949287	0.220069	0.0400785	0.841327	chr2	111953926	112252677	MIR4435-1HG	chr2:111972288-112396833	0	0.091985	0.473035	0.265976	chr2:111874276-112499592	0	0.140988	0.514796	0.174439
DCTN1-AS1			-4.39383	-1.08233	0.0249521	0.545971	0.000340366	0.985281	chr2	74612612	74621009	DCTN1-AS1	chr2:74596310-74624104	0	0.16314	0.547184	0.348877	chr2:74571954-74620493	0	0.041324	0.344859	0.103627
RP11-436D23.1			-4.43918	-1.17269	0.0213054	0.179824	0	1	chr6	98264584	98847748	RP11-436D23.1	chr6:98632115-99011907	0	0.158821	0.727066	0.186528	chr6:98472753-99311410	0.20921	0.157255	0.606003	0.493955
RP11-932O9.7		-1.00649	-1.50184		0.0206855	0.406505	1.0193	0.312686	chr15	30909200	30917976	RP11-932O9.7						chr15:28560816-31193674	14.5016	0.339754	0.599689	0.564767
POLR2J4		-1.01396	-1.32814		0.0399212	0.621452	0.426807	0.51356	chr7	43980493	44058774	POLR2J4	chr7:43971990-44003689	0	0.087092	0.5405	0.298791	chr7:43979920-44034860	0	0.068063	0.52464	0.221071
RP11-574K11.32		-1.03239	-1.51889		-0.0750204	0.44394	0.0413977	0.838772	chr10	75529021	75532620	RP11-574K11.32	chr10:75518739-75539812	0	0.226375	0.56638	0.272884	chr10:75530484-75547241	0	0.106021	0.474073	0.259067
CTC-471J1.2		-1.04731		-1.02759	-0.0833291	0.317491	0.651262	0.419662	chr19	52561742	52566956	CTC-471J1.2						chr19:52270087-52647312	12.094	0.319185	0.565272	0.487047
RP11-244F12.3		-1.07932	-1.57938		0.00405036	0.923203	0.472685	0.491755	chr15	63338232	63341586	RP11-244F12.3	chr15:63239578-63372327	0	0.097608	0.500848	0.129534	chr15:63333846-63407390	0	0.112379	0.528322	0.493955
YEATS2-AS1		-1.09113	-2.15148		0.00953892	0.884608	0.54839	0.458976	chr3	183524244	183528571	YEATS2-AS1						chr3:183125664-184422678	0	0.030292	0.349866	0.043178
PCAT19		-1.11224	-5.05501		0.00790831	0.898913	0.116976	0.732337	chr19	41960073	42006559	PCAT19	chr19:41937082-41968809	0	0.160006	0.661635	0.241796	chr19:41953362-42095461	7.04273	0.270195	0.581906	0.417962
RP11-412D9.4		-1.11724	-1.22748		-0.0243807	0.701122	0.353554	0.552108	chr12	107347806	107349275	RP11-412D9.4	chr12:107345608-107387461	0	0.076886	0.441045	0.26943	chr12:107284460-107366626	3.70433	0.229619	0.569802	0.336788
RP11-174G6.5		-1.12739	-1.13592		0.00592784	0.919906	0.00599918	0.938262	chr12	14915437	14920865	RP11-174G6.5	chr12:14915409-14960688	0	0.255003	0.893871	0.502591	chr12:14764885-14918901	0	0.116866	0.563089	0.158895
FTX		-1.12748		-1.41937	0.0594214	0.535564	0.495914	0.481301	chrX	73183789	73513409	FTX	chrX:73365419-73470494	0	0.117989	0.405619	0.250432	chrX:73291684-73437080	0	0.030853	0.269671	0.423143
RP11-23J9.4		-1.12979	-2.63879		-0.00349349	0.925473	0.316288	0.573847	chr9	100000778	100139569	RP11-23J9.4	chr9:99930780-100053492	0	0.047279	0.472398	0.096718	chr9:100000522-100141029	0.157283	0.155012	0.576818	0.545769
RP11-266K4.14		-1.13321	-2.88011		-0.0882479	0.088255	1.38423	0.239382	chr12	8370353	8373711	RP11-266K4.14						chr12:8309433-8606224	0	0.091249	0.534621	0.138169
CTD-2035E11.5		-1.18472	-1.08262		-0.000547096	0.987173	0.0895608	0.764736	chr5	43061496	43062543	CTD-2035E11.5						chr5:43046912-43188447	0	0.019634	0.429637	0.110535
FLJ33360		-1.19479	-1.13585		-0.0128	0.483873	0.964342	0.326095	chr5	6310553	6339997	FLJ33360	chr5:6311896-6342493	3.52358	0.416635	0.881207	0.504318	chr5:5328390-6446335	0	0.04469	0.484635	0.11399
AC133528.2		-1.20864	-1.3875		-0.101087	0.21953	2.86319	0.0906277	chr2	242629828	242633704	AC133528.2
SLC25A25-AS1		-1.28707	-1.25558		0.0344078	0.596339	0.316463	0.573741	chr9	130870859	130880972	SLC25A25-AS1	chr9:130852215-130921446	0	0.101881	0.469418	0.139896	chr9:130832940-130878610	0.978409	0.18119	0.567345	0.540587
INTS6-AS1		-1.28742	-1.78183		0.0212012	0.788121	0.530849	0.46625	chr13	52026502	52126500	INTS6-AS1	chr13:52065249-52125529	0	0.050437	0.509477	0.129534	chr13:52039840-52106263	3.54436	0.227375	0.626652	0.618307
FAM66C		-1.29038	-1.0347		-0.0266019	0.707971	0.199307	0.655281	chr12	8332804	8368747	FAM66C						chr12:8309433-8606224	0	0.091249	0.534621	0.138169
FLG-AS1		-1.2925	-1.04979		0.0147757	0.678134	0.929499	0.334993	chr1	152140600	152417932	FLG-AS1	chr1:152245819-152365580	12.8726	0.593715	0.749256	0.609672	chr1:151099861-156411150	0	0.000187	0.303771	0.015544
HOTAIRM1		-1.2964	-1.71024		0.0201484	0.540188	0.225708	0.634725	chr7	27135265	27139884	HOTAIRM1	chr7:27096076-27161382	0	0.153226	0.6288	0.305699	chr7:27127231-27138895	0.444616	0.166044	0.606231	0.267703
RP11-260M2.1		-1.3385		-1.20534	-0.0348077	0.575368	0.0620153	0.803339	chr2	210893140	210893880	RP11-260M2.1	chr2:210859726-210938468	0	0.177526	0.517984	0.305699	chr2:210888130-211043351	0	0.128646	0.436439	0.214162
RP11-399E6.4		-1.34222	-1.78183		0.0149517	0.425591	0.634444	0.42573	chr1	41840675	41841341	RP11-399E6.4						chr1:41712660-41849886	0	0.053104	0.464902	0.11399
RP11-696N14.1		-1.3484	-1.83587		-0.0253639	0.671932	1.2723	0.259335	chr4	100010007	100222513	RP11-696N14.1	chr4:99539290-100237069	0	0.016616	0.375804	0.043178	chr4:100123776-100197295	7.36942	0.273561	0.635264	0.704663
RP11-147L13.12		-1.35778	-1.23775	-2.1386	-0.0625888	0.413418	1.12439	0.288974	chr17	66127602	66128048	RP11-147L13.12						chr17:66062316-66179150	0	0.028796	0.535882	0.402418
AC010976.2		-1.36411		-1.59475	0.0022589	0.97435	0.482995	0.487069	chr2	128212969	128272199	AC010976.2	chr2:128186913-128295332	0	0.111021	0.484877	0.267703	chr2:128193698-128285506	0.758524	0.17558	0.526186	0.208981
LINC00854		-1.39037		-1.20427	0.0181487	0.789262	0.623379	0.429794	chr17	41368959	41378394	LINC00854						chr17:41320204-41514446	0.220329	0.157629	0.61087	0.753022
TRAF3IP2-AS1		-1.39334		-1.24312	0.0999295	0.241673	1.60612	0.205038	chr6	111804713	111919505	TRAF3IP2-AS1	chr6:111822037-111872862	0	0.073727	0.563579	0.146805	chr6:111807121-111956470	6.36763	0.262716	0.620617	0.564767
MIR4697HG		-1.3943	-1.07557		0.0227639	0.445647	3.61158	0.0573786	chr11	133766332	133771496	MIR4697HG	chr11:133624072-133996479	0.026583	0.288716	0.68488	0.28152	chr11:133766301-133778102	2.45771	0.210546	0.552512	0.341969
RP11-497H16.9		-1.39609	-1.25826		-0.0137092	0.318586	2.52921	0.111756	chr5	69745462	69746180	RP11-497H16.9						chr5:68740653-70666534	87.4325	0.742522	0.676009	0.723661
RP11-295H24.4		-1.41555	-1.43863		0.153366	0.0130297	0.822161	0.364549	chr15	49635804	49636451	RP11-295H24.4	chr15:49390984-49856679	0	0.047618	0.465046	0.079447	chr15:49464269-49662129	3.62353	0.228497	0.568848	0.556131
RP11-72I8.1		-1.45576	-1.17173		0.0339157	0.385762	0.139194	0.709084	chr16	15188267	15203054	RP11-72I8.1						chr16:14747102-18821191	0	0.069559	0.517129	0.419689
AP001062.8		-1.46472	-2.6493		0		0	1	chr21	45748826	45750104	AP001062.8	chr21:45717728-45760846	0	0.216715	0.586211	0.262522	chr21:45732466-45759609	0.976407	0.18119	0.556012	0.388601
RP11-81A1.6		-1.49696	-1.18075		-0.0334802	0.65511	0.721539	0.395639	chr15	80212536	80214797	RP11-81A1.6	chr15:80180913-80231043	0	0.215594	0.635978	0.174439	chr15:80209849-80222101	0	0.109761	0.521049	0.474957
PWAR5		-1.49726	-1.28621		0.0330221	0.205475	1.25432	0.262728	chr15	25230199	25233379	PWAR5	chr15:25159017-25279862	0	0.091154	0.502449	0.103627	chr15:25220106-25667666	11.5448	0.314324	0.58598	0.521589
MAMDC2-AS1		-1.54696		-1.28679	0.00149637	0.982182	1.05065	0.305357	chr9	72648836	72790804	MAMDC2-AS1	chr9:72680940-72753755	0	0.098928	0.561789	0.124352	chr9:72654719-72845168	0.022802	0.147906	0.569255	0.478411
CTD-2547G23.4		-1.60062		-1.0472	-0.0752379	0.265724	0.0582313	0.809314	chr16	25269272	25272387	CTD-2547G23.4	chr16:25258862-25322063	0	0.072447	0.470446	0.184801	chr16:25270273-27046808	0	0.046934	0.484812	0.393782
RP11-152H18.3		-1.6095	-1.31217		0		0	1	chr11	8714903	8718154	RP11-152H18.3	chr11:8669437-8722851	0	0.011559	0.367079	0.088083	chr11:8714115-8736695	23.4841	0.406695	0.598218	0.569948
SVIL-AS1		-1.69593	-1.5858		-0.165684	0.213441	0.00188409	0.965378	chr10	29698330	29776674	SVIL-AS1	chr10:29709886-29768499	0	0.133209	0.620008	0.386874	chr10:29612598-29778067	0	0.050486	0.488108	0.132988
XXbac-BPGBPG55C20.1		-1.69882	-1.16899		-0.00529428	0.68887	0.219263	0.639602	chr6	58182168	58182746	XXbac-BPGBPG55C20.1						chr6:57179439-62234537	0	0.041885	0.503841	0.207254
RP11-457M11.5		-1.75416	-1.16899		-0.0172834	0.293825	0.0132533	0.908348	chr6	26686468	26688192	RP11-457M11.5						chr6:26662920-26911924	0	0.055909	0.537079	0.183074
RP11-206L10.3		-1.79109	-1.29251		0.031205	0.287498	0.876617	0.34913	chr1	677192	685396	RP11-206L10.3
CTC-529I10.2		-1.86438	-1.4508		-0.0465827	0.41549	0.157821	0.69117	chr17	15943785	15944587	CTC-529I10.2	chr17:15882247-15945946	0	0.021955	0.518162	0.034542	chr17:15930007-16092902	0.109577	0.152768	0.660505	0.84456
RAMP2-AS1		-1.91792	-1.44088		-0.0132011	0.741372	0.263509	0.607719	chr17	40905931	40913275	RAMP2-AS1	chr17:40840944-41041512	0	0.011509	0.281849	0.060449	chr17:40909430-40938814	0.137403	0.154077	0.613881	0.766839
CD27-AS1		-1.95727		-1.48017	-0.0556527	0.554717	0.30157	0.5829	chr12	6548166	6560733	CD27-AS1	chr12:6545531-6561251	2.26014	0.382376	0.910268	0.55095	chr12:6501310-6561251	0	0.070681	0.525526	0.129534
XXbac-B461K10.4		-1.98839	-1.5576		0.0282995	0.360706	0.351983	0.552993	chr22	18270417	18294263	XXbac-B461K10.4	chr22:18278437-18295130	0	0.151183	0.447596	0.162349	chr22:18262767-18560260	0	0.102468	0.638879	0.611399
AC093642.1		-2.01781		-1.01882	0.0259971	0.208529	0.00820686	0.927817	chr2	242943359	242948164	AC093642.1
RP11-361L15.5		-2.02581	-3.72788		-0.0150579	0.657057	0.42349	0.515201	chr16	67040574	67043384	RP11-361L15.5	chr16:67029442-67050375	0	0.04151	0.504697	0.060449	chr16:67016489-67049969	8.79266	0.288333	0.659891	0.770294
RP11-285F7.2		-2.06279	-1.27781		-0.0618324	0.422426	0.257314	0.611972	chr1	226028583	226034223	RP11-285F7.2						chr1:225962712-226071070	0	0.05273	0.436707	0.079447
GS1-358P8.4		-2.10351		-1.49062	0.065633	0.309413	2.66878	0.102334	chrX	24563632	24568583	GS1-358P8.4	chrX:24562486-24607134	0	0.076098	0.466831	0.141623	chrX:24482888-24574851	0.363804	0.163239	0.384493	0.606218
RP11-728F11.4		-2.11253		-1.0957	-0.00161401	0.960553	0.155365	0.69346	chr11	117704433	117709657	RP11-728F11.4	chr11:117696958-117762654	0	0.149225	0.569451	0.260794	chr11:117703506-117770534	0.139519	0.154264	0.5147	0.305699
RP11-999E24.3		-2.1362	-2.56362		0.00791532	0.824403	0.104133	0.746925	chr14	58460262	58461243	RP11-999E24.3	chr14:58452206-58483352	0	0.04212	0.451801	0.096718	chr14:58449526-58643877	2.36647	0.209051	0.53047	0.493955
LINC01089		-2.15717	-1.69295		-0.0443956	0.515295	0.0164207	0.898035	chr12	122233172	122241812	LINC01089	chr12:122216659-122252725	0	0.153959	0.516463	0.300518	chr12:122234191-122280955	4.71438	0.243082	0.574963	0.333333
RP11-34P13.13		-2.15887	-1.29251		-0.00219906	0.95905	0.411841	0.521036	chr1	141473	173862	RP11-34P13.13
SNHG12		-2.18832	-1.93845	-1.0472	0.00165483	0.985447	0.00194633	0.964811	chr1	28905049	28909495	SNHG12	chr1:28895150-28907145	0	0.113437	0.423528	0.265976	chr1:28905767-28913948	20.8716	0.38837	0.557051	0.390328
RP6-24A23.7		-2.20404		-1.14938	-0.0159833	0.364643	0.408593	0.522684	chrX	107963178	107968174	RP6-24A23.7						chrX:107872288-108020484	0	0.059088	0.289914	0.447323
RP11-932O9.9		-2.22312	-1.50184		0.00775596	0.733571	0.988978	0.319992	chr15	30909160	30909952	RP11-932O9.9						chr15:28560816-31193674	14.5016	0.339754	0.599689	0.564767
C8orf49		-2.27789	-1.84307		0.00460527	0.720509	0.222017	0.637508	chr8	11618764	11620732	C8orf49	chr8:11589383-11645557	0	0.04392	0.565717	0.100173	chr8:11612698-11623456	24.9873	0.416979	0.754028	0.687392
RP11-613D13.8		-2.34139	-2.39578		0.0151218	0.425682	1.84165	0.174758	chr11	43965336	43968756	RP11-613D13.8	chr11:43953104-43995745	0	0.127997	0.550816	0.183074	chr11:43943255-44064736	0	0.068998	0.505817	0.302245
PGM5P2		-2.36289		-1.07477	-0.0251321	0.649441	1.04468	0.306736
CTC-524C5.2		-2.44027		-1.0557	-0.033718	0.64148	0.192561	0.660793	chr17	5328458	5336196	CTC-524C5.2	chr17:5307478-5376445	0	0.107754	0.529408	0.098446	chr17:5320460-5336456	0	0.054226	0.623744	0.744387
CASC15		-2.45067		-1.59829	-0.0310035	0.587738	0.23911	0.624849	chr6	21665002	22214734	CASC15	chr6:21977419-22080879	7.94126	0.509848	0.767249	0.507772	chr6:21599700-22084813	0	0.036275	0.528242	0.150259
LINC00883		-2.45376	-1.40887		0.0532579	0.546864	0.139262	0.709015	chr3	106959538	107045811	LINC00883	chr3:106935111-106995021	0.504938	0.317582	0.717764	0.516408	chr3:106963929-107049245	0	0.035527	0.455518	0.063903
SNHG14		-2.46474	-3.26517	-1.67665	0.0666366	0.101627	0.935993	0.333311	chr15	25223729	25664609	SNHG14	chr15:25381787-25468081	0	0.095722	0.512791	0.105354	chr15:25220106-25667666	11.5448	0.314324	0.58598	0.521589
CECR7		-2.48499	-2.88011		-0.0109818	0.693803	0.000290492	0.986402	chr22	17517459	17541715	CECR7	chr22:17524190-17534688	0	0.146046	0.477058	0.146805	chr22:17512806-17561913	0	0.125094	0.639203	0.621762
RP11-774O3.3		-2.52056	-1.54411		-0.000138651	0.998393	1.97257	0.160175	chr4	8356816	8360065	RP11-774O3.3	chr4:8354857-8379048	0	0.251842	0.681787	0.217617	chr4:8355802-8394463	0	0.052169	0.587581	0.431779
LINC00894		-2.60448	-2.15595		-0.0521485	0.32273	1.80368	0.179268	chrX	149106845	149392815	LINC00894	chrX:149246216-149505966	2.23135	0.381443	0.614585	0.352332	chrX:149121018-149386817	0	0.096298	0.325718	0.367876
LINC01088		-2.67067	-1.40788		0.0484502	0.310376	3.59452	0.0579704	chr4	79892901	80229952	LINC01088	chr4:79887052-79993822	0	0.105529	0.508104	0.11399	chr4:79845007-80141194	1.28283	0.188295	0.607811	0.561313
RP11-734K23.9		-2.69322		-1.16194	0.00417739	0.831607	0.348167	0.555152	chr2	97947640	97957534	RP11-734K23.9						chr2:97693910-98281634	0	0.050486	0.413696	0.088083
ANKRD10-IT1		-2.70328		-1.6162	-0.0392934	0.552783	0.0396946	0.842079	chr13	111546985	111551519	ANKRD10-IT1	chr13:111543043-111549790	0	0.251708	0.609604	0.248705	chr13:111523586-111676714	0	0.099851	0.586007	0.469775
RP11-732A19.5		-2.74175		-1.00798	0		0	1	chr11	6642681	6643553	RP11-732A19.5	chr11:6450724-6885505	0	0.008739	0.356922	0.08981	chr11:6641668-6700293	26.4983	0.427076	0.597789	0.573402
AC002398.12		-2.83551	-2.17603		0.00974053	0.524339	0.0341277	0.853435	chr19	36245466	36246391	AC002398.12						chr19:36245058-36263936	0	0.065819	0.545296	0.188256
LINC00893		-2.90054	-2.38669	-1.14906	-0.10656	0.0561306	3.23206	0.0722098	chrX	148609129	148622504	LINC00893	chrX:148589966-148623036	3.10768	0.405884	0.635237	0.355786	chrX:148613702-149119765	0	0.099477	0.325718	0.367876
PWRN1		-2.92109	-1.99991		-0.00526073	0.716542	0.00381419	0.950755	chr15	24738283	24897277	PWRN1	chr15:24842221-24915367	0	0.097784	0.514161	0.108808	chr15:23934039-24919452	7.58502	0.275992	0.576456	0.511226
LINC00342		-2.96413		-1.16194	0.0500384	0.438476	1.08615	0.297325	chr2	96472865	96481963	LINC00342						chr2:96052951-96506400	0	0.044877	0.395519	0.082902
RP11-553L6.5		-3.13074		-1.86199	-0.0408024	0.611103	0.0204903	0.886176	chr3	114033347	114035026	RP11-553L6.5	chr3:114034614-114050632	3.97055	0.427386	0.747446	0.566494	chr3:113958599-114034614	0	0.042259	0.503507	0.060449
CTD-2228K2.7		-3.17387	-1.58718		-0.0465931	0.343292	6.05018	0.0139049	chr5	473350	480999	CTD-2228K2.7
LINC01197		-3.3325	-1.57753		-0.00397214	0.934535	0.165818	0.683856	chr15	95752327	95870358	LINC01197	chr15:95795515-95858691	1.8137	0.368424	0.716833	0.24525	chr15:93634448-95974409	0	0.084705	0.514301	0.397237
RP11-203J24.9		-3.3468	-1.71472		-0.0111801	0.716878	0.368627	0.543754	chr9	130630142	130649066	RP11-203J24.9	chr9:130605385-130649681	0	0.102299	0.476173	0.136442	chr9:130634101-130645262	0.698565	0.173897	0.564915	0.542314
RP11-373D23.2		-3.44907	-1.18643		-0.0237726	0.331614	0.933565	0.333938	chr2	28619681	28619977	RP11-373D23.2	chr2:28604848-28622784	0.340729	0.308967	0.64649	0.421416	chr2:28562703-28676942	0	0.062827	0.404693	0.110535
RP11-1100L3.8		-4.08706	-1.23736		0.0735333	0.0148781	2.71533	0.0993887	chr12	52452242	52453287	RP11-1100L3.8	chr12:52435601-52459641	0	0.140182	0.534716	0.360967	chr12:52410533-52459641	0	0.054226	0.494805	0.169257
NR2F2-AS1		-4.28498	-1.41267	-1.14317	-0.0304898	0.533312	1.1128	0.291474	chr15	96653268	96870590	NR2F2-AS1	chr15:96549779-96787942	2.55084	0.390847	0.740596	0.248705	chr15:95975985-96861850	0	0.080591	0.517533	0.405872
MIR503HG		-4.66807	-2.26206		-0.0545847	0.186428	0.821452	0.364756	chrX	133677366	133680662	MIR503HG	chrX:133673607-133711434	0	0.269736	0.526717	0.319516	chrX:133655868-133682058	0	0.047681	0.290411	0.38342
LINC00473		-4.73726		-1.58581	0.0204541	0.233233	0.0372029	0.847053	chr6	166322289	166401536	LINC00473	chr6:166314988-166403991	0	0.059069	0.522502	0.119171	chr6:166314988-166403991	30.0428	0.45045	0.659855	0.645941
XIST		-4.78078	-1.62658		-0.00428123	0.897439	1.80841	0.178699	chrX	73040485	73072588	XIST	chrX:73017838-73048552	0	0.142259	0.429687	0.260794	chrX:73033744-73154232	0	0.03291	0.264265	0.414508
CTD-2541M15.1	-1.00259		-1.19002		0.0455338	0.468226	0.189884	0.663013	chr8	6475995	6565730	CTD-2541M15.1	chr8:6340475-6512987	0	0.038013	0.548005	0.100173	chr8:6422625-6562630	23.0481	0.403703	0.749964	0.670121
RP11-489E7.1	-1.00768			-1.5191	0.0114121	0.587588	0	1	chr8	29763250	29766472	RP11-489E7.1	chr8:29568517-30046101	0	0.021485	0.490915	0.105354	chr8:29530508-29776693	6.31638	0.262155	0.740016	0.613126
RP11-394B2.1	-1.00858	-1.14344			0.0176734	0.785712	0.0185754	0.891591	chr16	70695569	70699739	RP11-394B2.1	chr16:70657185-70700002	0	0.05842	0.60028	0.063903	chr16:70693008-70708710	9.97549	0.299739	0.65789	0.778929
PDXDC2P	-1.01701	-2.28446	-2.45428		-0.0650596	0.361049	0.399531	0.527331	chr16	70010199	70099851	PDXDC2P						chr16:69976479-70253942	10.6594	0.306096	0.66091	0.775475
PKD1P6	-1.01701	-2.61677			0.0928516	0.252692	0.115755	0.733685	chr16	15198579	15248421	PKD1P6						chr16:14747102-18821191	0	0.069559	0.517129	0.419689
WDFY3-AS2	-1.02095	-1.50536			-0.0948318	0.264231	1.11946	0.290035	chr4	85886834	85932430	WDFY3-AS2	chr4:85901411-85957142	0	0.044721	0.395055	0.07772	chr4:85890884-86024062	2.36509	0.209051	0.61232	0.645941
LINC01471	-1.02552			-1.39966	-0.00383164	0.8545	0	1	chr3	127199532	127255655	LINC01471	chr3:127190909-127230007	0	0.258928	0.696598	0.571675	chr3:126909603-127290620	0	0.042633	0.446602	0.069085
AC009120.6	-1.03207	-2.30614			0.0100827	0.885381	0.120787	0.728182	chr16	74339024	74369244	AC009120.6						chr16:74323939-74472460	7.57494	0.275805	0.663447	0.773748
RP11-195F19.9	-1.03399	-1.19525			-0.0178651	0.609564	1.55255	0.21276	chr9	34665661	34681295	RP11-195F19.9	chr9:34669171-34693760	0	0.11606	0.557132	0.243523	chr9:34619878-34687936	0	0.066567	0.543043	0.357513
CTD-3035K23.7	-1.03815	-4.2319			0.0121099	0.802967	2.39041	0.122081	chr17	60703797	60704951	CTD-3035K23.7						chr17:60693968-60771368	0	0.039267	0.5585	0.440415
RP11-43D4.3	-1.0388		-1.16595		-0.0129235	0.415911	0.20954	0.647128	chr12	104945850	104947225	RP11-43D4.3	chr12:104836544-104996237	0	0.066289	0.424542	0.26943	chr12:104849027-104982103	2.29335	0.207742	0.565872	0.336788
LINC01420	-1.04993		-1.03299		-0.0520828	0.575741	1.59112	0.207166	chrX	56755691	56844813	LINC01420	chrX:56816022-56831108	0	0.227801	0.489169	0.310881	chrX:56597157-57022610	0	0.030853	0.289603	0.416235
RP11-83C7.3	-1.0588			-1.35439	0.0847449	0.054109	0	1	chr4	38392374	38393296	RP11-83C7.3	chr4:38376012-38496188	0	0.054679	0.51261	0.127807	chr4:38145469-38702881	0	0.072738	0.574349	0.488774
CTC-429P9.1	-1.0588			-1.35439	0.0385345	0.556915	0.191238	0.661888	chr19	16741553	16754753	CTC-429P9.1	chr19:16742982-16757546	23.2084	0.738237	0.899437	0.537133	chr19:16124196-17002656	0	0.000187	0.434375	0.158895
RP5-1014D13.2	-1.0588		-1.14465	-1.35439	-0.0390515	0.708312	0.000656567	0.979558	chr22	38272154	38291570	RP5-1014D13.2	chr22:38279659-38306462	0	0.123125	0.638865	0.100173	chr22:38248279-38287292	0	0.100599	0.636033	0.751295
RP5-843L14.1	-1.06149			-1.55949	0.00223617	0.875735	0	1	chr20	55152618	55173677	RP5-843L14.1	chr20:55162444-55263300	1.88033	0.370456	0.82876	0.666667	chr20:55091657-55218781	0	0.039641	0.532208	0.053541
LINC01001	-1.06276	-1.83983			-0.0695898	0.316345	0.0165958	0.897496	chr11	127203	139612	LINC01001
AC009501.4	-1.06679	-2.01815			0.00973499	0.903105	0.053617	0.816885	chr2	63271056	63275775	AC009501.4	chr2:63096741-63295716	0	0.222951	0.601625	0.402418	chr2:62742621-63343671	0	0.038145	0.350607	0.093264
SLX1B-SULT1A4	-1.07987		-1.19495	-1.568	-0.00730411	0.699938	0.592782	0.441345	chr16	29466425	29476284	SLX1B-SULT1A4						chr16:29262569-30320015	0	0.022251	0.478432	0.374784
THAP9-AS1	-1.08156	-1.23706			0.0392261	0.69221	0.281585	0.595664	chr4	83814161	83822113	THAP9-AS1	chr4:83717968-84002833	0	0.059375	0.433281	0.086356	chr4:83730418-83829578	1.71572	0.19727	0.612254	0.61658
RP11-265E18.1	-1.0819			-1.50994	0.0187859	0.401356	1.23361	0.266707	chr7	32885005	32885673	RP11-265E18.1	chr7:32847673-32892101	0	0.141799	0.615134	0.305699	chr7:32536300-33053099	0	0.120419	0.5756	0.252159
C14orf132	-1.09126		-2.19584		-0.00446366	0.919986	1.27552	0.258734	chr14	96505660	96560417	C14orf132	chr14:96490182-96552053	0	0.21107	0.552948	0.210708	chr14:96392356-96562081	0.511988	0.168288	0.528282	0.412781
CTC-366B18.2	-1.09985		-1.1026		0		0	1	chr5	74894306	74895205	CTC-366B18.2	chr5:74890618-75006156	0	0.026195	0.457152	0.043178	chr5:74802386-74903537	78.5618	0.703068	0.67412	0.728843
bP-21201H5.2	-1.11221		-1.28641		-0.0289533	0.179695	0	1	chr21	10506388	10507883	bP-21201H5.2
DHRSX-IT1	-1.11353		-1.77623		-0.0322286	0.148528	0.635768	0.425247	chrX	2202335	2254451	DHRSX-IT1
CTC-261N6.2	-1.11767		-1.40958		-0.0910525	0.213372	0	1	chr5	85676477	85677244	CTC-261N6.2	chr5:85541926-85819374	0	0.037165	0.530521	0.053541	chr5:83681213-85911481	62.7325	0.628461	0.66413	0.70639
AC096669.3	-1.12212			-1.17681	0.0150246	0.228197	0.901321	0.342428	chr2	108145942	108172782	AC096669.3	chr2:108143467-108342707	0	0.098448	0.470278	0.279793	chr2:107508731-108436311	0	0.100412	0.493515	0.146805
POT1-AS1	-1.12212			-1.17681	-0.0134727	0.801216	0.307676	0.57911	chr7	124569926	124819369	POT1-AS1	chr7:124459580-124771206	0.092876	0.293495	0.648923	0.46114	chr7:124417527-126055409	0	0.06021	0.438609	0.129534
RP11-54H7.4	-1.12212		-1.04453		0.0134848	0.445481	2.86762	0.0903783	chr13	109921981	109926186	RP11-54H7.4	chr13:109865959-110001617	0	0.259978	0.621695	0.250432	chr13:109861719-110383630	0	0.08564	0.585196	0.468048
ZNF582-AS1	-1.12212	-1.94478	-1.44001	-1.17681	-0.0244925	0.673839	0.00430193	0.947705	chr19	56905024	56910541	ZNF582-AS1	chr19:56900486-56925400	0	0.174883	0.58627	0.238342	chr19:56908562-56949087	11.3048	0.31208	0.578989	0.464594
RP11-544A12.8	-1.12557			-1.27694	0.0207359	0.532666	0.00301451	0.956214	chr9	134065296	134069592	RP11-544A12.8	chr9:134057306-134108420	0	0.086351	0.466784	0.122625	chr9:134002976-134110465	4.34896	0.238407	0.57068	0.588946
RP11-446H18.5	-1.12758	-1.41852			-0.00130462	0.968966	0.245173	0.620495	chr3	106991457	107140151	RP11-446H18.5	chr3:107011502-107051017	0.496178	0.31715	0.71541	0.518135	chr3:107049875-107240573	0	0.036088	0.455518	0.063903
RP3-461P17.10	-1.12961		-1.53219		0.045828	0.432931	1.16621	0.280181	chr20	44074070	44077220	RP3-461P17.10	chr20:44062931-44094550	0	0.229337	0.794034	0.606218	chr20:44056574-44145492	0	0.045999	0.527034	0.069085
RP11-542P2.2	-1.13617		-2.36811	-2.1334	-0.0229673	0.186447	0	1	chr4	141419555	141422484	RP11-542P2.2	chr4:141247756-141435800	0	0.094297	0.565665	0.08981	chr4:141304593-141435800	0.120772	0.153329	0.597782	0.635579
CTD-2303H24.2	-1.14158	-3.35539			0.017985	0.417273	1.14563	0.284466	chr17	18414534	18455019	CTD-2303H24.2						chr17:18289727-18569532	0.019951	0.147719	0.656186	0.853195
SNHG16	-1.15349		-1.24772		-0.144846	0.084918	1.88161	0.170151	chr17	74553847	74561430	SNHG16	chr17:74550041-74563071	1.42091	0.355094	0.547598	0.336788	chr17:74558806-74618853	0	0.047121	0.530015	0.367876
RP11-545I5.3	-1.17023		-1.07903		-0.0268814	0.752272	1.62526	0.202359	chr6	146120544	146207721	RP11-545I5.3	chr6:145933311-146208120	0	0.049989	0.569185	0.115717	chr6:146064620-146184481	18.4218	0.37042	0.631913	0.623489
RP4-781K5.2	-1.17839	-4.38841			0		0	1	chr1	234742753	234745229	RP4-781K5.2	chr1:234742373-234743492	13.3391	0.600864	0.781144	0.568221	chr1:234616487-234763571	0	0.076103	0.45447	0.093264
RP11-442J21.2	-1.19956			-1.2424	0.0231819	0.0570197	3.56144	0.0591365	chr13	45258622	45289529	RP11-442J21.2	chr13:45250914-45349447	0	0.051452	0.555701	0.119171	chr13:45207409-45511207	4.51936	0.240651	0.624861	0.620035
RP11-658F2.8	-1.20907	-1.63456			-0.0403574	0.661835	0.146583	0.701822	chr11	66433506	66435845	RP11-658F2.8	chr11:66430390-66503653	0	0.248824	0.527618	0.321244	chr11:66378200-66436570	0	0.025056	0.376837	0.170984
RP11-350J20.5	-1.21538		-3.50236	-1.17051	-0.0527119	0.106362	2.54821	0.110419	chr6	150117286	150147430	RP11-350J20.5	chr6:150112509-150217084	0	0.022193	0.488027	0.107081	chr6:150075184-150132652	27.707	0.435304	0.647475	0.644214
LINC01237	-1.21538	-1.63391			0.0369631	0.389874	2.07695	0.149539	chr2	242823513	243020873	LINC01237
RP11-831A10.2	-1.21724		-1.33964	-1.62295	-0.0157821	0.247223	0.904636	0.341542	chr11	119858662	119865746	RP11-831A10.2	chr11:119836955-119886451	0	0.190907	0.617884	0.26943	chr11:119605480-120056663	0.097934	0.15202	0.511194	0.307427
AC005264.2	-1.21724		-1.33964	-1.62295	0.00247393	0.901496	0.156611	0.692296	chr19	3141573	3155173	AC005264.2	chr19:3123113-3156073	0	0.020286	0.284825	0.036269	chr19:3134699-3166715	129.474	0.913614	0.651894	0.882556
ARHGEF26-AS1	-1.21998			-1.54148	-0.0228351	0.381209	1.62395	0.202542	chr3	153742189	153839121	ARHGEF26-AS1	chr3:153720641-153794472	19.3222	0.68671	0.850567	0.699482	chr3:153723444-156535404	0	0.000187	0.403646	0.034542
ZBED5-AS1	-1.22001		-1.62154		-0.242735	0.00403768	1.5696	0.210265	chr11	10879805	10928349	ZBED5-AS1	chr11:10877121-10926999	0	0.021317	0.417125	0.096718	chr11:10833255-11290071	19.919	0.381639	0.59377	0.55095
RP11-97O12.6	-1.22181	-1.75238	-1.39098		0.00233848	0.96893	0.349282	0.55452	chr15	89045174	89049018	RP11-97O12.6	chr15:88955867-89080817	0	0.281649	0.644071	0.217617	chr15:89023729-89093414	0	0.070494	0.51175	0.419689
FAM13A-AS1	-1.23156	-2.42108	-1.2272	-1.53642	0.0222899	0.759759	0.320629	0.57123	chr4	89630939	89651254	FAM13A-AS1	chr4:89266950-89769233	0	0.034185	0.379233	0.06563	chr4:89638001-90027420	3.13351	0.221392	0.621263	0.661485
CTD-2562J17.6	-1.23185	-1.02784			-0.0112511	0.864343	0.0010787	0.973799	chr11	74971172	74973510	CTD-2562J17.6	chr11:74963932-74978738	10.1335	0.549333	0.765016	0.411054	chr11:74811257-75127208	0	0.000187	0.428565	0.139896
CFLAR-AS1	-1.23259			-1.45342	-0.0740151	0.252302	0.499579	0.479685	chr2	202005000	202022546	CFLAR-AS1	chr2:202008298-202073790	0	0.280592	0.566516	0.364421	chr2:201979128-202029580	0	0.079843	0.391234	0.16753
RP11-24I21.1	-1.24362			-1.06203	-0.0384151	0.0247052	0	1	chr4	150075446	150199275	RP11-24I21.1	chr4:150195963-150357716	0	0.088832	0.574806	0.082902	chr4:149476980-150817731	1.8775	0.200262	0.608027	0.658031
CTC-343N3.1	-1.24485			-1.42141	-0.0355691	0.168941	0.0798164	0.777546	chr11	3011092	3012574	CTC-343N3.1	chr11:2922493-3044409	0	0.026543	0.417646	0.088083	chr11:2986776-3021236	34.6991	0.479059	0.609857	0.595855
RAD51-AS1	-1.24788	-1.98013			0.0314948	0.693567	0.93445	0.333709	chr15	40978921	40987305	RAD51-AS1	chr15:40978726-40995270	0	0.036468	0.483943	0.056995	chr15:40964638-41029667	17.5028	0.363501	0.599045	0.621762
EDRF1-AS1	-1.2492	-1.12113	-1.63264		-0.00130305	0.967636	0.0929671	0.760438	chr10	127414202	127440679	EDRF1-AS1	chr10:127379991-127445877	0	0.246795	0.541093	0.295337	chr10:127407591-127444774	1.21772	0.186799	0.496874	0.309154
N4BP2L2-IT2	-1.25713	-2.05402			-0.00646112	0.922263	0.603586	0.437213	chr13	33078642	33083532	N4BP2L2-IT2	chr13:32971100-33107461	0	0.085909	0.568009	0.138169	chr13:33009274-33115661	1.56731	0.194279	0.62344	0.580311
AC098973.1	-1.2616		-1.28031		0.0174221	0.241447	1.21679	0.269992	chr3	27872378	27875627	AC098973.1	chr3:27864366-27909805	0	0.108736	0.477032	0.208981	chr3:27775682-28351780	0.889424	0.178946	0.49268	0.310881
CTD-3157E16.2	-1.27525			-1.02083	0.0119436	0.876465	0.0219098	0.882327	chr17	15692329	15693019	CTD-3157E16.2	chr17:15565258-15734795	0	0.017868	0.495913	0.032815	chr17:15688147-15878310	0.269948	0.159686	0.659905	0.842832
RP11-709D24.5	-1.28339		-1.97319	-1.29086	-0.00100079	0.9514	0.246778	0.619353	chr16	4610001	4611663	RP11-709D24.5	chr16:4593040-4736316	0	0.1564	0.578617	0.200345	chr16:4560301-4653770	0.091766	0.151833	0.558208	0.509499
RP5-858L17.1	-1.28436	-1.17095			-0.00566744	0.884133	2.01931	0.15531	chr20	1868773	1875020	RP5-858L17.1	chr20:1835185-1936292	0.882056	0.334756	0.763724	0.554404	chr20:1870938-1958428	0	0.085079	0.519849	0.134715
RP11-463J7.2	-1.29447			-1.08955	0.0709979	0.197112	0	1	chr1	190594019	190770788	RP11-463J7.2	chr1:190669858-190758185	0.187956	0.299872	0.646042	0.518135	chr1:190449380-192283229	0	0.057031	0.448399	0.072539
AC034187.2	-1.29699		-1.32968		0.0215054	0.153659	0	1	chr3	8615411	8634810	AC034187.2	chr3:8619849-8629215	0	0.1762	0.585612	0.231434	chr3:8611542-8660143	2.91095	0.218026	0.49958	0.340242
RP4-761J14.8	-1.29981	-1.70458			0.0071973	0.849267	0.0496626	0.823651	chr12	6772425	6781235	RP4-761J14.8	chr12:6777997-6801129	1.38374	0.353861	0.898194	0.545769	chr12:6758562-6777997	0	0.061331	0.517142	0.124352
RP11-295D4.3	-1.30403		-5.83993		-0.0196665	0.748443	0.459566	0.497827	chr16	4396694	4398649	RP11-295D4.3	chr16:4380629-4417644	0	0.15279	0.580194	0.198618	chr16:4391040-4406895	0.110999	0.152768	0.555894	0.516408
RP6-91H8.5	-1.30432		-3.89245		0.0195212	0.273543	1.1745	0.278478	chr14	71685816	71689441	RP6-91H8.5	chr14:71672406-71709355	0	0.099085	0.47214	0.145078	chr14:71588545-71910646	4.93902	0.245887	0.544411	0.500864
RP11-681H18.2	-1.30674	-2.81623		-1.32916	0		0	1	chr14	89623086	89623918	RP11-681H18.2	chr14:89616976-89663252	0	0.197802	0.532442	0.212435	chr14:89589918-90077667	0.148613	0.154638	0.53564	0.411054
SEMA3F-AS1	-1.30705	-1.10912			-0.0800913	0.303296	1.49359	0.22166	chr3	50153454	50193518	SEMA3F-AS1	chr3:50169266-50190097	0	0.096059	0.494382	0.193437	chr3:50126215-50188309	1.0204	0.182312	0.481278	0.326425
LINC00997	-1.30749			-1.05804	-0.150977	0.0717028	3.12167	0.0772577	chr7	32799890	32802536	LINC00997	chr7:32736675-32800975	0	0.135737	0.610931	0.302245	chr7:32536300-33053099	0	0.120419	0.5756	0.252159
RP3-425C14.4	-1.3089			-1.62099	0.0555395	0.48668	0.023335	0.878589	chr6	122757933	122760368	RP3-425C14.4	chr6:122683216-122782576	0	0.095518	0.558189	0.157168	chr6:122757985-122907386	5.26264	0.249814	0.604139	0.57513
RP11-159N11.4	-1.32663	-1.30142	-1.73224	-1.33228	-0.0132092	0.841906	0.0296893	0.863197	chr11	113239199	113239839	RP11-159N11.4	chr11:113219922-113285916	0	0.159245	0.590115	0.260794	chr11:112826867-113255574	0.393682	0.164174	0.526267	0.309154
CTD-2026K11.2	-1.33757			-1.59048	0.000669163	0.964762	0.0240754	0.876693	chr15	75928479	75931580	CTD-2026K11.2	chr15:75920351-75930875	0	0.176086	0.579222	0.165803	chr15:75888847-75962029	0.035261	0.148654	0.532487	0.488774
RP11-794P6.6	-1.35107		-4.00009	-1.00188	-0.00916788	0.556828	0	1	chr11	111384767	111397480	RP11-794P6.6	chr11:111318719-111466599	0	0.176992	0.594043	0.272884	chr11:111386501-111408304	0.926236	0.179881	0.527253	0.310881
RP3-412A9.17	-1.37036			-1.2424	-0.0984915	0.0792556	1.67866	0.195102	chr22	31447615	31464313	RP3-412A9.17	chr22:31449761-31459278	0	0.260908	0.920617	0.129534	chr22:31362835-31459278	0	0.049551	0.62612	0.683938
RP11-364P22.2	-1.37036		-2.81388	-1.15337	-0.00982499	0.458007	0.0870881	0.767912	chr4	158558838	158588196	RP11-364P22.2	chr4:158465927-158744592	0	0.065768	0.524586	0.072539	chr4:158293042-159098784	7.43558	0.274309	0.628853	0.678756
RP11-556N4.1	-1.37806			-1.39297	-0.00562324	0.766518	0	1	chr4	76751903	76753858	RP11-556N4.1	chr4:76745493-76770567	0	0.24842	0.780484	0.15544	chr4:76649548-76777875	0	0.124346	0.595596	0.504318
CTD-2574D22.3	-1.37989			-1.69385	-0.14027	0.0599036	3.2497	0.0714367	chr16	29924464	29926658	CTD-2574D22.3						chr16:29262569-30320015	0	0.022251	0.478432	0.374784
KB-1517D11.4	-1.38314		-3.38887	-1.26482	-0.00331475	0.846706	0.0302261	0.861978	chr8	99448896	99451518	KB-1517D11.4	chr8:99446981-99469866	15.0041	0.625964	0.93517	0.61658	chr8:99174495-99958114	0	0.073486	0.519784	0.117444
AC003003.5	-1.39457		-2.77536		0.0135816	0.603961	0.237074	0.626328	chr16	19297104	19322269	AC003003.5	chr16:19310092-19375297	0	0.159058	0.556825	0.226252	chr16:19281889-19418180	0	0.034966	0.506301	0.404145
RP11-7F17.8	-1.39457	-1.2844			-0.121236	0.219987	0.000365536	0.984746	chr14	77494428	77497915	RP11-7F17.8	chr14:77490669-77496619	0	0.237122	0.610545	0.208981	chr14:77490669-77496619	0.083465	0.151272	0.529318	0.409326
LINC00499	-1.40175		-1.67437		0.00585967	0.755517	0	1	chr4	139230864	139345498	LINC00499	chr4:139090172-139310493	0	0.084726	0.530664	0.088083	chr4:139221256-139345990	0.434516	0.16567	0.59957	0.635579
C21orf62-AS1	-1.40395	-1.01259			0.0527847	0.368575	0.0885587	0.766018	chr21	34144410	34266043	C21orf62-AS1	chr21:34183736-34369215	0	0.116837	0.524401	0.234888	chr21:34146723-34391055	0	0.052543	0.495811	0.348877
RP3-508I15.9	-1.40894	-1.1669		-1.11595	-0.00695787	0.929928	0.816984	0.366063	chr22	39063589	39077825	RP3-508I15.9	chr22:39070922-39125074	0	0.117889	0.695252	0.086356	chr22:39056503-39070922	0	0.112005	0.638996	0.763385
CTC-429P9.3	-1.42037	-1.5666			0.0515423	0.558092	0.503938	0.477775	chr19	16744607	16746080	CTC-429P9.3	chr19:16742982-16757546	23.2084	0.738237	0.899437	0.537133	chr19:16124196-17002656	0	0.000187	0.434375	0.158895
RP11-319G6.1	-1.42376			-1.58616	-0.215219	0.0479771	0.875141	0.349536	chr3	139108656	139302161	RP11-319G6.1	chr3:139113149-139138108	8.55778	0.521259	0.800881	0.647668	chr3:139074148-139259486	0	0.025804	0.424207	0.046632
VLDLR-AS1	-1.4244	-2.84588			-0.0686971	0.216276	0.0793065	0.778239	chr9	2422701	2643359	VLDLR-AS1	chr9:2508727-2593108	0	0.214434	0.697252	0.262522	chr9:2206035-2615337	1.66123	0.196149	0.631275	0.438687
RP4-639F20.1	-1.43742	-1.46241			-0.0411241	0.652684	2.49059	0.114529	chr1	95393121	95428826	RP4-639F20.1	chr1:95391175-95475048	0	0.129849	0.514431	0.264249	chr1:95361793-95442542	0.17822	0.155946	0.464853	0.224525
RP3-467K16.2	-1.44401		-2.16389		0.00139482	0.937588	0.0026737	0.958762	chr1	15653175	15670372	RP3-467K16.2	chr1:15641543-15752115	0	0.168381	0.447416	0.297064	chr1:15572133-15728027	17.6109	0.364436	0.566802	0.376511
SH3BP5-AS1	-1.45159	-3.28502	-1.03236		0.0164005	0.818039	0.141613	0.706683	chr3	15295690	15306000	SH3BP5-AS1	chr3:15290701-15300799	0	0.153767	0.56497	0.210708	chr3:15296266-15354946	1.73285	0.197644	0.489184	0.343696
RP3-394A18.1	-1.45761			-1.12257	0.0334791	0.657168	0.0129699	0.909329	chr22	30374938	30424225	RP3-394A18.1	chr22:30394701-30433977	0.504938	0.317561	0.950402	0.148532	chr22:30272623-30431242	0	0.041698	0.631426	0.656304
DLGAP1-AS2	-1.45778	-1.09786			-0.12783	0.0322501	4.49383	0.0340174	chr18	3602997	3608334	DLGAP1-AS2	chr18:3585156-3608040	0	0.148139	0.718401	0.243523	chr18:3575804-5144551	0	0.096298	0.562623	0.37133
AC130469.1	-1.46695		-1.24851	-1.72512	-0.0267368	0.21336	1.62161	0.202867	chr19	8639962	8641054	AC130469.1	chr19:8604634-8646998	1.66259	0.3634	0.775671	0.295337	chr19:8584918-8644031	15.1781	0.345363	0.576713	0.464594
CTB-12O2.1	-1.46695		-1.24851	-1.72512	0.0104386	0.606688	0.261811	0.608879	chr5	151329131	151650009	CTB-12O2.1	chr5:151480061-151610508	0	0.1525	0.507869	0.184801	chr5:151201505-151768621	0	0.121354	0.54308	0.395509
RP11-384G23.1	-1.46695		-1.24851	-1.72512	0.0552988	0.224877	0	1	chr13	53919345	53985015	RP11-384G23.1	chr13:53738039-54013046	0	0.056741	0.524927	0.131261	chr13:53627354-54388052	2.62576	0.213351	0.626215	0.611399
PCBP1-AS1	-1.46695	-1.57632		-1.72512	0.0302439	0.772119	0.10217	0.749241	chr2	70189394	70330352	PCBP1-AS1	chr2:70287524-70335973	0	0.142008	0.538603	0.348877	chr2:70170984-70291369	0	0.044129	0.348723	0.112263
PWAR6	-1.46808	-2.17414	-2.01861	-1.86965	0.0702675	0.0673102	1.64412	0.199761	chr15	25277019	25281637	PWAR6	chr15:25159017-25279862	0	0.091154	0.502449	0.103627	chr15:25220106-25667666	11.5448	0.314324	0.58598	0.521589
PSMD5-AS1	-1.48396	-1.5365			-0.013807	0.866831	1.72862	0.188587	chr9	123587105	123616663	PSMD5-AS1	chr9:123559986-123686996	0	0.098151	0.510517	0.129534	chr9:123557411-123663333	0	0.138931	0.567928	0.512953
RP11-517M22.1	-1.48631			-1.39033	-0.00650789	0.755102	0	1	chr4	185905430	185909281	RP11-517M22.1						chr4:185745190-186321447	23.2546	0.405012	0.65504	0.715026
RP11-752D24.2	-1.48811	-2.39208			-0.00736165	0.756636	0.698778	0.403195	chr4	53811815	53824254	RP11-752D24.2	chr4:53784015-53818348	0	0.172163	0.54508	0.19171	chr4:53733606-54235363	0	0.029731	0.556217	0.367876
RP11-589P10.5	-1.49557	-1.38694			0.0374638	0.556149	0.790988	0.373802	chr17	6897960	6898508	RP11-589P10.5	chr17:6870619-6907170	0	0.110306	0.529353	0.105354	chr17:6748741-6947579	0	0.034405	0.615712	0.734024
MRGPRF-AS1	-1.4999	-1.84248			-0.0242576	0.214705	0.0426558	0.836375	chr11	68779750	68785915	MRGPRF-AS1	chr11:68718621-68791394	2.18032	0.379907	0.645796	0.354059	chr11:68768984-68784715	0	0.03908	0.406928	0.16753
EPB41L4A-AS1	-1.50058	-2.72803	-1.32815		0.0833746	0.208574	1.2538	0.262828	chr5	111496222	111499973	EPB41L4A-AS1	chr5:111390356-111819685	0	0.079175	0.551971	0.096718	chr5:111494258-111499732	20.167	0.383322	0.616183	0.57513
AF129075.5	-1.50309		-1.21605	-1.12559	-0.00429839	0.908303	2.58668	0.107766	chr21	30430393	30432416	AF129075.5	chr21:30376145-30595845	0	0.108869	0.535999	0.217617	chr21:30427574-30446752	0	0.109574	0.530023	0.360967
RP5-1039K5.12	-1.50416		-1.30686		0.0658053	0.394199	1.04991	0.305528	chr22	38339056	38340905	RP5-1039K5.12	chr22:38338502-38371556	0	0.125303	0.654382	0.098446	chr22:38339547-38343419	0	0.104525	0.636647	0.751295
AC005154.6	-1.50961	-2.27789	-1.3459		-0.0359784	0.71754	0.0102733	0.919267	chr7	30555924	30634425	AC005154.6	chr7:30559253-30603791	0	0.147408	0.612159	0.310881	chr7:30463982-30631688	0	0.122289	0.585145	0.252159
RP3-329A5.8	-1.51079	-1.61037			-0.0394413	0.510852	0.000784944	0.977649	chr6	35188146	35192407	RP3-329A5.8	chr6:35173757-35213977	0	0.276698	0.661659	0.430052	chr6:35176649-35214030	0	0.052356	0.51838	0.196891
DAPK1-IT1	-1.52676			-2.41099	-0.0106458	0.435668	2.62709	0.105054	chr9	90168368	90169374	DAPK1-IT1	chr9:90145170-90350505	0	0.052202	0.481078	0.100173	chr9:89877179-90336754	0	0.145849	0.572225	0.516408
INE2	-1.52705		-1.01221		0		0	1	chrX	15803838	15805712	INE2	chrX:15668132-15833074	0	0.132989	0.555365	0.164076	chrX:15737054-15807229	0.239585	0.158564	0.38665	0.595855
RP3-368A4.5	-1.52705	-2.00696			-0.115592	0.154628	0.870681	0.350767	chrX	73420063	73461983	RP3-368A4.5	chrX:73365419-73470494	0	0.117989	0.405619	0.250432	chrX:73291684-73437080	0	0.030853	0.269671	0.423143
LINC00685	-1.53709	-1.78177			0.0436291	0.35969	0.496044	0.481243	chrX	231724	282586	LINC00685
EIF3J-AS1	-1.53758			-1.22485	0.0241012	0.797059	0.171948	0.678386	chr15	44819454	44829121	EIF3J-AS1	chr15:44770507-44927079	0	0.048038	0.516867	0.069085	chr15:44713406-44823262	14.2894	0.338071	0.593966	0.601036
RP11-57H12.5	-1.55808	-1.02261			-0.0110418	0.667325	1.39918	0.236861	chr1	95708722	95744496	RP11-57H12.5	chr1:95689948-95756826	0	0.119597	0.503909	0.260794	chr1:95663898-97048084	0.050809	0.149589	0.464142	0.222798
RP11-522B15.3	-1.56391	-2.42267			-0.0224004	0.687033	1.20982	0.271368	chr15	96897465	96947033	RP11-522B15.3	chr15:96903060-96943577	2.55823	0.390919	0.740884	0.248705	chr15:96896337-97324964	0	0.069372	0.516154	0.392055
RP11-513G19.1	-1.57548		-1.79759	-2.15912	0.0115288	0.707231	0.425521	0.514195	chr12	26471885	26574395	RP11-513G19.1	chr12:26527901-26548770	8.9959	0.529317	1.08444	0.533679	chr12:26528199-27045464	0	0.037023	0.522985	0.082902
SEPT7-AS1	-1.57751		-1.19814	-1.70209	-0.20587	0.0210786	3.9666	0.0464113	chr7	35791465	35840226	SEPT7-AS1	chr7:35807732-35914073	0	0.129005	0.584573	0.312608	chr7:35741670-36117329	0	0.098916	0.554537	0.236615
AC005944.2	-1.58192	-1.28987			0		0	1	chr19	3052907	3053722	AC005944.2	chr19:3012448-3073830	0	0.030708	0.380956	0.037997	chr19:3051550-3073415	129.615	0.914175	0.651774	0.879102
RP11-727A23.11	-1.58919		-2.22065		0		0	1	chr11	82896562	82898078	RP11-727A23.11	chr11:82859107-82896980	7.56257	0.502642	0.756464	0.393782	chr11:82784720-82903720	0	0.05273	0.475766	0.164076
NPTN-IT1	-1.5964	-1.5358		-2.23603	-0.016267	0.828973	0.00993743	0.920593	chr15	73859352	73861635	NPTN-IT1	chr15:73860489-73867936	0	0.16954	0.583462	0.160622	chr15:73850580-73926743	0	0.115931	0.524603	0.490501
CTC-242N15.1	-1.60431			-1.26624	-0.00347509	0.877724	0	1	chr5	86501224	86535962	CTC-242N15.1	chr5:86520489-86701103	0	0.038063	0.522433	0.055268	chr5:85926166-86558320	62.3388	0.626591	0.65501	0.702936
RP11-648L3.2	-1.60431			-1.26624	0.00568182	0.682671	0.0271282	0.869175	chr8	59004000	59018853	RP11-648L3.2	chr8:58986195-59033392	2.27467	0.382741	0.79284	0.51468	chr8:58904865-59120424	0	0.026552	0.445001	0.088083
RP11-785H5.1	-1.605			-2.78767	-0.0465905	0.684089	5.03659	0.0248173	chr12	11323779	11328619	RP11-785H5.1						chr12:11087444-11407205	0	0.10733	0.553442	0.139896
RP11-247L20.4	-1.60592		-2.81965		0		0	1	chr14	50793243	50794627	RP11-247L20.4	chr14:50793272-50801233	0	0.139958	0.566031	0.157168	chr14:50777088-50793384	0	0.120793	0.507131	0.405872
RP11-352M15.2	-1.60623		-1.02809		0.0667332	0.486645	0.255648	0.613126	chr12	46111828	46121558	RP11-352M15.2	chr12:46075677-46113594	0.187956	0.299698	0.719144	0.376511	chr12:45620496-46113594	0	0.075355	0.518167	0.158895
RP11-420A23.1	-1.60921	-1.25606		-1.54779	-0.0310988	0.652554	2.27054	0.131854	chr4	129213905	129440549	RP11-420A23.1	chr4:129361034-129409064	0	0.057617	0.539543	0.06563	chr4:129147915-129676307	3.01887	0.219709	0.616965	0.670121
ADD3-AS1	-1.61327		-1.56495	-1.59829	0.0157062	0.762	0.114713	0.734841	chr10	111699861	111768139	ADD3-AS1	chr10:111709939-111766601	0	0.136457	0.474876	0.231434	chr10:111631265-111755876	6.02672	0.258976	0.532423	0.37133
RP11-762L8.6	-1.61471	-1.5884	-1.26618	-1.27704	0.0237168	0.677503	1.10342	0.293518	chr11	86145965	86148324	RP11-762L8.6	chr11:86140816-86174129	8.36873	0.517697	0.793273	0.38342	chr11:86136307-86498607	0	0.060957	0.492142	0.183074
RP11-264M12.2	-1.61973		-1.39262		-0.0186704	0.268089	0.305538	0.580431	chr16	77775364	77776897	RP11-264M12.2	chr16:77772183-77944766	0	0.047095	0.572847	0.060449	chr16:77470374-77819474	10.0543	0.300487	0.66929	0.777202
TGFB2-OT1	-1.62765	-1.16553	-1.30874		0		0	1	chr1	218615967	218617338	TGFB2-OT1	chr1:218587805-218635287	0	0.254711	0.65122	0.468048	chr1:218511557-218619646	0	0.143231	0.540093	0.141623
RP11-169E6.1	-1.63256			-1.19873	-0.0544811	0.0659481	2.26698	0.132157	chr16	47007899	47012894	RP11-169E6.1	chr16:46996662-47140286	0	0.116502	0.547235	0.131261	chr16:46968727-47008723	0	0.100973	0.58254	0.55095
RP11-511B23.2	-1.63256			-1.19873	-0.0188097	0.243062	0.249427	0.617479	chr12	93397190	93609455	RP11-511B23.2	chr12:93391166-93527211	0	0.068207	0.448342	0.264249	chr12:93329009-93660271	3.14873	0.221579	0.561414	0.333333
RP11-391A7.1	-1.63589			-3.12885	-0.0189156	0.219273	2.53997	0.110997	chr2	63745025	63746402	RP11-391A7.1	chr2:63740614-63808227	0	0.21385	0.592534	0.397237	chr2:63348192-64061829	0	0.039641	0.342074	0.094991
MEF2C-AS1	-1.63756	-2.83189			6.14817e-05	0.998503	0.843138	0.358501	chr5	88179144	88762215	MEF2C-AS1	chr5:88545522-88810192	0	0.03511	0.500885	0.058722	chr5:88013209-89307554	54.7334	0.588633	0.652788	0.687392
RP11-324L17.1	-1.64729			-1.067	-0.0242137	0.146387	2.6224	0.105365	chr2	177476164	177476977	RP11-324L17.1						chr2:177205651-177533048	0	0.042259	0.382861	0.1019
RP11-1020A11.2	-1.6486	-1.06485			0.0303006	0.747131	0.759407	0.383514	chr3	10000400	10004223	RP11-1020A11.2	chr3:10001772-10032259	0	0.165523	0.552089	0.233161	chr3:9973049-10002400	2.67614	0.214286	0.489095	0.341969
PRKG1-AS1	-1.65994			-1.84275	0.0351398	0.0361007	2.1665	0.141047	chr10	53990501	54073888	PRKG1-AS1	chr10:53980281-54007213	0	0.079612	0.435172	0.229706	chr10:53461575-54060101	0	0.132199	0.516435	0.260794
LINC01232	-1.66539		-1.19701		0.0287431	0.581444	0.195834	0.658105	chr13	100139215	100151560	LINC01232	chr13:100128171-100165342	0	0.233073	0.625292	0.234888	chr13:100047504-100186252	0	0.099477	0.594548	0.471503
ZNF32-AS3	-1.66549			-1.48254	0.00936592	0.576059	0	1	chr10	44124264	44170151	ZNF32-AS3	chr10:44127481-44154938	0	0.080636	0.438749	0.271157	chr10:44147007-44352674	0	0.097607	0.489227	0.196891
RP11-863H1.1	-1.66828		-3.50003		0.0159775	0.398364	0.104716	0.746241	chr12	62876128	62878712	RP11-863H1.1	chr12:62857394-62884876	0	0.129313	0.584936	0.331606	chr12:62859420-62988425	0	0.051047	0.529422	0.177893
LINC00900	-1.66851			-1.09099	0.052871	0.285823	0.0764768	0.78213	chr11	115624965	115631345	LINC00900	chr11:115591435-115673408	0	0.143676	0.562587	0.260794	chr11:115621902-116187949	0.67355	0.173149	0.518811	0.307427
AC097468.7	-1.66851			-1.09099	-0.000128195	0.991833	0.148112	0.700346	chr2	219809350	219826625	AC097468.7	chr2:219764197-219840507	0	0.170186	0.500764	0.298791	chr2:219774700-219840507	0.126608	0.153516	0.468894	0.219344
HEIH	-1.67328	-1.24605			-0.0346823	0.701295	0.566831	0.451521	chr5	180256953	180258605	HEIH						chr5:180252562-180274253	0.156438	0.155012	0.552045	0.376511
RP11-834C11.14	-1.67822	-1.22054			-0.0161189	0.314755	0.80075	0.370869	chr12	54410893	54429145	RP11-834C11.14	chr12:54406948-54420149	0	0.193918	0.599997	0.352332	chr12:54422520-54429030	0	0.055161	0.511432	0.172712
KB-1460A1.5	-1.67829	-1.56012		-2.31906	0.0645314	0.262199	0.233435	0.628989	chr8	102179032	102181857	KB-1460A1.5	chr8:102152729-102193093	24.0775	0.749249	0.985306	0.637306	chr8:101967625-102189812	0	0.068437	0.520266	0.110535
PLS3-AS1	-1.67892			-1.12049	-0.00681736	0.736515	0.514719	0.473103	chrX	114752489	114797058	PLS3-AS1	chrX:114718257-114809485	0	0.089712	0.398737	0.250432	chrX:113260686-114776518	0	0.067315	0.289759	0.438687
CTD-2270P14.1	-1.68018	-1.98022		-1.65392	0.0954326	0.29442	4.14638	0.0417236	chr16	2710349	2723445	CTD-2270P14.1						chr16:2556244-2749085	0.064193	0.150337	0.549004	0.533679
DNAJC9-AS1	-1.68301		-1.81507		-0.10283	0.0131428	6.07026	0.0137477	chr10	75007117	75036742	DNAJC9-AS1	chr10:75005420-75057739	0	0.180923	0.527152	0.262522	chr10:75019124-75058357	0	0.121167	0.495871	0.267703
RP11-382A20.5	-1.68521		-1.14689		-0.00305244	0.841855	0.015304	0.901545	chr15	83594635	83772195	RP11-382A20.5	chr15:83599109-83642266	0	0.219821	0.665799	0.169257	chr15:83509607-83648780	0	0.092371	0.516211	0.466321
XXyac-YRM2039.3	-1.68638			-1.9818	0.0117815	0.598413	0.0151946	0.901896	chr9	27656	30891	XXyac-YRM2039.3
AC006946.16	-1.69167	-1.69734		-1.30749	-0.0241894	0.227703	0.103091	0.748151	chr22	17548710	17551565	AC006946.16	chr22:17547126-17578702	0	0.150804	0.479962	0.150259	chr22:17512806-17561913	0	0.125094	0.639203	0.621762
CHL1-AS2	-1.69428	-1.20111			0.0254376	0.265466	0.486594	0.48545	chr3	237440	239024	CHL1-AS2
RP11-167N5.5	-1.7009	-1.05531			0.0308126	0.39264	0.104815	0.746126	chr9	131766780	131767277	RP11-167N5.5	chr9:131699069-131788668	0	0.083759	0.435959	0.129534	chr9:131713181-131767741	1.84485	0.199701	0.568535	0.557858
RP11-702B10.2	-1.70135			-1.08114	0.00582217	0.667262	0.00185394	0.965656	chr11	128050321	128053449	RP11-702B10.2	chr11:128008940-128059483	0	0.231152	0.651199	0.267703	chr11:127281499-128551689	1.17038	0.185864	0.545283	0.331606
CTD-2240E14.4	-1.70493		-1.0957	-2.15557	0.00813656	0.806902	0.015569	0.900701	chr19	10199707	10201053	CTD-2240E14.4	chr19:10191185-10200339	10.7355	0.559405	0.915872	0.392055	chr19:10200339-10241944	1.56848	0.194279	0.535342	0.338515
RP11-203B9.4	-1.70989	-1.25208	-1.30941	-1.34371	-0.190391	0.0164068	2.06674	0.150543	chr6	56979691	57039034	RP11-203B9.4	chr6:56992281-57030783	0	0.183943	0.609585	0.340242	chr6:56967914-57038723	0	0.049738	0.514695	0.208981
RP11-890B15.3	-1.71154	-1.21313			0.085306	0.324037	0.430983	0.511507	chr11	130736148	130740142	RP11-890B15.3	chr11:130689818-130749059	0	0.279045	0.703069	0.274611	chr11:130633394-130791242	1.36736	0.190165	0.548102	0.329879
RP11-752L20.3	-1.7299		-1.16228		-0.0121118	0.814376	0.0766605	0.781875	chr4	148409122	148417214	RP11-752L20.3	chr4:148327804-148492727	0	0.103497	0.613475	0.08981	chr4:148267573-148467165	0.946695	0.180442	0.603478	0.637306
SFTA1P	-1.74411			-1.21171	0.0182407	0.333474	0.187639	0.664889	chr10	10826399	10836943	SFTA1P	chr10:10823027-11049639	0	0.244477	0.6924	0.423143	chr10:10823670-10965228	0	0.090314	0.570916	0.146805
RP4-635E18.8	-1.74431	-2.35927	-1.00954		0.0197381	0.778521	0.180561	0.670891	chr1	11089715	11090585	RP4-635E18.8	chr1:11025085-11090278	0	0.219136	0.473812	0.326425	chr1:11086332-11108709	15.1602	0.345176	0.550902	0.354059
RP11-106M3.3	-1.74577	-1.00902			0.00626173	0.947499	1.90744	0.167248	chr15	72571207	72644135	RP11-106M3.3	chr15:72535950-72607950	0	0.245376	0.623106	0.200345	chr15:72575735-72629721	0	0.090875	0.515569	0.46114
GS1-204I12.3	-1.75185			-1.35222	-0.0225273	0.457213	0	1	chr1	185487782	185490118	GS1-204I12.3	chr1:185475536-185529717	1.9757	0.373662	0.692864	0.533679	chr1:185291455-186161424	0	0.041137	0.431912	0.055268
RP11-1191J2.5	-1.75936		-1.19492		-0.00276539	0.959264	0.0837664	0.772257	chr4	654997	655734	RP11-1191J2.5
RP11-392O17.2	-1.76116	-1.04852			0.0348059	0.0918417	0.662546	0.415662	chr1	219444115	219446729	RP11-392O17.2						chr1:219346616-219855640	0	0.136126	0.522989	0.139896
RP11-356J5.12	-1.76764		-1.10162		-0.0907178	0.0787347	0.10171	0.749787	chr11	112141471	112233257	RP11-356J5.12	chr11:112178955-112220382	0	0.180391	0.603545	0.26943	chr11:112134212-112467467	0.993043	0.181564	0.529036	0.312608
RP11-430H10.1	-1.77015	-1.243		-2.13207	-0.0375333	0.239861	3.28585	0.0698795	chr11	45376921	45387672	RP11-430H10.1	chr11:45320355-45446724	0	0.135983	0.539761	0.184801	chr11:45261342-45666866	0	0.068063	0.502011	0.300518
KLF3-AS1	-1.77425	-3.79209	-1.85727	-2.16713	-0.0901679	0.2098	1.66897	0.196396	chr4	38614321	38666504	KLF3-AS1	chr4:38603576-38657653	0	0.049277	0.501548	0.126079	chr4:38145469-38702881	0	0.072738	0.574349	0.488774
BACE1-AS	-1.78067	-1.35957			-0.059401	0.507544	0.423817	0.515039	chr11	117161589	117164287	BACE1-AS	chr11:117153420-117183914	0	0.145612	0.579026	0.252159	chr11:117163643-117191503	0.309396	0.161182	0.517489	0.309154
chr22-38_28785274-29006793.1	-1.792		-2.1073	-1.00802	-0.0594638	0.500415	0.0765357	0.782048	chr22	29326188	29593561	chr22-38_28785274-29006793.1	chr22:29357926-29395969	0	0.154073	0.643004	0.117444	chr22:29277023-29454477	0	0.080217	0.645413	0.690846
RP11-355O1.11	-1.792	-1.38217			-0.0481089	0.577042	0.464547	0.495506	chr9	125699901	125702612	RP11-355O1.11	chr9:125700048-125721605	0	0.122462	0.545307	0.136442	chr9:125679388-125701431	0.121689	0.153329	0.565955	0.525043
NANOGP11	-1.80448		-1.77463	-1.97013	-0.00075591	0.981251	0	1	chr6	152867064	152868119	NANOGP11	chr6:152848714-152929091	0	0.048912	0.484241	0.132988	chr6:152733820-152961207	19.742	0.38033	0.645183	0.618307
DYX1C1-CCPG1	-1.80709		-2.04571		-0.00244097	0.909259	0	1	chr15	55647445	55790558	DYX1C1-CCPG1	chr15:55527886-55744785	0	0.063956	0.499016	0.08981	chr15:55702592-55827709	1.43661	0.191661	0.543867	0.547496
RP11-166N17.1	-1.81133	-1.28373			-0.0121999	0.625617	4.5715	0.0325081	chr10	32555216	32558402	RP11-166N17.1	chr10:32544770-32561370	0	0.249734	0.701976	0.414508	chr10:32353837-32668070	0	0.040763	0.457776	0.117444
NR2F1-AS1	-1.8198	-2.54417		-1.98175	0.0431866	0.43632	3.81633	0.0507554	chr5	92745064	92921354	NR2F1-AS1	chr5:92812135-93397302	0	0.047418	0.50694	0.067358	chr5:90627598-92905387	53.663	0.58321	0.650656	0.66494
RP11-517I3.2	-1.83111	-1.8051	-1.89223	-1.25899	0.0224298	0.752469	0.000755169	0.978077	chr5	125831970	125834296	RP11-517I3.2	chr5:125744342-125880109	0	0.090552	0.50052	0.127807	chr5:125693353-125872150	3.90183	0.232424	0.57159	0.497409
RP11-496I9.1	-1.83348		-1.74553		0.0278804	0.585142	0.110674	0.739379	chr11	557594	560107	RP11-496I9.1
RP11-138I1.4	-1.84507	-3.85002			0		0	1	chr17	16285465	16285983	RP11-138I1.4						chr17:16259548-16316000	0.162621	0.155199	0.659978	0.84456
RP11-39H3.2	-1.85001			-2.44295	-0.0124364	0.519363	0.686414	0.407387	chr5	179505356	179508691	RP11-39H3.2	chr5:179476099-179508182	0	0.22853	0.535467	0.236615	chr5:179340006-179526789	0.048901	0.149402	0.556735	0.369603
RP11-504P24.8	-1.85001	-1.57525		-2.44295	-0.0957444	0.206814	1.47172	0.225074	chr1	224139089	224141141	RP11-504P24.8	chr1:224114014-224161435	1.90825	0.371446	0.69148	0.507772	chr1:224036324-224299719	0	0.085827	0.486965	0.1019
RP11-521O16.2	-1.85021			-1.26698	-0.0215018	0.249452	0.597419	0.439564	chr2	127782786	127787262	RP11-521O16.2	chr2:127757898-127799312	0	0.101487	0.470253	0.267703	chr2:127457468-127896332	0.554507	0.169596	0.517558	0.205527
RP11-342M3.5	-1.8504			-1.5361	0.0143974	0.324583	0	1	chr10	81142083	81169030	RP11-342M3.5	chr10:81139822-81172704	0.171998	0.298738	0.623417	0.302245	chr10:81139822-81207675	0	0.119858	0.503951	0.240069
AC068057.1	-1.86113		-1.52648		0.0109239	0.662984	0	1	chr2	105320215	105321967	AC068057.1	chr2:105286639-105349402	0	0.092361	0.464818	0.279793	chr2:103462176-105347601	0	0.079656	0.462008	0.131261
AC018647.3	-1.86275		-1.43363		-0.0950531	0.0061979	11.8267	0.000583885	chr7	35754643	35774497	AC018647.3	chr7:35764030-35782864	0	0.129041	0.584898	0.312608	chr7:35741670-36117329	0	0.098916	0.554537	0.236615
CH17-189H20.1	-1.86983			-1.36136	0.0554218	0.354921	0.152238	0.696405	chr1	144516413	144520983	CH17-189H20.1						chr1:120454004-149879545	0	0.087136	0.524604	0.108808
RP11-236L14.2	-1.88054	-2.99181			0.0181091	0.442238	0.0609785	0.804956	chr15	96623941	96627813	RP11-236L14.2	chr15:96549779-96787942	2.55084	0.390847	0.740596	0.248705	chr15:95975985-96861850	0	0.080591	0.517533	0.405872
RP11-522B15.7	-1.88557		-1.10964	-1.05765	-0.00764609	0.728913	0	1	chr15	96992071	96992979	RP11-522B15.7	chr15:96954995-96992995	2.65836	0.393814	0.745514	0.248705	chr15:96896337-97324964	0	0.069372	0.516154	0.392055
CTD-3088G3.6	-1.88608			-1.22485	0.0103252	0.544837	0.0293974	0.863865	chr16	11559115	11567030	CTD-3088G3.6	chr16:11562062-11571293	0	0.196568	0.609427	0.229706	chr16:11560758-11569454	0	0.075916	0.530889	0.426598
SLC25A21-AS1	-1.88826	-1.64057			-0.0504427	0.130775	2.11068	0.146275	chr14	37641092	37643016	SLC25A21-AS1	chr14:37608403-37726771	0	0.140454	0.535502	0.165803	chr14:37423627-37643517	0	0.1092	0.518448	0.386874
RP11-16N11.2	-1.89132	-1.24138			-0.100594	0.0654676	2.05785	0.151424	chr3	160471215	160472930	RP11-16N11.2	chr3:160470664-160494751	31.225	0.835694	0.896481	0.734024	chr3:160472453-160799456	0	0.000187	0.467459	0.036269
RP11-391L3.3	-1.89895			-1.57002	-0.044426	0.0848278	0.689957	0.406179	chr16	81551428	81554222	RP11-391L3.3	chr16:81551506-81568064	0	0.04451	0.527265	0.063903	chr16:81425153-81765603	13.1437	0.328348	0.672219	0.773748
RP11-631N16.2	-1.89895			-1.57002	-0.0548265	0.423548	0.0485096	0.825677	chr12	62996531	63015993	RP11-631N16.2	chr12:62986529-63026641	0	0.136922	0.588249	0.33506	chr12:62988527-63034415	0	0.05273	0.52616	0.177893
CTD-2555O16.4	-1.90286			-1.3073	-0.0867222	0.379977	0.302345	0.582416	chr14	64907086	64908956	CTD-2555O16.4	chr14:64829066-64920665	0	0.044873	0.441761	0.107081	chr14:64805874-64908845	6.10109	0.259724	0.547126	0.52677
AC073043.1	-1.9042			-1.67562	0.000776758	0.981277	0.207691	0.648583	chr2	200732118	200775882	AC073043.1	chr2:200731617-200752207	0	0.253476	0.539897	0.360967	chr2:200724726-200774452	0	0.065445	0.365032	0.15544
RP3-425P12.1	-1.9042			-1.67562	-0.00923965	0.835474	0	1	chr6	25053854	25057301	RP3-425P12.1	chr6:25049304-25063939	3.78887	0.423048	0.71505	0.488774	chr6:24790462-25080848	0	0.059275	0.547746	0.170984
RP11-44M6.7	-1.9123	-1.61675			0.0900641	0.242872	3.82355	0.0505371	chr7	100169854	100176323	RP11-44M6.7	chr7:100068902-100196186	0	0.240184	0.621736	0.445596	chr7:100166048-100255470	0	0.052169	0.45224	0.126079
RP11-114H24.6	-1.93053			-1.63726	0.00346167	0.815101	0.00240558	0.960882	chr15	78285746	78287631	RP11-114H24.6	chr15:78251265-78311373	0	0.171154	0.581319	0.160622	chr15:78219744-78329172	0	0.123037	0.522004	0.490501
RP11-379B18.5	-1.93206	-2.05939			0.0201791	0.791923	1.71474	0.190371	chr3	125546080	125635227	RP11-379B18.5	chr3:125585830-125650045	0	0.265179	0.698572	0.57513	chr3:125507970-125620850	0	0.043942	0.444958	0.070812
ZNF213-AS1	-1.94026	-1.47323			-0.117714	0.226934	2.93537	0.0866586	chr16	3166042	3184883	ZNF213-AS1	chr16:3135290-3205763	0	0.08733	0.461884	0.184801	chr16:3150896-3189208	0.846317	0.177824	0.563618	0.535406
RP3-332B22.1	-1.94179	-1.26385			-0.00289424	0.86012	0.580623	0.446068	chr6	140388571	140414858	RP3-332B22.1	chr6:140360195-140455502	0	0.060579	0.525313	0.138169	chr6:139697935-140527394	11.3928	0.312828	0.610925	0.602763
THAP7-AS1	-1.94642		-1.52242		-0.101829	0.0734395	0.781383	0.376719	chr22	21356174	21364631	THAP7-AS1						chr22:18560393-22107622	0	0.078347	0.627008	0.595855
LINC00667	-1.94826	-1.47353			-0.078046	0.388333	0.00659961	0.935253	chr18	5237824	5246507	LINC00667	chr18:5198562-5319215	0	0.061447	0.621947	0.227979	chr18:5235958-5242887	0	0.074047	0.564237	0.373057
RP11-452C8.1	-1.94871		-1.0361	-2.50298	0.0308791	0.175062	0	1	chr4	80584914	80617991	RP11-452C8.1	chr4:80575728-80697538	0	0.094553	0.487701	0.107081	chr4:80510791-80757048	1.13353	0.184929	0.603862	0.580311
RP11-395B7.4	-1.95128	-1.35679			-0.0107535	0.50348	0.820938	0.364906	chr7	100657600	100660889	RP11-395B7.4	chr7:100656028-100660221	0	0.22576	0.616123	0.438687	chr7:100622053-100660342	0	0.049177	0.454162	0.126079
AC000032.2	-1.95389	-1.09998	-1.57251		0.013688	0.240383	0	1	chr1	110235738	110236364	AC000032.2
RP11-19P22.5	-1.95917			-2.1372	0.0416674	0.288352	0	1	chr17	25988574	25990684	RP11-19P22.5	chr17:25964779-26031625	0	0.106591	0.793107	0.063903	chr17:25954356-26029223	0	0.07629	0.633297	0.7962
RP11-432J24.5	-1.96149			-1.34737	-0.0436837	0.0346941	0.629969	0.427367	chr10	134325129	134331695	RP11-432J24.5	chr10:134277154-134357970	0	0.278428	0.58409	0.290155	chr10:134269882-134560596	3.89263	0.232237	0.516712	0.333333
RFPL1S	-1.96648			-1.44581	-0.0418122	0.248154	0.795996	0.372293	chr22	29832522	29874164	RFPL1S	chr22:29845017-29856545	0	0.214599	0.739716	0.134715	chr22:29839847-29881801	0	0.061331	0.637047	0.677029
STK4-AS1	-1.96685			-1.60362	-0.0360636	0.519417	0.396637	0.528831	chr20	43592434	43595043	STK4-AS1	chr20:43499316-43598705	0	0.22697	0.794745	0.602763	chr20:43591766-43710066	0	0.048429	0.522275	0.072539
RP11-499E18.1	-1.96943		-2.44154	-1.06361	0.0462302	0.402615	6.58191e-05	0.993527	chr4	103339758	103371167	RP11-499E18.1	chr4:103117826-103433009	0	0.029789	0.415341	0.051813	chr4:102998867-103416510	9.90772	0.299178	0.63915	0.711572
RP11-506O24.2	-1.97204			-1.01734	0.00780365	0.739231	1.5586	0.21187	chr1	164797672	164799189	RP11-506O24.2	chr1:164775455-164941261	1.84019	0.369264	0.654272	0.569948	chr1:162524938-165046515	0	0.000187	0.318884	0.034542
SLC16A1-AS1	-1.97395		-1.20019		-0.0492858	0.475138	0.249184	0.61765	chr1	113499036	113542118	SLC16A1-AS1	chr1:113522147-113550913	0	0.172019	0.537983	0.297064	chr1:113501569-113670179	0	0.139679	0.497404	0.184801
RP11-734K21.5	-1.98497			-1.62603	0.0190744	0.361553	1.44293	0.229667	chr2	9246721	9249994	RP11-734K21.5	chr2:9240154-9301625	0	0.273531	0.634882	0.397237	chr2:9124557-9341173	0.076876	0.150898	0.478413	0.186528
XXbac-BPG170G13.32	-1.98497			-1.70351	-0.00615109	0.610429	0	1	chr6	29719741	29719984	XXbac-BPG170G13.32						chr6:29650122-30026290	0	0.058901	0.545509	0.170984
LINC01018	-1.99691	-2.31878			0.00529632	0.867236	0.027037	0.869393	chr5	6582248	6588612	LINC01018	chr5:6551307-6601322	3.68078	0.420572	0.882434	0.506045	chr5:6495399-6628107	0	0.043942	0.480177	0.11399
RP11-142O6.1	-2.00069		-1.09631		-0.0132479	0.798185	0.133722	0.714604	chr17	29460199	29465536	RP11-142O6.1						chr17:29333516-29710352	17.3303	0.362192	0.645174	0.822107
NAMA	-2.01081			-1.59256	0.0167055	0.438178	1.32813	0.249138	chr9	102117618	102139522	NAMA	chr9:102046110-102141993	0	0.071506	0.528049	0.105354	chr9:102048436-102629418	0.276479	0.159873	0.570261	0.53886
ASMTL-AS1	-2.01087	-1.63181			-0.0447066	0.415259	0.328865	0.566328	chrX	1470661	1532921	ASMTL-AS1
CTD-2054N24.2	-2.01718	-2.15311			-0.0632154	0.239678	0.252353	0.615423	chr15	100347227	100417353	CTD-2054N24.2	chr15:100292142-100377319	4.94488	0.449583	0.768832	0.271157	chr15:100377046-100955743	0	0.078908	0.514887	0.38342
RP11-89K11.1	-2.01718	-2.83547			-0.00788329	0.742896	0.138152	0.710125	chr15	102277301	102285913	RP11-89K11.1
RP11-96A15.1	-2.02449		-1.19155		-0.030823	0.115847	0	1	chr18	32471976	32482849	RP11-96A15.1	chr18:32481035-32505077	0	0.26864	0.837643	0.2038	chr18:32472182-32808388	0	0.101347	0.585907	0.431779
MIR22HG	-2.02633	-1.6616		-2.07207	-0.00748535	0.913236	2.05313	0.151893	chr17	1614786	1620468	MIR22HG	chr17:1601662-1619932	0	0.150952	0.608122	0.115717	chr17:1589783-1651697	0	0.103216	0.630808	0.716753
RP11-20I23.13	-2.03104	-1.05688			0.0222103	0.205143	2.07097	0.150126	chr16	2604060	2606061	RP11-20I23.13						chr16:2556244-2749085	0.064193	0.150337	0.549004	0.533679
LINC01140	-2.03247	-1.79825		-1.6178	0.0351962	0.5535	0.0397142	0.84204	chr1	87595447	87634881	LINC01140	chr1:87604245-87679213	0	0.137134	0.54421	0.25734	chr1:87604868-87916293	0.708173	0.174084	0.485661	0.243523
RP11-440I14.2	-2.03705		-1.1423		-0.0109193	0.443776	0.00912802	0.923885	chr4	175444851	175461495	RP11-440I14.2	chr4:175326407-175790387	0	0.058903	0.495411	0.069085	chr4:175445466-175748395	15.5142	0.347981	0.64198	0.694301
RP11-379F4.4	-2.06387	-1.44222			0.0777058	0.221413	0.00156952	0.968398	chr3	158450051	158501859	RP11-379F4.4	chr3:158465149-158485260	23.2255	0.738291	0.863583	0.716753	chr3:158311671-158548971	0	0.000187	0.452636	0.036269
RP11-254F19.4	-2.07195		-1.34411	-1.87708	-0.0057628	0.729789	0.0188132	0.890903	chr16	84950982	84953529	RP11-254F19.4	chr16:84940016-84971423	0	0.044347	0.475331	0.072539	chr16:84940016-85004668	11.9495	0.317877	0.672868	0.773748
RP11-554D20.1	-2.07493			-1.19632	-0.0110386	0.470467	0.00856817	0.92625	chr15	61056104	61057824	RP11-554D20.1						chr15:61032054-62134559	0	0.139679	0.542347	0.530225
RP11-1099M24.6	-2.07604		-1.47203		-0.0145421	0.85928	0.00600495	0.938232	chr17	7762260	7769401	RP11-1099M24.6	chr17:7767488-7815262	0	0.082807	0.475493	0.093264	chr17:7757313-7783125	0	0.043568	0.629323	0.744387
RP1-28O10.1	-2.08111	-1.00259			-0.0426815	0.00508382	1.35328	0.244706	chr1	209834708	209897470	RP1-28O10.1	chr1:209839819-209916218	0	0.17855	0.613253	0.435233	chr1:209851836-209928420	0.138525	0.154077	0.534037	0.153713
RP11-369K17.1	-2.08335			-1.14013	-0.0108772	0.54359	0	1	chr8	121925304	122131994	RP11-369K17.1	chr8:122094623-122186980	81.6338	1.33637	1.18418	0.735751	chr8:121542864-122622697	0	0.044877	0.551919	0.067358
RP11-642D21.1	-2.10248		-1.78973	-1.2896	0.00502537	0.77517	0.0106398	0.917845	chr8	106682218	106691259	RP11-642D21.1	chr8:106675631-106755759	32.9558	0.85564	1.04314	0.644214	chr8:106325257-106817404	0	0.065445	0.525351	0.108808
HLA-F-AS1	-2.10569	-2.02396			0.0005831	0.992385	1.01555e-05	0.997457	chr6	29694377	29716826	HLA-F-AS1	chr6:29708222-29712759	1.3357	0.352128	0.678058	0.466321	chr6:29650122-30026290	0	0.058901	0.545509	0.170984
RP11-554A11.5	-2.11056			-1.37825	0.0242577	0.115802	0.0325016	0.856931	chr11	68771861	68772568	RP11-554A11.5	chr11:68718621-68791394	2.18032	0.379907	0.645796	0.354059	chr11:68768984-68784715	0	0.03908	0.406928	0.16753
CRNDE	-2.11628		-2.2457	-2.02074	-0.0181044	0.590723	0.524941	0.468742	chr16	54952774	54963101	CRNDE	chr16:54912197-54997263	0	0.040617	0.445694	0.075993	chr16:54328327-54957594	0.111869	0.152768	0.624327	0.663212
AP000997.2	-2.11974		-1.30073		-0.00598898	0.734343	0.177024	0.673943	chr11	115509280	115517680	AP000997.2	chr11:115514202-115570349	0	0.144033	0.563427	0.260794	chr11:115378805-115617679	0.714336	0.174271	0.520076	0.312608
RP11-108H9.1	-2.12372		-1.07725		0.00977847	0.535295	0	1	chr13	55514977	55560854	RP11-108H9.1	chr13:55486069-55660012	0	0.065715	0.535886	0.136442	chr13:54708135-57131216	2.0412	0.203254	0.626707	0.604491
RP11-285J16.1	-2.12907	-1.17052			-0.0233537	0.586603	0.281525	0.595703	chr3	37223597	37224225	RP11-285J16.1	chr3:37162397-37241829	0	0.127976	0.524347	0.207254	chr3:37090274-37235003	0.27884	0.16006	0.477777	0.300518
RASSF8-AS1	-2.13258	-1.23032		-2.26593	0.0382988	0.407668	0.766853	0.381192	chr12	26092261	26112698	RASSF8-AS1	chr12:26090884-26113993	7.46021	0.500556	1.07509	0.531952	chr12:25807029-26102424	0	0.043381	0.525829	0.084629
RP11-862G15.1	-2.13961			-1.38471	-0.0174932	0.310617	0	1	chr14	93352696	93359851	RP11-862G15.1	chr14:93327145-93375880	0	0.193474	0.541092	0.205527	chr14:93307526-93403866	0.412688	0.164922	0.528994	0.414508
RP11-245P10.8	-2.16283			-2.06718	0		0	1	chr1	228581990	228584668	RP11-245P10.8						chr1:228373570-228882974	0	0.053852	0.431743	0.07772
RP11-69E11.4	-2.16472	-2.99411			-0.0201703	0.762209	0.00306434	0.955854	chr1	39987951	40011859	RP11-69E11.4	chr1:39989251-40001561	25.0958	0.762052	0.834246	0.502591	chr1:39953945-40028180	0	0.052917	0.463976	0.115717
SNHG8	-2.16697	-1.36865			0.00742744	0.907511	2.04107	0.153101	chr4	119199863	119200978	SNHG8	chr4:119146659-119221940	0	0.036967	0.417549	0.060449	chr4:119196869-119203743	5.25555	0.249814	0.629247	0.685665
RP11-363G10.2	-2.17124		-1.95218		0.0731695	0.0453435	0	1	chrX	51942962	51946358	RP11-363G10.2						chrX:51648467-52097353	0	0.049925	0.317717	0.457686
RP11-114H20.1	-2.17124		-1.95218		-0.00343506	0.927447	0	1	chrX	51793955	51797351	RP11-114H20.1						chrX:51648467-52097353	0	0.049925	0.317717	0.457686
SACS-AS1	-2.17364			-1.2671	0.00518916	0.764956	0.106108	0.744619	chr13	23993109	24003008	SACS-AS1	chr13:23994218-24021916	0	0.095145	0.548275	0.126079	chr13:23902581-24037604	2.07464	0.203815	0.613274	0.583765
DAB1-AS1	-2.17364			-1.35462	0.0222002	0.253199	0	1	chr1	58326203	58346577	DAB1-AS1	chr1:58326194-58336058	0	0.257346	0.553219	0.355786	chr1:57458590-58879211	0	0.102842	0.496036	0.183074
LINC01192	-2.17759			-2.40021	0.00116545	0.956452	0	1	chr3	162845710	163079351	LINC01192	chr3:162991229-163048802	37.002	0.901305	0.911253	0.751295	chr3:161211872-174006168	0	0.000187	0.454534	0.034542
AC006004.1	-2.17759			-2.40021	0.0114019	0.661286	0	1	chr7	146778025	146794701	AC006004.1	chr7:146674851-146819466	8.96068	0.528644	0.750702	0.519862	chr7:145794429-148133921	0	0.098168	0.455288	0.108808
RP11-677I18.3	-2.18085	-1.08789		-3.13367	-0.0408331	0.0772262	3.57553	0.0586369	chr11	105956716	105972702	RP11-677I18.3	chr11:105933561-105962829	0	0.25264	0.632723	0.310881	chr11:105951060-106548471	0.01162	0.147345	0.527909	0.272884
FLJ33581	-2.19001		-2.20687	-2.24567	-0.00299184	0.834811	0.877013	0.349021	chr20	24180402	24205224	FLJ33581	chr20:24061345-24260742	0	0.093915	0.681107	0.487047	chr20:23855360-24445550	0	0.037584	0.492451	0.081174
RP11-835E18.5	-2.19001		-2.20687	-2.24567	0.0540853	0.157469	2.57344	0.108671	chr18	5232874	5238525	RP11-835E18.5	chr18:5198562-5319215	0	0.061447	0.621947	0.227979	chr18:5235958-5242887	0	0.074047	0.564237	0.373057
COLCA1	-2.21676		-1.20603		0.0243845	0.55639	0.915101	0.338764	chr11	111161511	111175770	COLCA1	chr11:111160220-111276524	0	0.17109	0.588622	0.271157	chr11:111168200-111182452	1.2619	0.187734	0.529552	0.310881
RP11-903H12.3	-2.23949			-1.75058	0.00515823	0.747223	1.58037	0.208708	chr14	21161638	21175279	RP11-903H12.3	chr14:21116284-21189672	3.8428	0.424459	0.817972	0.250432	chr14:21108607-21189672	0	0.104338	0.525645	0.271157
RP4-717I23.3	-2.24161	-2.36688	-2.89385	-1.01493	-0.0448911	0.526712	0.281137	0.595957	chr1	93727742	93811582	RP4-717I23.3	chr1:93756042-93783623	0	0.152495	0.536491	0.272884	chr1:93651500-93807219	0.229398	0.158003	0.476856	0.229706
RP11-386M24.3	-2.24187			-1.7061	-0.0145425	0.514387	0.61995	0.431066	chr15	93124058	93143775	RP11-386M24.3	chr15:93126124-93153098	1.69517	0.36449	0.679125	0.255613	chr15:93110631-93158992	0	0.076477	0.510557	0.393782
RP11-43N16.4	-2.25374	-2.07272			0.024377	0.777775	0.311391	0.576828	chr19	47990894	47992776	RP11-43N16.4	chr19:47969396-48154303	0	0.029072	0.419141	0.172712	chr19:47990771-48060320	14.6855	0.34125	0.582305	0.512953
RP11-598F7.6	-2.26338		-1.38763	-2.06861	-0.0105188	0.836969	2.36306	0.124238	chr12	276021	291565	RP11-598F7.6
AC005682.5	-2.26357	-1.36149			0.0340468	0.542022	0.442636	0.505853	chr7	22893796	22901198	AC005682.5	chr7:22890742-23002865	0	0.199291	0.701153	0.297064	chr7:22865739-22980638	1.76717	0.198205	0.602472	0.297064
RP11-463J10.3	-2.26433			-2.37339	0		0	1	chr14	52433720	52436518	RP11-463J10.3	chr14:52420144-52454534	0	0.087537	0.482285	0.139896	chr14:52199471-52454049	0	0.141736	0.515996	0.417962
ZNRD1-AS1	-2.26647	-1.41852			-0.0536312	0.487699	0.546738	0.459654	chr6	29968787	30029417	ZNRD1-AS1	chr6:30026350-30087776	0.851201	0.333508	0.665902	0.464594	chr6:29650122-30026290	0	0.058901	0.545509	0.170984
LINC01435	-2.28488		-2.29415		-0.00577762	0.812531	0	1	chr10	109454730	109957607	LINC01435	chr10:109469979-109625727	0	0.082547	0.44531	0.186528	chr10:108925516-110692575	9.77783	0.297869	0.550867	0.409326
RP11-434D9.1	-2.29116			-1.23418	-0.00576163	0.820463	0.406159	0.523926	chr5	66675205	67101066	RP11-434D9.1	chr5:66844846-67016768	0	0.017156	0.465621	0.036269	chr5:66498714-67598296	76.5339	0.693719	0.663786	0.696028
LINC00575	-2.29302			-1.42967	-0.0365062	0.0545683	0	1	chr4	83534265	83542590	LINC00575	chr4:83525643-83541142	0	0.063315	0.442414	0.088083	chr4:83490398-83546286	1.32203	0.18923	0.608727	0.613126
DPP10-AS1	-2.29539			-1.45032	0.00388618	0.746028	0.210286	0.646543	chr2	115888511	115918920	DPP10-AS1	chr2:115897734-115916646	0	0.117108	0.501411	0.278066	chr2:115198886-116677828	0	0.113501	0.487817	0.16753
RP5-1172A22.1	-2.30011	-1.47242			0.012242	0.512951	1.04603	0.306424	chr22	27617309	27620688	RP5-1172A22.1	chr22:27614307-27652075	0	0.108621	0.544179	0.103627	chr22:27076576-28199267	0	0.080778	0.644047	0.690846
RP11-127B20.2	-2.3078		-1.68919		0.0627995	0.201272	1.20594	0.272137	chr4	83266028	83266693	RP11-127B20.2	chr4:83233675-83348978	0	0.076282	0.490871	0.08981	chr4:82971564-83300578	1.55903	0.194092	0.607944	0.613126
RP11-269F20.1	-2.31066			-1.9687	-0.0354336	0.016547	0.755425	0.384764	chr1	243708833	243711631	RP11-269F20.1	chr1:243676165-243728888	6.80481	0.48796	0.738411	0.52677	chr1:243650858-244015213	0	0.114062	0.499904	0.119171
RP11-206L10.4	-2.31827			-1.29544	0.00785059	0.639392	0	1	chr1	696290	697369	RP11-206L10.4
RP11-34P13.9	-2.31827			-1.29544	-0.13955	0.196931	0	1	chr1	160445	161525	RP11-34P13.9
KB-1125A3.12	-2.33675		-1.78656		-0.155532	0.00191183	9.08373	0.00257894	chr22	24207434	24215464	KB-1125A3.12	chr22:24210050-24220160	0	0.177424	0.610443	0.139896	chr22:24198577-24231148	0	0.039454	0.618271	0.645941
RP11-575M22.1	-2.33804		-1.9575	-2.00126	-0.0013231	0.954874	0.0755266	0.783454	chr2	133874576	133876625	RP11-575M22.1	chr2:133747552-133900074	0	0.089208	0.449388	0.262522	chr2:133431982-134053768	0.111431	0.152768	0.503924	0.212435
PAN3-AS1	-2.34586	-1.29367			-0.0275959	0.723186	0.145808	0.702574	chr13	28710979	28712330	PAN3-AS1	chr13:28685062-28921281	0	0.04509	0.500544	0.115717	chr13:28684540-28873907	0.965891	0.181003	0.609742	0.580311
RP11-685M7.3	-2.35635		-1.87067	-1.4075	-0.127421	0.0655343	1.7753	0.182728	chr11	10830843	10844478	RP11-685M7.3	chr11:10786142-10875746	0	0.016319	0.39592	0.093264	chr11:10833255-11290071	19.919	0.381639	0.59377	0.55095
CTD-2515C13.2	-2.36109			-1.6028	-0.0292934	0.137772	0	1	chr18	26858473	26941928	CTD-2515C13.2	chr18:26908497-26970845	0	0.273234	0.836208	0.215889	chr18:25766995-28643071	0	0.068624	0.565349	0.388601
RP1-142L7.8	-2.36586		-1.3147	-2.30514	0.000812065	0.958276	0	1	chr6	112555365	112555959	RP1-142L7.8	chr6:112460541-112611022	0	0.08042	0.570833	0.148532	chr6:112428646-112576903	6.10953	0.259911	0.617169	0.569948
DUXAP8	-2.36678			-2.06358	0.00764278	0.838864	0.584518	0.444547	chr14	19650027	19695197	DUXAP8
RP11-690I21.2	-2.3673			-1.09579	0.0137116	0.622699	8.36088	0.00383385	chr2	232674555	232677062	RP11-690I21.2	chr2:232661068-232686379	0	0.13082	0.474523	0.271157	chr2:232661068-232678438	1.71854	0.19727	0.48903	0.252159
BCYRN1	-2.37275		-3.50236		0.012599	0.740946	1.73621	0.18762	chr2	47558198	47571656	BCYRN1	chr2:47552706-47579229	0.181737	0.29942	0.655718	0.428325	chr2:47411786-47574068	0	0.041324	0.362148	0.093264
GABPB1-AS1	-2.37275	-1.35839	-1.88327	-1.24312	0.0480754	0.422294	1.26432	0.260835	chr15	50647155	50664399	GABPB1-AS1	chr15:50590836-50681468	0	0.063076	0.478788	0.091537	chr15:50648940-50712122	2.29412	0.207742	0.561169	0.547496
RP11-2N1.3	-2.3959	-1.51278		-1.11814	0.0140274	0.391883	0	1	chr18	57367754	57368178	RP11-2N1.3	chr18:57352774-57614415	0	0.048571	0.502901	0.093264	chr18:57095601-57367756	11.5429	0.314137	0.638171	0.635579
MAGI2-AS3	-2.39973	-3.80381	-1.32533	-1.34596	0.0349866	0.510012	0.93315	0.334046	chr7	79082192	79100524	MAGI2-AS3	chr7:79049835-79250848	0	0.146014	0.558436	0.398964	chr7:79085358-79760344	0	0.089005	0.526574	0.145078
ZSWIM8-AS1	-2.41294	-1.93067		-1.44878	0.0234615	0.239838	0.0796871	0.777722	chr10	75556271	75561157	ZSWIM8-AS1	chr10:75547241-75573939	0	0.240065	0.579588	0.276339	chr10:75549195-75565579	0	0.105834	0.472044	0.25734
CTD-2076M15.1	-2.41303			-1.51464	-0.050463	0.0967366	0	1	chrX	126794611	126796511	CTD-2076M15.1	chrX:126790261-126799811	0	0.16478	0.45395	0.286701	chrX:125967698-127244860	0	0.049364	0.280254	0.405872
RP11-138A9.1	-2.41831		-1.34876	-1.24823	-0.0387607	0.182862	0.051514	0.82045	chr7	130614967	130616965	RP11-138A9.1	chr7:130610983-130622564	4.54291	0.440624	0.707818	0.512953	chr7:130562824-131183218	0	0.042446	0.434321	0.091537
AC009950.2	-2.4344	-1.10454			-0.0673895	0.262029	0.46508	0.495259	chr2	230986085	231038939	AC009950.2	chr2:230981601-231139215	0	0.127986	0.469922	0.272884	chr2:230926528-231027162	1.71361	0.19727	0.486646	0.25734
RP3-341O5.3	-2.44213			-1.05123	-0.0159048	0.436719	0	1	chr22	26786705	26790819	RP3-341O5.3	chr22:26676419-26806710	0	0.130441	0.587836	0.110535	chr22:26782661-26841390	0	0.06638	0.641227	0.683938
WEE2-AS1	-2.44213		-1.06333	-1.05123	-0.15458	0.0308185	2.96265	0.0852079	chr7	141404137	141438146	WEE2-AS1	chr7:141411215-141498276	7.74531	0.506067	0.72727	0.530225	chr7:141407424-141443838	0	0.047681	0.437577	0.096718
CTD-2600O9.1	-2.44536			-4.00738	0.027276	0.262355	4.90473	0.0267832	chr16	57832176	57841864	CTD-2600O9.1	chr16:57741725-57892428	0	0.043312	0.488763	0.075993	chr16:57793521-57905176	0	0.12846	0.623272	0.696028
ADAMTS9-AS1	-2.44885	-4.23747		-1.47979	0.0134242	0.731491	0.0180148	0.893229	chr3	64546997	64578433	ADAMTS9-AS1	chr3:64486482-64603760	0	0.113843	0.522326	0.227979	chr3:64435351-65334738	0	0.137435	0.491407	0.259067
RP11-3D4.4	-2.45154		-1.1925		0.0028845	0.869029	0.583101	0.445099	chr15	34142738	34143379	RP11-3D4.4	chr15:34126598-34172018	0	0.05977	0.473891	0.079447	chr15:33601988-34152381	9.53255	0.295625	0.59228	0.568221
RP11-415J8.3	-2.46741	-1.6442		-1.29291	0.0269982	0.707671	0.201274	0.653695	chr1	33772948	33814846	RP11-415J8.3	chr1:33752518-33795572	0.128689	0.29593	0.557744	0.366149	chr1:33767228-33788884	1.6841	0.196709	0.505187	0.24525
RP11-399K21.12	-2.46944			-1.18105	-0.0511858	0.0508133	2.49213	0.114417	chr10	77209838	77211483	RP11-399K21.12	chr10:77205684-77215176	0.37152	0.310589	0.642774	0.300518	chr10:77168622-77317586	0	0.140801	0.513851	0.246978
RP11-644F5.11	-2.47042			-2.61936	-0.239374	0.048212	5.46584	0.0193917	chr12	56122887	56124636	RP11-644F5.11	chr12:56116629-56129434	0	0.187414	0.56356	0.378238	chr12:56109084-56124048	0	0.04095	0.498336	0.157168
WT1-AS	-2.47315			-1.0202	-0.0193465	0.665269	2.02495	0.154734	chr11	32457063	32480315	WT1-AS	chr11:32452925-32503931	0	0.257864	0.740855	0.198618	chr11:32408459-32601144	0	0.061705	0.520169	0.309154
RP11-894J14.2	-2.47768		-1.16283	-1.4436	-0.0132297	0.349892	0.00196684	0.964626	chr3	52882100	52882569	RP11-894J14.2	chr3:52880995-52889771	0	0.087841	0.499325	0.184801	chr3:52871916-52933008	2.17497	0.205685	0.506495	0.333333
RP11-43D2.2	-2.48513		-1.60316		0.0241448	0.0789104	3.37268	0.0662858	chr5	124043519	124046430	RP11-43D2.2	chr5:124017661-124104505	0	0.087275	0.496882	0.124352	chr5:123972280-124685463	5.6909	0.255049	0.58381	0.507772
AC006129.2	-2.48979			-1.21473	-0.00510786	0.847689	0.471976	0.49208	chr19	42051553	42061832	AC006129.2	chr19:42049821-42066279	0	0.162026	0.672705	0.243523	chr19:41953362-42095461	7.04273	0.270195	0.581906	0.417962
CTD-2105E13.15	-2.5101		-3.32461		0.00975401	0.793827	0.288582	0.591131	chr19	55888946	55889493	CTD-2105E13.15	chr19:55861157-55899481	0	0.155797	0.554036	0.241796	chr19:55875695-55894218	8.13278	0.281601	0.571128	0.450777
ZEB1-AS1	-2.51063			-2.53764	-0.0198473	0.799422	1.09907	0.29447	chr10	31495206	31609376	ZEB1-AS1	chr10:31548058-31597952	0	0.196227	0.658885	0.395509	chr10:31552058-32092377	0	0.045999	0.46849	0.122625
RP11-401P9.4	-2.51119	-1.40018			0.039566	0.404298	0.787676	0.374804	chr16	50679719	50683160	RP11-401P9.4	chr16:50566136-51136884	0	0.065197	0.492923	0.094991	chr16:50676514-50724789	0	0.127525	0.610263	0.626943
MALAT1	-2.5125		-1.46986	-3.01014	-0.0332973	0.595085	0.35962	0.548717	chr11	65265232	65273987	MALAT1						chr11:64584987-65683984	0	0.042633	0.413636	0.198618
RP11-115H15.2	-2.54416			-1.26492	-0.0117014	0.390251	0.645237	0.421821	chr12	116612306	116619100	RP11-115H15.2	chr12:116603614-116613795	0	0.122326	0.491692	0.295337	chr12:116590780-116968865	2.6833	0.214286	0.56877	0.319516
TCL6	-2.54416		-1.20235	-1.26492	-0.0106002	0.645381	0.167073	0.682726	chr14	96116834	96146170	TCL6	chr14:96110942-96143408	0	0.211064	0.553742	0.210708	chr14:96016135-96150396	0.61673	0.171466	0.527074	0.414508
CTD-2309O5.3	-2.54479			-1.15513	0.007328	0.584598	0	1	chr17	3038262	3080325	CTD-2309O5.3	chr17:3040953-3085904	0	0.139234	0.615877	0.1019	chr17:3034270-3196945	0	0.086762	0.626798	0.74266
RP11-626G3.1	-2.54601		-2.05972	-1.24493	-0.0464934	0.0591206	2.23509	0.134909	chr16	81295528	81297696	RP11-626G3.1	chr16:81293737-81412589	0	0.039273	0.502772	0.063903	chr16:81277960-81347389	11.4062	0.313015	0.674007	0.775475
RP11-17A1.3	-2.55355			-3.33933	-0.0748006	0.0669278	4.2676	0.0388457	chr11	22850925	22966939	RP11-17A1.3	chr11:22899201-22978303	0	0.06875	0.557193	0.124352	chr11:22853676-24517243	1.25338	0.187547	0.538651	0.43696
ADAMTS9-AS2	-2.55869	-3.35153	-1.41197	-1.77356	-0.0228526	0.606468	0.361247	0.547814	chr3	64670584	64997143	ADAMTS9-AS2	chr3:64622841-64793541	0	0.107763	0.519227	0.224525	chr3:64435351-65334738	0	0.137435	0.491407	0.259067
TPTEP1	-2.56195	-2.10152	-2.65728		-0.0102454	0.728779	1.43714	0.230603	chr22	17082776	17179632	TPTEP1
RP1-309I22.2	-2.56272		-1.34077		0.0441991	0.239375	0.00502342	0.943496	chr22	33232692	33261621	RP1-309I22.2	chr22:33100690-33246683	0	0.14507	0.766677	0.094991	chr22:32904927-33456090	0	0.074794	0.630472	0.725389
RP3-416H24.1	-2.57694			-2.07249	0.0805638	0.135011	1.90037	0.168037	chr12	52638831	52641232	RP3-416H24.1	chr12:52625686-52645298	0	0.141989	0.541885	0.355786	chr12:52640277-52675333	0	0.057592	0.493675	0.172712
RP11-124N14.3	-2.57694	-1.83695	-1.29089	-2.07249	0.0278664	0.63999	0.0937114	0.759511	chr10	17275323	17276832	RP11-124N14.3	chr10:17275927-17396213	0	0.212752	0.69336	0.404145	chr10:17244761-17354367	0	0.055535	0.504885	0.136442
RP11-334A14.5	-2.57714			-1.63852	0		0	1	chr1	53535609	53551174	RP11-334A14.5	chr1:53492604-53554892	0.053092	0.290669	0.573647	0.367876	chr1:53520956-53608425	0	0.092558	0.467507	0.169257
LUCAT1	-2.58687			-2.99409	-0.0451443	0.264056	0.158012	0.690993	chr5	90598845	90610219	LUCAT1	chr5:90583753-90628300	0	0.0587	0.529279	0.074266	chr5:90466296-90625249	52.5056	0.577226	0.652169	0.666667
LINC01011	-2.58876			-2.36705	-0.0782556	0.271043	1.04411	0.306867	chr6	2988200	2991407	LINC01011	chr6:2989582-3006985	5.53091	0.462211	0.734613	0.481865	chr6:2982136-3020689	0	0.106395	0.591557	0.208981
RP11-764K9.1	-2.58876			-2.36705	-0.0259197	0.255473	0.406444	0.52378	chr9	68397877	68409893	RP11-764K9.1						chr9:38626352-71147652	1.21615	0.186799	0.530551	0.355786
LINC01410	-2.58876			-2.36705	-0.0273411	0.624951	0.296073	0.586355	chr9	66457284	66469310	LINC01410						chr9:38626352-71147652	1.21615	0.186799	0.530551	0.355786
AC006116.15	-2.58876			-2.36705	0.000136727	0.993883	0.218579	0.640125	chr19	56858449	56859552	AC006116.15	chr19:56845288-56882629	0	0.173781	0.579077	0.240069	chr19:56762676-56875627	9.60107	0.296186	0.574772	0.462867
AC108488.4	-2.5906	-2.18735			0.0425773	0.582791	2.57769	0.10838	chr2	3579402	3584463	AC108488.4	chr2:3502398-3604951	0.340729	0.30896	0.65929	0.395509	chr2:3524983-3615959	0.511651	0.168288	0.481903	0.200345
RP3-466P17.1	-2.59199		-1.17925	-2.22598	-0.0100798	0.727148	1.65043	0.198901	chr6	146056705	146058354	RP3-466P17.1	chr6:145933311-146208120	0	0.049989	0.569185	0.115717	chr6:145176175-146060193	18.3263	0.369672	0.631774	0.623489
RP11-166D19.1	-2.63189	-3.09652	-1.82691		0.0171391	0.680846	0.127025	0.721536	chr11	121899062	121987031	RP11-166D19.1	chr11:121928419-121958549	0	0.194928	0.636079	0.260794	chr11:121509408-121970746	0.447467	0.166044	0.523958	0.316062
MUC19	-2.63233		-3.87871		-0.0242223	0.296134	0.431583	0.511213	chr12	40787196	40964634	MUC19	chr12:40858005-40914986	0	0.200645	0.647866	0.392055	chr12:40765167-41082882	0	0.055535	0.447746	0.127807
RP11-632P5.1	-2.65826		-2.70347	-1.09961	-0.0144855	0.455435	0.116201	0.733192	chr2	177686757	177688381	RP11-632P5.1	chr2:177673892-177699160	4.51394	0.440024	0.646043	0.435233	chr2:177533063-178005422	0	0.051795	0.386559	0.103627
RP11-326A13.2	-2.6615		-2.76234	-2.84503	0.0354893	0.0338308	4.75938	0.0291391	chr15	93749294	93751277	RP11-326A13.2						chr15:93634448-95974409	0	0.084705	0.514301	0.397237
RP3-323A16.1	-2.6615		-2.76234	-2.84503	-0.0660044	0.168688	2.19383	0.138564	chr22	35556939	35611018	RP3-323A16.1	chr22:35560890-35622616	0	0.150964	0.754506	0.098446	chr22:35486402-35688755	0	0.081152	0.636665	0.734024
RP11-736K20.4	-2.6615	-2.13217	-2.76234	-2.84503	0.0120699	0.817824	0.0952499	0.757606	chr11	86620031	86623280	RP11-736K20.4	chr11:86607800-86622955	8.24179	0.515357	0.787921	0.385147	chr11:86499293-86650400	0	0.053291	0.485798	0.183074
RP11-350G8.9	-2.66275			-1.48892	0		0	1	chr1	154452487	154453977	RP11-350G8.9	chr1:154431405-154480150	7.528	0.50184	0.699779	0.602763	chr1:151099861-156411150	0	0.000187	0.303771	0.015544
AC007743.1	-2.68389			-1.33257	-0.0098705	0.755447	0.00184123	0.965774	chr2	56400668	56412905	AC007743.1	chr2:56404535-56436255	0	0.199114	0.59672	0.388601	chr2:56208447-56408179	0	0.039267	0.344892	0.100173
RP11-66D17.3	-2.68685			-1.65641	-0.108736	0.00226863	1.57357	0.209689	chr1	156657486	156661789	RP11-66D17.3	chr1:156652317-156687429	4.9549	0.44971	0.679237	0.588946	chr1:156494350-156710795	0	0.000187	0.332883	0.025907
RP11-143E21.6	-2.69159		-1.07299		-0.00888812	0.613765	0.155517	0.693318	chr12	130734223	130751270	RP11-143E21.6						chr12:129796809-131076873	7.75392	0.277674	0.566646	0.357513
RP11-93I21.3	-2.7165		-1.55291	-2.52348	0.00132254	0.932508	0.067404	0.795155	chr4	125421096	125479589	RP11-93I21.3	chr4:125419243-125441281	0	0.045443	0.439219	0.06563	chr4:124239023-125580627	4.27036	0.237285	0.624339	0.677029
LINC01128	-2.75478	-1.18567		-1.20347	0.0298746	0.82505	0.81713	0.366021	chr1	760517	794826	LINC01128
RP5-855D21.1	-2.75478	-2.93943		-1.20347	0.00103433	0.978666	0.00538517	0.941501	chr8	184346	184887	RP5-855D21.1
RP11-609N14.1	-2.75607			-1.08303	0.00822291	0.610667	0	1	chr16	10445296	10446609	RP11-609N14.1	chr16:10418771-10467025	0	0.184916	0.601868	0.224525	chr16:10418771-10498892	0	0.09181	0.533874	0.445596
ZNF252P-AS1	-2.75607			-1.08303	-0.0347999	0.560989	0.0149434	0.902706	chr8	146228196	146231432	ZNF252P-AS1
LINC00596	-2.75781			-1.13315	0.0356546	0.0134622	0	1	chr14	24391455	24403777	LINC00596	chr14:24327790-24404004	0	0.202836	0.592681	0.195164	chr14:24263944-24414728	0	0.125842	0.528759	0.343696
LINC00963	-2.75781			-1.13315	-0.00756444	0.927829	0.000278071	0.986696	chr9	132245729	132275962	LINC00963	chr9:132255605-132263901	0	0.125967	0.522663	0.141623	chr9:132133305-132369093	2.49415	0.211107	0.571185	0.556131
ZMIZ1-AS1	-2.75827			-1.68062	-0.041997	0.511891	1.86689	0.171832	chr10	80703084	80827652	ZMIZ1-AS1	chr10:80732413-80813333	0.23723	0.302762	0.644323	0.295337	chr10:80442868-81077765	0	0.108639	0.50046	0.243523
SNHG18	-2.7665	-1.11767			0.0290145	0.548742	0.0609342	0.805025	chr5	9546311	9550721	SNHG18	chr5:9519499-9561868	2.65836	0.393841	0.874276	0.502591	chr5:9543031-9628089	0	0.051795	0.493566	0.119171
MMP24-AS1	-2.78036			-1.03901	0.0972102	0.244875	1.37126	0.241595	chr20	33804264	33865934	MMP24-AS1	chr20:33793159-33847154	0	0.184774	0.74877	0.573402	chr20:33681825-33867248	0	0.035153	0.410346	0.056995
C3orf35	-2.78088			-1.35849	-0.0242338	0.731268	0.00258429	0.959456	chr3	37427759	37476988	C3orf35	chr3:37368333-37520532	0	0.12226	0.5207	0.2038	chr3:37409429-37492138	0.338949	0.162304	0.477078	0.303972
LINC00671	-2.78705			-1.1599	0.0376808	0.0972008	0.940993	0.332023	chr17	41026686	41050721	LINC00671	chr17:40840944-41041512	0	0.011509	0.281849	0.060449	chr17:41002622-41034712	0.137403	0.154077	0.612017	0.766839
SC22CB-109E1.1	-2.79097		-2.81178	-1.40089	0.0285488	0.23287	0	1	chr22	35447318	35457420	SC22CB-109E1.1	chr22:35430624-35479597	0	0.136388	0.720918	0.094991	chr22:33457884-35461383	0	0.085266	0.630842	0.725389
RP11-113D6.6	-2.82698			-2.23983	0.0148223	0.534785	0	1	chr11	18161732	18211042	RP11-113D6.6	chr11:17923764-18186120	0	0.04442	0.464873	0.112263	chr11:18160765-18245878	5.36344	0.251122	0.569559	0.471503
LINC00173	-2.86611	-1.63807			-0.0366741	0.452649	1.56683	0.210667	chr12	116971226	116974323	LINC00173	chr12:116963365-117013401	0	0.118954	0.488795	0.29361	chr12:116970692-116991571	2.30504	0.207929	0.561233	0.319516
RAPGEF4-AS1	-2.89764		-1.45404	-1.79434	-0.00445793	0.826952	0.411228	0.521347	chr2	173541868	173600934	RAPGEF4-AS1	chr2:173585237-173652648	2.0463	0.375678	0.599324	0.42487	chr2:173549409-173598159	0	0.030666	0.372848	0.1019
RP11-105C19.2	-2.92061		-3.57373		-0.0124917	0.525459	0	1	chr16	22621851	22623517	RP11-105C19.2						chr16:21315869-22813959	0	0.050673	0.505082	0.411054
RP11-645C24.5	-2.92061	-1.94205			0.0147328	0.647256	0.215234	0.642696	chr16	21805415	21807080	RP11-645C24.5						chr16:21315869-22813959	0	0.050673	0.505082	0.411054
RP11-449P15.2	-2.92741			-1.65769	-0.0232245	0.671276	1.08307	0.298011	chr7	919426	926184	RP11-449P15.2	chr7:919139-935805	0	0.146563	0.557337	0.272884	chr7:840540-1261154	24.9994	0.416979	0.644146	0.417962
SERTAD4-AS1	-2.93442		-1.55714		-0.0355978	0.413363	0.381584	0.536757	chr1	210404800	210407392	SERTAD4-AS1	chr1:210352152-210414251	0	0.17358	0.611529	0.433506	chr1:210337726-210489411	0.340776	0.162304	0.531876	0.158895
LINC01116	-2.94465			-2.82632	-0.0143773	0.703016	0.374048	0.540806	chr2	177494316	177502659	LINC01116	chr2:177482102-177497518	5.06488	0.452131	0.658585	0.435233	chr2:177205651-177533048	0	0.042259	0.382861	0.1019
HHIP-AS1	-2.94832	-1.24645		-1.83645	0.078336	0.0948371	0.216772	0.64151	chr4	145564073	145582509	HHIP-AS1	chr4:145533944-145575132	0	0.103602	0.593368	0.094991	chr4:145065536-145666698	0.093158	0.151833	0.598083	0.625216
AC005037.3	-2.9595		-2.13781	-3.362	-0.156111	0.00241231	1.57141	0.210002	chr2	201827985	201873825	AC005037.3	chr2:201852236-201866019	0	0.264919	0.550294	0.362694	chr2:201842660-201937583	0	0.083022	0.392362	0.170984
LA16c-60D12.2	-2.9595		-2.13781	-3.362	0.00286682	0.916818	0	1	chr14	19144050	19150229	LA16c-60D12.2
RP11-276H19.1	-3.06195		-1.28799	-2.54446	0.0458192	0.361776	3.33774	0.0677077	chr9	89563613	89616948	RP11-276H19.1	chr9:89575529-89693794	0	0.044413	0.458211	0.096718	chr9:88975529-89758580	0.03819	0.148841	0.572904	0.516408
RP11-679B19.1	-3.07305	-1.09076		-1.56587	0.0628471	0.114021	1.69217	0.193315	chr16	79236520	79240636	RP11-679B19.1	chr16:79185393-79321835	0	0.045791	0.583204	0.058722	chr16:78104021-79291949	21.6153	0.393606	0.671392	0.772021
RP11-399O19.9	-3.09511	-1.28679		-2.6937	0.0758728	0.147126	2.33246	0.126701	chr10	90775592	90776816	RP11-399O19.9	chr10:90763289-90873157	0	0.066507	0.436174	0.189983	chr10:90745995-90818541	11.5003	0.313763	0.572302	0.397237
ZBED3-AS1	-3.09544		-1.85082		-0.0902504	0.249276	1.12062	0.289785	chr5	76382564	76462734	ZBED3-AS1	chr5:76309617-76642311	0	0.026515	0.475646	0.044905	chr5:76366907-76504323	76.5149	0.693719	0.674809	0.716753
RP11-612B6.2	-3.10569			-1.4773	-0.00595263	0.85361	0.139472	0.708806	chr12	26488796	26489883	RP11-612B6.2	chr12:26483558-26494346	9.08985	0.531081	1.07911	0.537133	chr12:26488505-26525682	0	0.037023	0.524973	0.084629
CTD-2521M24.9	-3.11693			-1.29956	-0.0167285	0.729061	1.20534	0.272256	chr19	17516502	17529713	CTD-2521M24.9	chr19:17515395-17517369	23.0735	0.736412	0.896807	0.528497	chr19:17513715-17573576	0	0.028235	0.45225	0.160622
RP11-256P1.1	-3.14179		-2.80836	-5.15208	0		0	1	chr5	137682715	137685330	RP11-256P1.1	chr5:137627052-137699199	0	0.117043	0.48759	0.162349	chr5:137662834-137685575	0	0.118736	0.536383	0.417962
CTA-992D9.9	-3.15748			-1.25857	-0.102184	0.111136	0	1	chr22	27439962	27441277	CTA-992D9.9	chr22:27386488-27468226	0	0.113688	0.560904	0.103627	chr22:27076576-28199267	0	0.080778	0.644047	0.690846
RP5-894D12.5	-3.19705			-1.56079	0.0087726	0.599718	0	1	chr6	170575756	170585850	RP5-894D12.5	chr6:170559546-170590475	0	0.088419	0.568714	0.129534	chr6:170167389-170590103	35.6339	0.484668	0.659834	0.65285
LINC01330	-3.23058		-1.13144	-2.9427	-0.014363	0.430916	0	1	chr3	167613735	167641799	LINC01330	chr3:167631012-167647067	76.2876	1.28915	1.05875	0.803109	chr3:161211872-174006168	0	0.000187	0.454534	0.034542
RP11-433J8.1	-3.23073			-1.27998	-0.00889116	0.740589	0.00381384	0.950757	chr14	97059069	97062099	RP11-433J8.1	chr14:97025625-97071783	0	0.205414	0.551618	0.207254	chr14:96962672-97103070	0.49453	0.167727	0.531506	0.407599
RP11-420L9.5	-3.24123			-2.2453	-0.0511027	0.47452	0.0893905	0.764953	chr6	3751344	3754105	RP11-420L9.5	chr6:3687314-3805823	5.8279	0.468553	0.752411	0.474957	chr6:3722659-3848814	0	0.109574	0.602351	0.205527
CAPN10-AS1	-3.24123	-1.01452		-2.2453	0.0200132	0.797016	0.337701	0.561159	chr2	241522116	241526116	CAPN10-AS1	chr2:241391025-241793061	0	0.185026	0.545228	0.265976	chr2:241524208-241544190	8.13853	0.281601	0.535031	0.303972
RP11-680F20.12	-3.26962	-1.75351		-3.15558	0		0	1	chr11	125827794	125828547	RP11-680F20.12	chr11:125791017-125906753	0	0.212267	0.639005	0.267703	chr11:125825224-126069031	0.609171	0.171279	0.539987	0.326425
RP11-761I4.4	-3.27942			-1.15098	0.00593302	0.666358	0.00495203	0.943899	chr15	81595555	81601732	RP11-761I4.4	chr15:81562504-81598753	0	0.222747	0.66759	0.169257	chr15:81441599-81606876	0	0.094989	0.516535	0.468048
RP11-226P1.2	-3.27942			-1.15098	-0.0293983	0.491629	0	1	chr14	82194123	82209482	RP11-226P1.2	chr14:82055345-82206723	0	0.211681	0.623492	0.189983	chr14:81934630-82924597	0.463898	0.166605	0.530418	0.421416
RP11-109J4.1	-3.31148		-1.32495	-1.75067	-0.0452833	0.155787	0.177712	0.673347	chr5	160358784	160365633	RP11-109J4.1	chr5:160162165-160455956	0	0.168743	0.530852	0.193437	chr5:160280697-160973475	0.048149	0.149402	0.568182	0.398964
GATA6-AS1	-3.33463	-3.25952	-2.69419	-1.97927	-0.00520815	0.839555	0.137547	0.710732	chr18	19746858	19748929	GATA6-AS1	chr18:19733940-19758364	0	0.187485	0.744524	0.212435	chr18:19746593-19837760	0	0.066006	0.544179	0.369603
RP11-166B2.7	-3.33655		-1.99974	-1.81661	0.00643545	0.698197	0.157533	0.691438	chr16	12070707	12071707	RP11-166B2.7	chr16:12041718-12080542	0	0.171729	0.56649	0.229706	chr16:12062577-12756649	0	0.095737	0.526623	0.419689
RP11-757G1.6	-3.35392			-2.46148	0.0207539	0.607184	0.109746	0.740433	chr11	68638131	68642010	RP11-757G1.6	chr11:68632608-68640578	1.65621	0.3631	0.637645	0.34715	chr11:68523954-68652565	0	0.042072	0.408015	0.16753
RP5-1021I20.5	-3.35392			-2.46148	0.0202845	0.749143	1.16501	0.28043	chr14	74362866	74404817	RP5-1021I20.5	chr14:74362935-74399628	0	0.080612	0.457311	0.134715	chr14:74348819-74398030	1.53204	0.193531	0.531174	0.481865
PAXBP1-AS1	-3.37484	-1.01078			-0.0114861	0.895842	0.0109657	0.9166	chr21	34100425	34115433	PAXBP1-AS1	chr21:34110612-34138970	0	0.120003	0.532085	0.233161	chr21:34093064-34145008	0	0.053291	0.495811	0.348877
RP11-116D17.1	-3.38875			-2.72248	-0.0177893	0.721876	0	1	chr12	115800816	115802550	RP11-116D17.1	chr12:115716492-115949875	0	0.101763	0.46067	0.288428	chr12:115172650-116153258	3.32259	0.224196	0.563646	0.329879
RP11-215H22.1	-3.44			-2.1264	-0.00272825	0.887989	0	1	chr11	30001659	30003939	RP11-215H22.1	chr11:29998848-30009054	0	0.197676	0.707058	0.169257	chr11:29742615-30029972	0	0.080404	0.506461	0.345423
EMX2OS	-3.47079		-2.35592		0.0173914	0.694206	0.191345	0.6618	chr10	119232725	119304579	EMX2OS	chr10:119032562-119285578	0	0.149378	0.481257	0.240069	chr10:119141161-119285578	3.4243	0.225692	0.511557	0.350604
RP11-544I20.2	-3.47559			-2.73911	-0.139803	0.00873739	6.1567	0.0130915	chr14	64796148	64805317	RP11-544I20.2	chr14:64762933-64829016	0	0.04684	0.441936	0.108808	chr14:64696389-64805832	5.45413	0.252244	0.5441	0.528497
LINC01314	-3.51523			-2.07492	-0.0264349	0.299248	2.15106	0.142472	chr15	80487825	80544555	LINC01314	chr15:80497513-80569744	0	0.220735	0.642777	0.176166	chr15:80479884-80694922	0	0.102094	0.516542	0.47323
CTD-2201E9.1	-3.61612		-1.83227	-3.10291	0.015288	0.359089	0	1	chr5	9511444	9518198	CTD-2201E9.1	chr5:9279313-9517443	2.58087	0.391691	0.872494	0.502591	chr5:9057356-9539960	0	0.045625	0.489609	0.117444
RP11-403A21.3	-3.71087			-2.49526	-0.0258477	0.0886893	4.28632	0.0384202	chr18	21656757	21679284	RP11-403A21.3	chr18:21668901-21692286	0.359675	0.309971	0.896052	0.226252	chr18:21572236-21716773	0	0.039454	0.559386	0.360967
RP11-379K17.4	-3.71422		-1.22356	-1.91332	-0.048806	0.0845321	1.87057	0.17141	chr3	169657140	169684522	RP11-379K17.4	chr3:169624862-169694755	106.306	1.54564	1.14695	0.83247	chr3:161211872-174006168	0	0.000187	0.454534	0.034542
RP11-844P9.2	-3.75124	-3.58964		-2.28967	-0.043308	0.24381	3.80384	0.0511351	chr5	175570087	175626298	RP11-844P9.2						chr5:175362475-175769479	0	0.116866	0.544029	0.35924
ADPGK-AS1	-3.85965			-1.99287	-0.0426334	0.298187	1.62028	0.203053	chr15	73075175	73090540	ADPGK-AS1	chr15:73050222-73086905	0	0.206591	0.602643	0.181347	chr15:73079208-73603972	0	0.111631	0.522383	0.468048
RP11-497K21.1	-3.86533			-1.72423	-0.0224773	0.613825	0	1	chr4	162943884	162968719	RP11-497K21.1	chr4:162952487-163005050	0	0.068494	0.542436	0.070812	chr4:160431487-163086489	7.63238	0.276366	0.627727	0.678756
RP11-972P1.7	-3.88882	-1.31944		-1.27335	-0.0268602	0.637161	1.04818	0.305927	chr12	123956746	123960640	RP11-972P1.7	chr12:123945196-123959259	0	0.148736	0.504756	0.300518	chr12:123930222-123959259	4.65153	0.242334	0.563907	0.326425
ELFN1-AS1	-3.90401			-1.52102	0.00211496	0.926066	0.187053	0.665381	chr7	1778265	1781927	ELFN1-AS1	chr7:1771713-1813047	0	0.133442	0.543071	0.267703	chr7:1614261-1797482	22.3319	0.398655	0.636646	0.414508
C1orf132	-3.91719	-1.5355		-2.47027	0.0404569	0.473824	0.859381	0.353912	chr1	207974862	208042495	C1orf132	chr1:207913134-208027459	0	0.224076	0.633749	0.457686	chr1:207986180-208043202	0	0.123972	0.527811	0.132988
RP1-78O14.1	-3.94645	-2.11385		-2.20904	0.0356719	0.383938	0.0340333	0.853636	chr12	79734984	79897176	RP1-78O14.1	chr12:79690292-79878152	0	0.070433	0.473721	0.284974	chr12:79256200-79811990	0.382623	0.1638	0.55569	0.298791
RP11-301L8.2	-3.98572		-1.54343	-1.3302	-0.0190739	0.40801	0.273859	0.600755	chr4	186509062	186515157	RP11-301L8.2	chr4:186386587-186581661	0	0.082735	0.552568	0.07772	chr4:186506165-186863867	18.5148	0.371355	0.656013	0.713299
AC002310.12	-3.99256			-1.14441	-0.0568682	0.48727	0.264972	0.606725	chr16	30546072	30548465	AC002310.12	chr16:30547895-30551731	0	0.107662	0.458442	0.208981	chr16:30546506-30547895	0	0.02356	0.48032	0.364421
AC084809.3	-3.99256			-1.39958	-0.0006776	0.962366	0.222927	0.636819	chr17	31232679	31233602	AC084809.3	chr17:31106197-31278719	0	0.039779	0.570426	0.041451	chr17:31206325-31272370	1.20317	0.186425	0.644794	0.835924
RP11-561O23.7	-4.06469		-1.71543	-1.58562	0.0206237	0.70286	0	1	chr9	70922308	70923361	RP11-561O23.7						chr9:38626352-71147652	1.21615	0.186799	0.530551	0.355786
LINC00662	-4.08698		-3.55561	-2.74771	0.0988543	0.341192	0.738769	0.390055	chr19	28175487	28284848	LINC00662	chr19:28271429-28275124	29.6668	0.817401	0.99198	0.512953	chr19:24014107-28240494	0	0.103964	0.499553	0.19171
RP11-115D19.1	-4.13004			-2.68439	0.0047426	0.803772	0.470031	0.492973	chr4	90472506	90647903	RP11-115D19.1	chr4:90426430-90628127	0	0.042183	0.419494	0.067358	chr4:90234302-90795281	4.05995	0.234481	0.623462	0.661485
ADORA2A-AS1	-4.13858			-4.13609	-0.00982648	0.71785	0.314743	0.574784	chr22	24825173	24891042	ADORA2A-AS1						chr22:24732432-24892860	0	0.049177	0.625618	0.642487
TARID	-4.14433	-2.41651		-3.74502	0.0405744	0.368682	1.21626	0.270095	chr6	133823389	134213940	TARID	chr6:133943332-134072438	0	0.073378	0.550654	0.141623	chr6:133854032-134217699	8.58287	0.286089	0.60811	0.601036
RP11-830F9.5	-4.23984			-2.89626	-0.0129328	0.565393	1.77461	0.182812	chr16	88947445	88953544	RP11-830F9.5						chr16:88516379-89304311	13.2723	0.32947	0.663471	0.765112
C4B-AS1	-4.2813	-2.22152		-1.96862	-0.0255366	0.536279	0	1	chr6	32000489	32004035	C4B-AS1						chr6:31176039-32933222	0	0.067689	0.550962	0.169257
C4A-AS1	-4.2813	-2.22152		-1.96862	-0.00232155	0.930884	0	1	chr6	31967752	31971298	C4A-AS1						chr6:31176039-32933222	0	0.067689	0.550962	0.169257
CTA-992D9.11	-4.28842			-1.84331	0.0114744	0.596888	0	1	chr22	27415331	27420513	CTA-992D9.11	chr22:27386488-27468226	0	0.113688	0.560904	0.103627	chr22:27076576-28199267	0	0.080778	0.644047	0.690846
SPRY4-IT1	-4.3163			-1.61097	-0.0578454	0.00298738	0.844575	0.358092	chr5	141697184	141697887	SPRY4-IT1	chr5:141668625-141699354	0	0.138959	0.507778	0.174439	chr5:141689369-141965100	0	0.110135	0.536722	0.411054
RP11-407A16.5	-4.3651			-1.59727	0.00253163	0.936808	0	1	chr12	127161807	127162352	RP11-407A16.5						chr12:126470564-127234806	5.38558	0.251309	0.572289	0.336788
CH17-360D5.2	-4.47885			-5.21947	0.0255186	0.333088	1.54792	0.213443
LINC01060	-4.58749			-1.06379	-0.0176801	0.24968	0.609587	0.434943	chr4	189321889	189602205	LINC01060
RP4-714D9.5	-4.59243			-3.88102	0.0223167	0.788852	0.859033	0.354009	chr1	100496121	100501193	RP4-714D9.5	chr1:100463422-100525469	0	0.155639	0.510753	0.290155	chr1:100492867-100549411	0.468965	0.166792	0.485362	0.219344
ADIRF-AS1	-4.62552	-2.57086	-1.14465		0.0526896	0.320097	1.7334	0.187977	chr10	88725101	88731068	ADIRF-AS1	chr10:88700832-88743027	0	0.093922	0.464727	0.2038	chr10:88727330-88744955	6.7962	0.267577	0.563628	0.360967
RP11-1026M7.2	-4.62847			-2.26678	0.00123386	0.934599	0.00723789	0.932201	chr5	177209197	177221397	RP11-1026M7.2						chr5:177040113-177415208	0	0.131077	0.555202	0.355786
RP11-826N14.2	-4.62847			-2.26678	-0.000416903	0.977402	1.83101	0.176009	chr5	175476680	175489024	RP11-826N14.2						chr5:175362475-175769479	0	0.116866	0.544029	0.35924
RMST	-4.69288		-2.80814		0.00699445	0.763533	0.120714	0.728262	chr12	97825430	97958813	RMST	chr12:97764197-97900777	0	0.064039	0.441882	0.25734	chr12:97889096-97955102	2.84981	0.216904	0.567557	0.33506
RP11-766N7.3	-4.74455			-2.41917	-0.0359935	0.0461831	4.32605	0.0375332	chr12	65277173	65371302	RP11-766N7.3	chr12:65300404-65358614	0	0.197517	0.633679	0.34715	chr12:65278185-65434895	0	0.045251	0.510396	0.181347
LINC01133	-4.7629			-2.63411	0.0304036	0.293283	0.226251	0.634318	chr1	159931007	159948851	LINC01133	chr1:159904020-159939629	3.9245	0.426416	0.680481	0.582038	chr1:159795478-160114343	0	0.000187	0.33987	0.027634
RP11-65D17.1	-4.79816			-1.59402	0.0169984	0.278321	3.8873	0.0486526	chr8	127337739	127341780	RP11-65D17.1	chr8:127312417-127410597	128.581	1.72431	1.35468	0.765112	chr8:126928848-132055870	0	0.000187	0.461337	0.051813
RP1-240K6.3	-4.88869		-2.29377	-2.55076	0.00594514	0.665942	0.00166458	0.967456	chr14	73929128	73943880	RP1-240K6.3	chr14:73883894-73990195	0	0.072493	0.439926	0.134715	chr14:73745387-73942658	1.92654	0.201197	0.528713	0.490501
HAND2-AS1	-5.12888	-4.22967	-3.0023	-4.32128	0.0371952	0.242685	1.41663	0.233958	chr4	174448420	174512475	HAND2-AS1	chr4:174291512-174478972	0	0.079339	0.603113	0.070812	chr4:174327819-175157352	15.557	0.348355	0.641399	0.696028
RP11-715C4.1	-5.27383		-8.0664	-2.27977	0.000540537	0.995355	0	1	chr18	76555611	76556672	RP11-715C4.1	chr18:76511820-76634566	0	0.091363	0.578855	0.105354	chr18:75147897-76736333	30.5925	0.454002	0.677189	0.658031
AP000280.66	-5.28482	-2.08836		-2.37298	0.0188469	0.266522	0	1	chr21	34162983	34163815	AP000280.66	chr21:34143223-34163311	0	0.116837	0.526685	0.233161	chr21:34146723-34391055	0	0.052543	0.495811	0.348877
LINC01424	-5.37743			-4.24368	0.0290587	0.577939	0.412314	0.520797	chr21	46222491	46224632	LINC01424	chr21:46167035-46317946	0	0.202175	0.584487	0.252159	chr21:46185372-46223571	0.828876	0.17745	0.556724	0.392055
CTD-2349P21.11	-5.37743			-4.24368	-0.00158384	0.912808	4.10121	0.0428526	chr17	29161342	29190046	CTD-2349P21.11	chr17:29187436-29327128	0	0.031363	0.484045	0.043178	chr17:28952029-29224006	0.277339	0.16006	0.637151	0.816926
NEAT1	-5.37743	-4.12389		-4.24368	-0.0086606	0.877271	1.22143	0.269081	chr11	65190244	65213011	NEAT1						chr11:64584987-65683984	0	0.042633	0.413636	0.198618
LINC01105	-5.46936			-5.59121	0.0131735	0.432944	0.12868	0.719804	chr2	6072818	6141407	LINC01105	chr2:6034162-6165252	0	0.279879	0.63947	0.395509	chr2:5829379-6866483	0.514461	0.168475	0.486287	0.198618
LINC01024	-5.49136			-5.4381	0.0055132	0.938456	0.461453	0.496946	chr5	139452441	139488215	LINC01024	chr5:139433419-139577219	0	0.145642	0.502032	0.181347	chr5:139225922-139482007	0	0.122289	0.542578	0.405872
RP11-83A24.2	-5.49136			-5.4381	-0.195353	0.029202	4.99937	0.0253566	chr4	140333080	140375188	RP11-83A24.2	chr4:140336068-140355202	0	0.08368	0.550239	0.084629	chr4:140219176-140355202	0.440133	0.165857	0.596681	0.639033
CTD-3064H18.4	-5.49136		-1.24772	-5.4381	-0.0378738	0.0596334	5.96522	0.0145907	chr19	38036371	38040073	CTD-3064H18.4	chr19:38033703-38039404	17.9622	0.667993	0.981931	0.438687	chr19:37996098-38041756	0	0.093119	0.557898	0.231434
AC006548.28	-5.49136		-2.98833	-5.4381	0.0175914	0.559196	0.302507	0.582315	chr22	17430975	17515307	AC006548.28	chr22:17463946-17512806	0	0.14531	0.474337	0.146805	chr22:17424422-17510720	0	0.128086	0.638437	0.623489
TTN-AS1	-5.96707	-2.15748	-1.23067	-3.92543	0.0216626	0.714891	0.0418993	0.837812	chr2	179385909	179644690	TTN-AS1	chr2:179416556-179527128	2.54356	0.39052	0.608413	0.42487	chr2:179377280-179696250	0	0.057966	0.402387	0.105354
RP11-673P17.4	-6.0628			-1.71381	-0.0253054	0.306952	0	1	chr16	27169771	27187908	RP11-673P17.4	chr16:26986727-27236095	0	0.072752	0.450322	0.189983	chr16:27048236-27210725	0	0.023747	0.48254	0.379965
MIR762HG	-7.00059			-4.17338	-0.185588	0.0380651	7.82195	0.00516154	chr16	30886542	30906541	MIR762HG	chr16:30891530-30919289	0	0.095301	0.45066	0.200345	chr16:30878850-30929612	0	0.025243	0.476564	0.362694
CH507-338C24.1	-7.00059			-4.17338	0.00116292	0.964346	0.0182961	0.892404	chr7_gl000195_random	44667	50133	CH507-338C24.1
CTD-2542C24.5	-7.00059			-4.17338	-0.0230948	0.30636	1.70776	0.191276	chr19	21109582	21111520	CTD-2542C24.5						chr19:19938798-21263518	0	0.088257	0.476992	0.212435
RP11-717F1.2	-7.00059	-1.30413		-4.17338	-0.0320588	0.167073	0.0720012	0.788445	chr7_gl000195_random	44258	86687	RP11-717F1.2
